# Supplementary material for: Identification of Sex-Related Genes from the Three-Spot Swimming Crab Portunus sanguinolentus and Comparative Analysis with the Crucifix Crab Charybdis feriatus
Source: Animals (Basel). 2021 Jun 29;11(7):1946. doi: 10.3390/ani11071946 (PMC8300171; doi:10.3390/ani11071946)
Supplement: Supplementary file 1 [file animals-11-01946-s001.zip]

Archive with 1 entries (1 files):
- animals-1207018-supplementary.xls
