# Supplementary material for: Identification of Sex-Related Genes from the Three-Spot Swimming Crab Portunus sanguinolentus and Comparative Analysis with the Crucifix Crab Charybdis feriatus
Source: Animals (Basel). 2021 Jun 29;11(7):1946. doi: 10.3390/ani11071946 (PMC8300171; doi:10.3390/ani11071946)
Supplement: Supplementary file 1 [file animals-11-01946-s001.zip › animals-1207018-supplementary.xls]

## Sheet: Table S1
Table S1 Primers used for qPCR.
Genes		Forward (5'-3')	Reverse (5'-3')	Tm (℃)
Primers for Portunus sanguinolentus
Androgen-induced protein 1	AIP	CTCTATGTGTCTTGGCTGTGTT	TCTGCGTCTGGAAGAACTCT	60
cyclin B	CYCB	ACATCACCGACAAGGCTTACA	GAGGAAGTGGAGTGGCAGAG	60
Dmrt-like protein	DMRT	AGCAGCAACATCACCAACAG	GCATCGCTACATACCACTCG	60
estradiol receptor-like protein 1	ER	TCTCCTCCACCTTCCTCCAA	ACCACACACGCCACACTT	60
extra sex combs	ESC	CGTCACCATCATCCACAAGTT	CCATCACCTTCTGCCAGTAGT	60
fem-1-like protein	FEM1	GGAGCGAGACACCACCTATT	CCAATCGGACCAGATCATACAC	60
heat shock protein 70	HSP70	AACGGCAGAAGCATACCTTG	CAGCACATTGACACCAGAGAT	60
heat shock protein 90	HSP90	GATGTGTTCCTGCTTCTCCTTC	GCTTCCTCTCCTCCTCCTCT	60
juvenile hormone esterase	JHE	GCCAGTGTATGCCATCTCGTA	TGACCGCTTCTTCCTGTATCC	60
male reproductive-related LIM protein	MRLIM	GCACATTCTCGTGGAGGTTG	GCGGCAAGTCAGTGTACCA	60
male sterility domain-containing protein	MSD	GCATTAGCGACGAGGATGAG	TCTTCTTGGCGAGGTTGACA	60
myosin heavy chain type 2	MHC	CCGAGTTCCTCTTCGTCTCC	TCCCTTGGTGCCCTGAATC	60
ovarian fibroin-like substance-2	OFLS	CTCCCTCTGGTTCTGGTTCTG	GAAACTTTGGCGGCAGTCC	60
ovary development-related protein	ODR	TGAGGTGGTTGAGGCTGTT	CACTTCTCGTGGTGCTTCC	60
progesterone-like protein 2, partial	PG	TTAAGGGAGTGAGAGAGGAGTC	GAGGAGGAAGTGCCTGTGT	60
Sox14 protein	SOX14	CCATCTGCGACCACACCAT	ATTCCGATGCCACTCAGACTAA	60
vasa-like protein variant 1	VASA	GCTTGCCATCCAGATATTCCA	GCTCCTTCATACGCCTCAAC	60
vitellogenin	VG	TTGACCATTGACATCCACTTCC	ACTTGCTTCCGTGCCTGAT	60
vitellogenin receptor	VGR	GCTGAATGGCTCTTGGATGAC	CGTGGACTGGATTGGTAGGAA	60
Primers for commonly expression in Portunus sanguinolentus and Charybdid feriatus
Androgen-induced protein 1	AIP	TGCGACTCACCAGACAATCT	GAGAACTCACATCACACCATCT	58
DmX-like	DMX	AGGAACAACGCTCTTCTCACA	ACACGAGGCTCTTCTTCTTCAT	58
fem-1-like protein	FEM1	ATGTGAATCGCAAGAGTGTGAA	TTGGCATTGTGGTCTAATAGCA	58
heat shock protein 90	HSP90	GCTTCCTCTCCTCCTCCTCT	GATGTGTTCCTGCTTCTCCTTC	58
ovary development-related protein	ODRP	ATCATTTCGCCATTCACATCCA	ACCACTTACCACACCTCCTTC	58
progesterone-like protein	PG	TCGTGACCGTAACATAGAACTC	CCTTCTCCTTCATCTTCACTGT	58
wnt 4 precusor	WNT4P	GGTGAAGGAAGTGACAGAGAAG	TCTGACTCGCCTTAACTTACCA	58
vasa-like protein variant 1	VASA	GGAGATGAACCTGCGTAATGT	GGATGGCGTACTTCTGTATGG	58
vitellogenin receptor	VTGTR	CTTCCTGCGACCTCCTTCA	CAGCCTCAGTGGACTTCTTATG	58

## Sheet: Table S2
Table S2	The expression details of all unigenes of Portunus sanguinolentus.
geneID	geneLength	PS-M_rawfragments(34197959)	PS-F_rawfragments(26747891)	PS-M_FPKM	PS-F_FPKM	log2 Ratio(PS-F/PS-M)	Up-Down-Regulation(HXC/HXX)	P-value	FDR
Unigene32989_All	257	0	3843	0	559.046	19.0926	Up	0	0
Unigene34557_All	221	0	3100	0	524.421	19.0004	Up	0	0
Unigene32977_All	339	0	4372	0	482.16	18.8792	Up	0	0
Unigene33372_All	816	0	9178	0	420.502	18.6818	Up	0	0
Unigene33386_All	909	0	8358	0	343.755	18.391	Up	0	0
CL656.Contig1_All	719	0	5849	0	304.133	18.2143	Up	0	0
Unigene30512_All	231	0	1571	0	254.258	17.9559	Up	0	0
Unigene35618_All	671	0	4345	0	242.09	17.8852	Up	0	0
Unigene30651_All	997	0	5764	0	216.142	17.7216	Up	0	0
Unigene36459_All	827	0	4684	0	211.749	17.692	Up	0	0
Unigene36401_All	1230	0	6558	0	199.332	17.6048	Up	0	0
Unigene35155_All	366	0	1873	0	191.323	17.5457	Up	0	0
CL656.Contig4_All	253	0	1174	0	173.483	17.4044	Up	0	0
Unigene36723_All	1157	0	4820	0	155.749	17.2489	Up	0	0
CL6642.Contig1_All	1294	0	5298	0	153.069	17.2238	Up	0	0
Unigene30745_All	1389	0	5607	0	150.917	17.2034	Up	0	0
CL2384.Contig1_All	1285	0	5039	0	146.606	17.1616	Up	0	0
Unigene33495_All	591	0	2172	0	137.399	17.068	Up	0	0
CL3683.Contig2_All	633	0	2261	0	133.539	17.0269	Up	0	0
Unigene35647_All	230	0	811	0	131.827	17.0083	Up	7.68246e-291	4.96215e-289
CL3177.Contig3_All	374	0	1306	0	130.552	16.9943	Up	0	0
Unigene37028_All	247	0	850	0	128.657	16.9732	Up	8.6491e-305	5.87035e-303
Unigene30150_All	269	0	852	0	118.413	16.8535	Up	1.66595e-305	1.13399e-303
Unigene36476_All	439	0	1368	0	116.502	16.83	Up	0	0
Unigene36159_All	242	0	752	0	116.175	16.8259	Up	9.7078e-270	5.80764e-268
Unigene37198_All	338	0	1015	0	112.269	16.7766	Up	0	0
CL268.Contig2_All	268	0	692	0	96.5343	16.5588	Up	2.7951e-248	1.55063e-246
Unigene33367_All	202	0	508	0	94.0206	16.5207	Up	1.79822e-182	7.43543e-181
Unigene35045_All	227	0	558	0	91.9007	16.4878	Up	2.35566e-200	1.06795e-198
CL1152.Contig1_All	447	0	1092	0	91.3325	16.4788	Up	0	0
Unigene35696_All	452	0	1081	0	89.4124	16.4482	Up	0	0
Unigene33235_All	290	0	683	0	88.0508	16.426	Up	4.62688e-245	2.54641e-243
Unigene37037_All	208	0	481	0	86.4554	16.3997	Up	8.15672e-173	3.21982e-171
Unigene37513_All	243	0	545	0	83.8495	16.3555	Up	1.05105e-195	4.6467e-194
Unigene36745_All	354	0	770	0	81.3201	16.3113	Up	3.54274e-276	2.17363e-274
Unigene37189_All	228	0	454	0	74.4443	16.1839	Up	3.6999e-163	1.39404e-161
CL9278.Contig2_All	725	0	1442	0	74.3597	16.1822	Up	0	0
CL1587.Contig2_All	358	0	711	0	74.2501	16.1801	Up	4.47672e-255	2.54232e-253
Unigene36100_All	1319	0	2618	0	74.2054	16.1792	Up	0	0
CL8375.Contig1_All	324	0	604	0	69.6951	16.0888	Up	8.31766e-217	4.06901e-215
CL656.Contig2_All	395	0	728	0	68.904	16.0723	Up	3.72246e-261	2.1706e-259
Unigene29662_All	381	0	687	0	67.4128	16.0407	Up	1.7166e-246	9.48285e-245
Unigene36501_All	535	0	958	0	66.9456	16.0307	Up	0	0
Unigene34954_All	290	0	501	0	64.5878	15.979	Up	5.73356e-180	2.34601e-178
CL5042.Contig1_All	313	0	539	0	64.3806	15.9743	Up	1.47079e-193	6.42028e-192
Unigene36630_All	306	0	524	0	64.0207	15.9663	Up	3.40696e-188	1.44691e-186
CL2791.Contig2_All	758	0	1249	0	61.6033	15.9107	Up	0	0
Unigene37300_All	358	0	580	0	60.5697	15.8863	Up	3.18942e-208	1.49554e-206
CL3305.Contig1_All	439	0	697	0	59.3579	15.8572	Up	4.55118e-250	2.53802e-248
CL35.Contig2_All	245	0	386	0	58.9022	15.846	Up	7.7393e-139	2.58317e-137
Unigene30835_All	263	0	391	0	55.5817	15.7623	Up	1.26017e-140	4.2459e-139
Unigene30294_All	312	0	446	0	53.443	15.7057	Up	2.68798e-160	9.98374e-159
Unigene31001_All	259	0	365	0	52.687	15.6852	Up	2.5087e-131	8.01604e-130
Unigene37444_All	370	0	510	0	51.5322	15.6532	Up	3.46364e-183	1.43622e-181
Unigene30921_All	309	0	414	0	50.0901	15.6122	Up	7.48814e-149	2.64186e-147
CL5944.Contig1_All	1522	0	1992	0	48.9311	15.5785	Up	0	0
Unigene30576_All	207	0	269	0	48.5839	15.5682	Up	5.42362e-97	1.37527e-95
CL8531.Contig1_All	804	0	1042	0	48.4532	15.5643	Up	0	0
CL10247.Contig2_All	251	0	319	0	47.5146	15.5361	Up	7.10494e-115	2.04561e-113
CL6990.Contig1_All	413	0	522	0	47.2532	15.5281	Up	1.76879e-187	7.49029e-186
Unigene36872_All	1076	0	1354	0	47.0454	15.5218	Up	0	0
Unigene35591_All	326	0	402	0	46.1019	15.4925	Up	1.46632e-144	5.0579e-143
CL10247.Contig1_All	268	0	330	0	46.0352	15.4904	Up	8.26722e-119	2.44368e-117
CL9733.Contig3_All	517	0	631	0	45.6299	15.4777	Up	1.83369e-226	9.3316e-225
CL5042.Contig2_All	474	0	572	0	45.1157	15.4613	Up	2.31712e-205	1.07621e-203
CL10342.Contig1_All	821	0	978	0	44.5355	15.4427	Up	0	0
CL846.Contig6_All	593	0	698	0	44.0059	15.4254	Up	1.99742e-250	1.11547e-248
Unigene29653_All	634	0	743	0	43.8137	15.4191	Up	1.60699e-266	9.51684e-265
Unigene36876_All	210	0	242	0	43.0831	15.3948	Up	2.46016e-87	5.71889e-86
Unigene37356_All	298	0	335	0	42.028	15.3591	Up	1.34613e-120	4.02657e-119
CL4203.Contig1_All	1794	0	2002	0	41.7207	15.3485	Up	0	0
Unigene35197_All	354	0	390	0	41.1881	15.3299	Up	2.87134e-140	9.65781e-139
Unigene36187_All	589	0	622	0	39.4808	15.2689	Up	3.03542e-223	1.51713e-221
CL10681.Contig1_All	331	0	341	0	38.5156	15.2332	Up	9.61964e-123	2.9213e-121
Unigene37131_All	262	0	264	0	37.6715	15.2012	Up	3.3309e-95	8.30464e-94
CL2384.Contig2_All	1360	0	1365	0	37.5236	15.1955	Up	0	0
CL1152.Contig4_All	394	0	390	0	37.0066	15.1755	Up	2.87134e-140	9.65228e-139
Unigene37408_All	580	0	574	0	36.9994	15.1752	Up	4.46312e-206	2.07705e-204
Unigene31113_All	953	0	940	0	36.8761	15.1704	Up	0	0
Unigene34893_All	489	0	481	0	36.7745	15.1664	Up	8.15672e-173	3.21874e-171
CL7257.Contig3_All	374	0	365	0	36.4865	15.1551	Up	2.5087e-131	8.01822e-130
CL9181.Contig3_All	215	0	206	0	35.8211	15.1285	Up	1.84726e-74	3.77464e-73
Unigene36133_All	212	0	198	0	34.9172	15.0917	Up	1.34204e-71	2.66268e-70
Unigene35966_All	211	0	192	0	34.0196	15.0541	Up	1.87799e-69	3.63582e-68
CL3722.Contig1_All	425	0	374	0	32.8998	15.0058	Up	1.5155e-134	4.94875e-133
CL5459.Contig6_All	262	0	228	0	32.5345	14.9897	Up	2.50108e-82	5.55058e-81
CL2818.Contig3_All	1099	0	956	0	32.5215	14.9891	Up	0	0
CL5333.Contig3_All	474	0	412	0	32.496	14.988	Up	3.88762e-148	1.36543e-146
Unigene30598_All	266	0	230	0	32.3263	14.9804	Up	4.81746e-83	1.07747e-81
Unigene33374_All	245	0	211	0	32.1978	14.9747	Up	3.00784e-76	6.28152e-75
Unigene35523_All	574	0	487	0	31.7196	14.9531	Up	5.82892e-175	2.32909e-173
Unigene36409_All	324	0	272	0	31.3859	14.9378	Up	4.58486e-98	1.17245e-96
CL5481.Contig1_All	860	0	699	0	30.3871	14.8912	Up	8.76626e-251	4.90957e-249
Unigene36755_All	366	0	297	0	30.3379	14.8888	Up	5.2476e-107	1.42995e-105
Unigene33481_All	209	0	169	0	30.2309	14.8837	Up	3.16046e-61	5.58857e-60
Unigene37287_All	301	0	241	0	29.9337	14.8695	Up	5.60556e-87	1.29947e-85
Unigene36243_All	1234	0	983	0	29.7817	14.8621	Up	0	0
Unigene33053_All	210	0	167	0	29.7309	14.8597	Up	1.64081e-60	2.87246e-59
Unigene35955_All	206	0	161	0	29.2193	14.8346	Up	2.29608e-58	3.9039e-57
CL8382.Contig2_All	619	0	483	0	29.172	14.8323	Up	1.57111e-173	6.22487e-172
Unigene30454_All	954	0	733	0	28.7254	14.81	Up	6.0612e-263	3.5502e-261
Unigene31007_All	1221	0	920	0	28.1697	14.7819	Up	0	0
CL3879.Contig2_All	617	0	457	0	27.6912	14.7571	Up	3.1277e-164	1.18491e-162
CL8869.Contig3_All	499	0	368	0	27.5713	14.7509	Up	2.12072e-132	6.81523e-131
Unigene36480_All	494	0	358	0	27.0936	14.7257	Up	7.99892e-129	2.51085e-127
Unigene32937_All	227	0	164	0	27.0102	14.7212	Up	1.94098e-59	3.34809e-58
Unigene30630_All	631	0	450	0	26.6621	14.7025	Up	9.9726e-162	3.72641e-160
CL3683.Contig1_All	617	0	436	0	26.4187	14.6893	Up	1.01385e-156	3.70018e-155
Unigene35454_All	331	0	230	0	25.9783	14.665	Up	4.81746e-83	1.07726e-81
Unigene36622_All	927	0	644	0	25.9727	14.6647	Up	4.10976e-231	2.14055e-229
Unigene5924_All	402	0	279	0	25.9471	14.6633	Up	1.43795e-100	3.73483e-99
Unigene31119_All	1531	1	20214	0.0191	493.614	14.6575	Up	0	0
CL5012.Contig2_All	460	0	317	0	25.7639	14.6531	Up	3.68866e-114	1.0571e-112
Unigene35535_All	419	0	282	0	25.162	14.619	Up	1.21557e-101	3.18113e-100
Unigene37194_All	594	0	399	0	25.1129	14.6161	Up	1.73457e-143	5.94483e-142
Unigene34754_All	234	0	157	0	25.0839	14.6145	Up	6.18876e-57	1.03077e-55
CL2728.Contig7_All	241	0	159	0	24.6655	14.5902	Up	1.19205e-57	2.00819e-56
Unigene33437_All	319	0	208	0	24.3772	14.5732	Up	3.55812e-75	7.33429e-74
CL1663.Contig3_All	212	0	135	0	23.8072	14.5391	Up	4.57094e-49	6.82073e-48
Unigene30035_All	401	0	251	0	23.4013	14.5143	Up	1.48618e-90	3.56475e-89
Unigene37087_All	245	0	153	0	23.3473	14.511	Up	1.6681e-55	2.72959e-54
Unigene35524_All	654	0	407	0	23.2663	14.506	Up	2.38756e-146	8.30138e-145
Unigene32857_All	310	0	191	0	23.0347	14.4915	Up	4.27906e-69	8.24226e-68
CL3305.Contig2_All	419	0	257	0	22.9313	14.485	Up	1.06205e-92	2.5897e-91
Unigene36948_All	310	0	190	0	22.9141	14.4839	Up	9.74996e-69	1.87128e-67
Unigene35657_All	255	0	156	0	22.8715	14.4813	Up	1.41013e-56	2.34135e-55
Unigene29719_All	1133	0	692	0	22.8342	14.4789	Up	2.7951e-248	1.55136e-246
CL5997.Contig3_All	773	0	472	0	22.8283	14.4785	Up	1.35023e-169	5.24714e-168
Unigene30440_All	571	0	345	0	22.5888	14.4633	Up	3.56896e-124	1.09286e-122
Unigene35031_All	270	0	163	0	22.5701	14.4621	Up	4.42258e-59	7.59194e-58
Unigene35763_All	333	0	201	0	22.5664	14.4619	Up	1.13449e-72	2.27508e-71
Unigene30779_All	244	0	145	0	22.2172	14.4394	Up	1.21188e-52	1.90509e-51
Unigene35937_All	413	0	245	0	22.1782	14.4369	Up	2.0797e-88	4.8847e-87
Unigene36147_All	603	0	350	0	21.7001	14.4054	Up	5.81122e-126	1.79915e-124
Unigene36085_All	570	0	325	0	21.3167	14.3797	Up	5.0773e-117	1.48178e-115
Unigene35030_All	501	0	283	0	21.1183	14.3662	Up	5.33488e-102	1.39893e-100
Unigene36432_All	245	0	138	0	21.0583	14.3621	Up	3.86404e-50	5.86567e-49
Unigene36084_All	1043	0	587	0	21.0409	14.3609	Up	1.0003e-210	4.74535e-209
Unigene35011_All	406	0	228	0	20.9952	14.3578	Up	2.50108e-82	5.55163e-81
CL886.Contig1_All	582	0	326	0	20.9414	14.3541	Up	2.22832e-117	6.51617e-116
Unigene37354_All	318	0	178	0	20.9268	14.3531	Up	1.90923e-64	3.50194e-63
Unigene37246_All	320	0	179	0	20.9129	14.3521	Up	8.37922e-65	1.54271e-63
Unigene36903_All	258	0	144	0	20.8667	14.3489	Up	2.7613e-52	4.32345e-51
Unigene36030_All	569	0	313	0	20.5657	14.328	Up	9.94232e-113	2.82448e-111
Unigene35771_All	540	0	296	0	20.4931	14.3229	Up	1.19568e-106	3.2469e-105
CL4229.Contig2_All	338	0	185	0	20.4628	14.3207	Up	5.98792e-67	1.12842e-65
Unigene3897_All	542	0	296	0	20.4175	14.3175	Up	1.19568e-106	3.24615e-105
CL3809.Contig2_All	527	0	286	0	20.2892	14.3084	Up	4.50984e-103	1.19109e-101
Unigene29550_All	1572	0	844	0	20.0724	14.2929	Up	1.21031e-302	8.16285e-301
Unigene31194_All	287	0	153	0	19.9306	14.2827	Up	1.6681e-55	2.72883e-54
Unigene30535_All	934	0	493	0	19.7338	14.2684	Up	4.16544e-177	1.67925e-175
Unigene30800_All	2255	0	1172	0	19.4308	14.2461	Up	0	0
Unigene33445_All	212	0	110	0	19.3985	14.2437	Up	3.99366e-40	5.16474e-39
CL4606.Contig1_All	1891	0	974	0	19.2565	14.2331	Up	0	0
Unigene35990_All	303	0	156	0	19.2483	14.2324	Up	1.41013e-56	2.34102e-55
CL5333.Contig5_All	231	0	118	0	19.0977	14.2211	Up	5.4971e-43	7.46548e-42
Unigene29445_All	318	0	161	0	18.9282	14.2082	Up	2.29608e-58	3.90334e-57
CL2961.Contig1_All	2334	0	1168	0	18.7091	14.1915	Up	0	0
Unigene34723_All	371	0	185	0	18.6427	14.1863	Up	5.98792e-67	1.12824e-65
Unigene33431_All	810	0	400	0	18.4623	14.1723	Up	7.61268e-144	2.61746e-142
Unigene35953_All	211	0	104	0	18.4273	14.1696	Up	5.58854e-38	6.94609e-37
Unigene29535_All	418	0	205	0	18.3353	14.1623	Up	4.20904e-74	8.55748e-73
CL9114.Contig2_All	418	0	204	0	18.2459	14.1553	Up	9.59044e-74	1.94012e-72
Unigene33468_All	361	0	176	0	18.227	14.1538	Up	9.91212e-64	1.80319e-62
CL8166.Contig2_All	318	0	154	0	18.1052	14.1441	Up	7.32096e-56	1.20484e-54
Unigene37299_All	257	0	123	0	17.893	14.1271	Up	8.95076e-45	1.24876e-43
CL656.Contig8_All	651	0	310	0	17.8029	14.1198	Up	1.17612e-111	3.31159e-110
CL2689.Contig2_All	276	0	131	0	17.7449	14.1151	Up	1.23204e-47	1.79916e-46
Unigene37529_All	200	0	94	0	17.5715	14.1009	Up	2.10786e-34	2.44176e-33
CL9363.Contig1_All	635	0	298	0	17.545	14.0988	Up	2.30306e-107	6.29326e-106
Unigene35741_All	237	0	110	0	17.3522	14.0828	Up	3.99366e-40	5.16587e-39
Unigene29813_All	580	0	269	0	17.3394	14.0818	Up	5.42362e-97	1.37497e-95
Unigene37438_All	533	0	245	0	17.185	14.0689	Up	2.0797e-88	4.88372e-87
CL318.Contig10_All	849	0	390	0	17.1738	14.0679	Up	2.87134e-140	9.65505e-139
Unigene31188_All	543	0	249	0	17.1439	14.0654	Up	7.71582e-90	1.83684e-88
Unigene34623_All	285	0	130	0	17.0533	14.0578	Up	2.80724e-47	4.07062e-46
CL1534.Contig1_All	757	0	345	0	17.0386	14.0565	Up	3.56896e-124	1.09258e-122
Unigene37228_All	264	0	120	0	16.9937	14.0527	Up	1.05882e-43	1.45256e-42
Unigene29976_All	232	0	105	0	16.9204	14.0465	Up	2.4527e-38	3.06862e-37
Unigene35720_All	333	0	146	0	16.3915	14.0007	Up	5.3187e-53	8.4162e-52
Unigene30943_All	517	0	226	0	16.3429	13.9964	Up	1.29849e-81	2.86064e-80
Unigene33453_All	472	0	206	0	16.3168	13.9941	Up	1.84726e-74	3.77661e-73
Unigene36954_All	209	0	91	0	16.2782	13.9907	Up	2.49348e-33	2.82663e-32
Unigene37516_All	295	0	128	0	16.2218	13.9856	Up	1.45743e-46	2.09345e-45
CL4636.Contig2_All	247	0	107	0	16.1956	13.9833	Up	4.72426e-39	5.98836e-38
Unigene33112_All	377	0	163	0	16.1643	13.9805	Up	4.42258e-59	7.59084e-58
Unigene33370_All	204	0	88	0	16.1273	13.9772	Up	2.94966e-32	3.27274e-31
Unigene37127_All	252	0	108	0	16.0226	13.9678	Up	2.07338e-39	2.64787e-38
Unigene33299_All	257	0	110	0	16.0018	13.9659	Up	3.99366e-40	5.16417e-39
Unigene29916_All	206	0	88	0	15.9708	13.9631	Up	2.94966e-32	3.27213e-31
Unigene30973_All	281	0	120	0	15.9656	13.9627	Up	1.05882e-43	1.45273e-42
Unigene34660_All	260	0	111	0	15.961	13.9623	Up	1.75273e-40	2.2815e-39
Unigene36650_All	531	0	225	0	15.8416	13.9514	Up	2.95864e-81	6.49856e-80
CL5987.Contig1_All	518	0	218	0	15.7339	13.9416	Up	9.43352e-79	2.01739e-77
Unigene36214_All	518	0	217	0	15.6618	13.935	Up	2.14946e-78	4.58085e-77
Unigene36909_All	356	0	149	0	15.6476	13.9337	Up	4.49616e-54	7.22452e-53
Unigene33033_All	201	0	84	0	15.6241	13.9315	Up	7.95042e-31	8.56734e-30
Unigene37019_All	827	0	345	0	15.5964	13.9289	Up	3.56896e-124	1.09229e-122
Unigene34665_All	1212	0	505	0	15.5776	13.9272	Up	2.12718e-181	8.73727e-180
Unigene35791_All	329	0	137	0	15.5681	13.9263	Up	8.80432e-50	1.32827e-48
Unigene36923_All	233	0	97	0	15.5642	13.9259	Up	1.78189e-35	2.10755e-34
CL7356.Contig2_All	1043	0	433	0	15.5208	13.9219	Up	1.19932e-155	4.36086e-154
Unigene37523_All	318	0	132	0	15.5188	13.9217	Up	5.40716e-48	7.93953e-47
CL1061.Contig3_All	210	0	87	0	15.4885	13.9189	Up	6.72088e-32	7.4067e-31
CL7745.Contig1_All	720	8	96753	0.3249	5023.92	13.9165	Up	0	0
CL656.Contig6_All	700	0	289	0	15.4351	13.9139	Up	3.8124e-104	1.01533e-102
Unigene35731_All	262	0	108	0	15.4111	13.9117	Up	2.07338e-39	2.64614e-38
Unigene30260_All	225	0	92	0	15.2868	13.9	Up	1.09434e-33	1.25044e-32
CL1367.Contig2_All	397	0	162	0	15.2558	13.8971	Up	1.0077e-58	1.7218e-57
CL1898.Contig2_All	616	0	251	0	15.2336	13.895	Up	1.48618e-90	3.56548e-89
Unigene34949_All	291	0	117	0	15.0315	13.8757	Up	1.25253e-42	1.69126e-41
CL5633.Contig1_All	202	0	81	0	14.9915	13.8719	Up	9.40488e-30	9.90495e-29
CL3898.Contig2_All	512	0	205	0	14.9691	13.8697	Up	4.20904e-74	8.55896e-73
Unigene36917_All	221	0	88	0	14.8868	13.8617	Up	2.94966e-32	3.27336e-31
Unigene36340_All	647	0	257	0	14.8504	13.8582	Up	1.06205e-92	2.59023e-91
CL4992.Contig1_All	238	0	94	0	14.7659	13.85	Up	2.10786e-34	2.44152e-33
Unigene33450_All	464	0	181	0	14.5838	13.8321	Up	1.61396e-65	2.99825e-64
Unigene37446_All	449	0	175	0	14.5714	13.8309	Up	2.2585e-63	4.09403e-62
Unigene36611_All	1531	0	590	0	14.4075	13.8145	Up	8.456e-212	4.04083e-210
Unigene37349_All	1340	0	516	0	14.3964	13.8134	Up	2.47518e-185	1.03881e-183
Unigene3063_All	1519	36	405324	0.693	9975.97	13.8133	Up	0	0
CL3157.Contig1_All	326	0	124	0	14.2205	13.7957	Up	3.92832e-45	5.51395e-44
Unigene30967_All	677	0	257	0	14.1924	13.7928	Up	1.06205e-92	2.58916e-91
CL656.Contig10_All	556	0	211	0	14.1879	13.7924	Up	3.00784e-76	6.2804e-75
CL846.Contig12_All	562	0	213	0	14.1695	13.7905	Up	5.79358e-77	1.21684e-75
Unigene37289_All	264	0	100	0	14.1614	13.7897	Up	1.50632e-36	1.81858e-35
Unigene36403_All	2636	2	21782	0.0222	308.932	13.7644	Up	0	0
Unigene36390_All	285	0	106	0	13.905	13.7633	Up	1.07644e-38	1.35715e-37
Unigene30854_All	517	0	192	0	13.8842	13.7612	Up	1.87799e-69	3.63462e-68
CL656.Contig7_All	673	0	249	0	13.8323	13.7558	Up	7.71582e-90	1.83647e-88
Unigene33391_All	381	0	139	0	13.6396	13.7355	Up	1.69585e-50	2.58802e-49
Unigene29874_All	1364	15	159362	0.3216	4367.98	13.7294	Up	0	0
Unigene36812_All	614	0	223	0	13.5783	13.729	Up	1.53603e-80	3.34882e-79
CL5169.Contig2_All	670	14	148445	0.611	8283.26	13.7267	Up	0	0
Unigene36912_All	246	0	89	0	13.5259	13.7234	Up	1.29454e-32	1.44713e-31
CL4986.Contig1_All	271	0	98	0	13.5197	13.7228	Up	7.82034e-36	9.30769e-35
Unigene30756_All	316	0	114	0	13.4874	13.7193	Up	1.48167e-41	1.96544e-40
Unigene30701_All	430	0	155	0	13.4764	13.7181	Up	3.21302e-56	5.30785e-55
Unigene35073_All	242	0	87	0	13.4405	13.7143	Up	6.72088e-32	7.4074e-31
Unigene34528_All	321	0	115	0	13.3938	13.7093	Up	6.50276e-42	8.67982e-41
Unigene34536_All	355	0	127	0	13.3748	13.7072	Up	3.3208e-46	4.74795e-45
CL5934.Contig3_All	319	0	114	0	13.3606	13.7057	Up	1.48167e-41	1.96589e-40
Unigene34642_All	627	0	224	0	13.3564	13.7052	Up	6.74134e-81	1.47658e-79
Unigene35773_All	427	0	152	0	13.3084	13.7	Up	3.80082e-55	6.19016e-54
Unigene30616_All	492	0	174	0	13.2219	13.6906	Up	5.14608e-63	9.28688e-62
Unigene13015_All	1337	10	103050	0.2187	2881.56	13.6856	Up	0	0
CL4212.Contig2_All	239	0	84	0	13.1399	13.6817	Up	7.95042e-31	8.56656e-30
CL5470.Contig3_All	356	0	125	0	13.1272	13.6803	Up	1.72406e-45	2.4383e-44
Unigene31158_All	599	0	209	0	13.0446	13.6712	Up	1.56158e-75	3.23247e-74
Unigene29897_All	860	0	300	0	13.0417	13.6708	Up	4.43606e-108	1.21898e-106
Unigene37013_All	706	0	246	0	13.0269	13.6692	Up	9.12736e-89	2.15153e-87
Unigene30193_All	273	0	95	0	13.0098	13.6673	Up	9.251e-35	1.07908e-33
Unigene36512_All	1174	0	404	0	12.8654	13.6512	Up	2.82436e-145	9.76235e-144
CL3873.Contig1_All	336	0	115	0	12.7958	13.6434	Up	6.50276e-42	8.68081e-41
Unigene35838_All	246	0	84	0	12.766	13.64	Up	7.95042e-31	8.5642e-30
Unigene37288_All	264	0	90	0	12.7453	13.6377	Up	5.68148e-33	6.39309e-32
CL2384.Contig3_All	1167	0	397	0	12.7183	13.6346	Up	9.00538e-143	3.07294e-141
Unigene23510_All	2167	0	737	0	12.7151	13.6343	Up	2.24874e-264	1.32308e-262
CL268.Contig1_All	1006	32	317960	0.9301	11816.4	13.633	Up	0	0
Unigene36634_All	569	0	193	0	12.6811	13.6304	Up	8.24212e-70	1.60335e-68
Unigene36346_All	369	0	125	0	12.6647	13.6285	Up	1.72406e-45	2.43859e-44
Unigene34985_All	326	0	110	0	12.615	13.6229	Up	3.99366e-40	5.16531e-39
Unigene32589_All	300	0	101	0	12.5867	13.6196	Up	6.61092e-37	8.03917e-36
Unigene29720_All	265	0	89	0	12.5561	13.6161	Up	1.29454e-32	1.44672e-31
CL5459.Contig5_All	1532	0	509	0	12.4214	13.6005	Up	7.892e-183	3.2667e-181
Unigene36146_All	295	0	98	0	12.4198	13.6004	Up	7.82034e-36	9.30863e-35
Unigene37330_All	244	0	80	0	12.2577	13.5814	Up	2.14292e-29	2.23583e-28
Unigene30177_All	2589	4	38166	0.0452	551.131	13.5738	Up	0	0
Unigene33624_All	231	0	75	0	12.1384	13.5673	Up	1.31608e-27	1.31838e-26
Unigene35658_All	266	0	86	0	12.0872	13.5612	Up	1.53137e-31	1.6743e-30
CL846.Contig4_All	282	0	91	0	12.0643	13.5585	Up	2.49348e-33	2.82608e-32
CL6251.Contig1_All	496	0	160	0	12.06	13.5579	Up	5.23168e-58	8.85799e-57
Unigene36117_All	1244	2	18854	0.047	566.622	13.5574	Up	0	0
Unigene29533_All	796	0	256	0	12.0237	13.5536	Up	2.41992e-92	5.88607e-91
Unigene34501_All	521	0	167	0	11.9837	13.5488	Up	1.64081e-60	2.87203e-59
Unigene35475_All	462	0	148	0	11.9765	13.5479	Up	1.02446e-53	1.6394e-52
Unigene8867_All	862	5	46781	0.1696	2028.96	13.5463	Up	0	0
CL10179.Contig1_All	216	0	69	0	11.9428	13.5439	Up	1.84166e-25	1.74509e-24
CL3746.Contig2_All	229	0	73	0	11.9178	13.5408	Up	6.83266e-27	6.73272e-26
Unigene33489_All	226	0	72	0	11.9106	13.54	Up	1.55684e-26	1.52119e-25
CL4229.Contig1_All	220	0	70	0	11.8956	13.5381	Up	8.08266e-26	7.73996e-25
Unigene34600_All	609	0	193	0	11.8481	13.5324	Up	8.24212e-70	1.60308e-68
Unigene33164_All	358	0	113	0	11.8006	13.5266	Up	3.37604e-41	4.45321e-40
Unigene37332_All	467	0	147	0	11.7682	13.5226	Up	2.33426e-53	3.71268e-52
Unigene31090_All	490	0	154	0	11.7499	13.5204	Up	7.32096e-56	1.20467e-54
Unigene36998_All	293	0	92	0	11.739	13.519	Up	1.09434e-33	1.25032e-32
Unigene35957_All	1234	0	386	0	11.6945	13.5135	Up	7.7393e-139	2.58391e-137
CL8254.Contig2_All	832	0	260	0	11.6832	13.5121	Up	8.97802e-94	2.20659e-92
Unigene36035_All	630	0	196	0	11.6312	13.5057	Up	6.96746e-71	1.37127e-69
CL5459.Contig3_All	654	0	203	0	11.6046	13.5024	Up	2.1852e-73	4.40771e-72
Unigene35980_All	261	0	81	0	11.6026	13.5022	Up	9.40488e-30	9.9014e-29
CL3392.Contig1_All	387	0	120	0	11.5926	13.5009	Up	1.05882e-43	1.45205e-42
CL190.Contig1_All	520	0	161	0	11.5753	13.4988	Up	2.29608e-58	3.90221e-57
Unigene37542_All	350	0	108	0	11.5363	13.4939	Up	2.07338e-39	2.647e-38
Unigene37465_All	276	0	85	0	11.5138	13.4911	Up	3.48928e-31	3.78467e-30
Unigene31218_All	546	0	168	0	11.5034	13.4898	Up	7.20118e-61	1.26708e-59
Unigene35702_All	351	0	108	0	11.5034	13.4898	Up	2.07338e-39	2.64672e-38
Unigene30720_All	236	0	72	0	11.4059	13.4775	Up	1.55684e-26	1.52056e-25
Unigene37524_All	223	0	68	0	11.4003	13.4768	Up	4.19626e-25	3.94412e-24
Unigene36060_All	371	0	113	0	11.3871	13.4751	Up	3.37604e-41	4.45271e-40
Unigene35120_All	306	0	93	0	11.3624	13.472	Up	4.80284e-34	5.52282e-33
Unigene36426_All	455	0	138	0	11.3391	13.469	Up	3.86404e-50	5.86642e-49
CL6869.Contig2_All	331	0	100	0	11.2949	13.4634	Up	1.50632e-36	1.81895e-35
CL10342.Contig2_All	298	0	90	0	11.2911	13.4629	Up	5.68148e-33	6.39432e-32
CL5405.Contig5_All	336	0	101	0	11.2381	13.4561	Up	6.61092e-37	8.03751e-36
CL9823.Contig3_All	599	0	180	0	11.2346	13.4557	Up	3.67746e-65	6.80044e-64
Unigene33390_All	233	0	70	0	11.2319	13.4553	Up	8.08266e-26	7.73618e-25
Unigene37250_All	240	0	72	0	11.2158	13.4532	Up	1.55684e-26	1.52195e-25
CL1836.Contig3_All	675	22	192576	0.9531	10666.2	13.4501	Up	0	0
Unigene36295_All	254	0	76	0	11.1864	13.4495	Up	5.77598e-28	5.82129e-27
Unigene36475_All	420	0	125	0	11.1268	13.4418	Up	1.72406e-45	2.43801e-44
Unigene32473_All	693	0	206	0	11.1133	13.44	Up	1.84726e-74	3.77595e-73
Unigene35361_All	260	0	77	0	11.072	13.4346	Up	2.53496e-28	2.57872e-27
Unigene29502_All	497	0	147	0	11.0579	13.4328	Up	2.33426e-53	3.71318e-52
CL2327.Contig2_All	264	0	78	0	11.0459	13.4312	Up	1.11254e-28	1.14113e-27
Unigene36364_All	1753	5	43159	0.0834	920.449	13.43	Up	0	0
Unigene35584_All	422	0	124	0	10.9855	13.4233	Up	3.92832e-45	5.5133e-44
CL4974.Contig2_All	1098	0	322	0	10.9639	13.4205	Up	6.00616e-116	1.74162e-114
CL1305.Contig1_All	541	0	158	0	10.9187	13.4145	Up	2.71612e-57	4.54446e-56
CL3337.Contig1_All	1222	45	383702	1.0768	11739.1	13.4123	Up	0	0
Unigene30869_All	444	0	129	0	10.8622	13.407	Up	6.39636e-47	9.21589e-46
CL2819.Contig4_All	675	0	196	0	10.8558	13.4062	Up	6.96746e-71	1.37104e-69
Unigene34927_All	217	0	63	0	10.854	13.4059	Up	2.57712e-23	2.29963e-22
CL5405.Contig7_All	324	0	94	0	10.8466	13.405	Up	2.10786e-34	2.44104e-33
CL656.Contig5_All	276	0	80	0	10.8366	13.4036	Up	2.14292e-29	2.23543e-28
Unigene35239_All	911	0	264	0	10.8342	13.4033	Up	3.3309e-95	8.30288e-94
CL5435.Contig2_All	1139	0	330	0	10.8318	13.403	Up	8.26722e-119	2.4443e-117
Unigene30953_All	995	0	288	0	10.8213	13.4016	Up	8.68666e-104	2.30562e-102
Unigene10136_All	263	0	76	0	10.8036	13.3992	Up	5.77598e-28	5.82179e-27
CL318.Contig11_All	839	0	242	0	10.7836	13.3966	Up	2.46016e-87	5.71776e-86
CL4958.Contig2_All	949	0	273	0	10.7549	13.3927	Up	2.0122e-98	5.15909e-97
Unigene29741_All	564	0	162	0	10.7386	13.3905	Up	1.0077e-58	1.72155e-57
CL7790.Contig1_All	634	0	182	0	10.7323	13.3897	Up	7.08336e-66	1.32025e-64
CL656.Contig11_All	670	0	192	0	10.7136	13.3872	Up	1.87799e-69	3.63522e-68
Unigene29613_All	234	0	67	0	10.7046	13.3859	Up	9.56132e-25	8.89225e-24
CL2028.Contig3_All	1317	0	377	0	10.702	13.3856	Up	1.28113e-135	4.20563e-134
Unigene33358_All	224	0	64	0	10.6818	13.3829	Up	1.13105e-23	1.02003e-22
Unigene35729_All	224	0	64	0	10.6818	13.3829	Up	1.13105e-23	1.01995e-22
Unigene37403_All	333	0	95	0	10.6657	13.3807	Up	9.251e-35	1.07951e-33
CL846.Contig14_All	204	0	58	0	10.6294	13.3758	Up	1.58274e-21	1.34029e-20
Unigene30554_All	282	0	80	0	10.606	13.3726	Up	2.14292e-29	2.23643e-28
Unigene36625_All	286	0	81	0	10.5884	13.3702	Up	9.40488e-30	9.90673e-29
Unigene35772_All	202	0	57	0	10.5496	13.3649	Up	3.60632e-21	3.01759e-20
CL2827.Contig1_All	598	18	148483	0.8802	9282.95	13.3645	Up	0	0
Unigene33487_All	661	0	186	0	10.5202	13.3609	Up	2.62798e-67	4.96835e-66
CL7180.Contig1_All	274	0	77	0	10.5063	13.359	Up	2.53496e-28	2.57939e-27
CL1810.Contig1_All	908	0	253	0	10.4171	13.3467	Up	2.86262e-91	6.90713e-90
CL9486.Contig3_All	772	0	215	0	10.4119	13.3459	Up	1.11593e-77	2.36239e-76
Unigene36953_All	291	0	81	0	10.4064	13.3452	Up	9.40488e-30	9.89254e-29
Unigene37105_All	266	0	74	0	10.4007	13.3444	Up	2.99872e-27	2.97581e-26
Unigene37538_All	223	0	62	0	10.3943	13.3435	Up	5.87206e-23	5.18391e-22
CL10665.Contig4_All	505	0	140	0	10.3645	13.3394	Up	7.44274e-51	1.14206e-49
Unigene37269_All	571	0	158	0	10.345	13.3366	Up	2.71612e-57	4.5451e-56
Unigene35757_All	208	5	40373	0.7029	7256.68	13.3337	Up	0	0
Unigene37015_All	236	0	65	0	10.297	13.3299	Up	4.96394e-24	4.52213e-23
Unigene35416_All	378	0	104	0	10.2861	13.3284	Up	5.58854e-38	6.94462e-37
CL9943.Contig2_All	557	0	153	0	10.2694	13.3261	Up	1.6681e-55	2.72807e-54
Unigene36858_All	317	0	87	0	10.2605	13.3248	Up	6.72088e-32	7.40809e-31
Unigene32714_All	396	0	108	0	10.1962	13.3157	Up	2.07338e-39	2.64758e-38
Unigene36646_All	231	0	63	0	10.1962	13.3157	Up	2.57712e-23	2.29946e-22
CL2028.Contig2_All	1471	0	401	0	10.1916	13.3151	Up	3.34106e-144	1.15043e-142
Unigene36405_All	624	0	170	0	10.1853	13.3142	Up	1.38706e-61	2.46456e-60
Unigene34847_All	202	0	55	0	10.1794	13.3134	Up	1.87229e-20	1.52962e-19
Unigene30272_All	727	0	197	0	10.1308	13.3065	Up	3.05788e-71	6.04658e-70
Unigene34913_All	286	0	77	0	10.0655	13.2971	Up	2.53496e-28	2.57716e-27
Unigene30337_All	212	0	57	0	10.0519	13.2952	Up	3.60632e-21	3.01651e-20
Unigene34984_All	269	0	72	0	10.0067	13.2887	Up	1.55684e-26	1.52144e-25
CL6772.Contig1_All	348	0	93	0	9.9911	13.2864	Up	4.80284e-34	5.52336e-33
Unigene35081_All	285	0	76	0	9.9696	13.2833	Up	5.77598e-28	5.82379e-27
Unigene37038_All	476	0	126	0	9.8963	13.2727	Up	7.56652e-46	1.07568e-44
CL283.Contig3_All	614	0	162	0	9.8641	13.268	Up	1.0077e-58	1.7213e-57
Unigene29921_All	1251	5	38469	0.1169	1149.65	13.2636	Up	0	0
Unigene37381_All	369	0	97	0	9.8278	13.2627	Up	1.78189e-35	2.10734e-34
Unigene32570_All	263	0	69	0	9.8085	13.2598	Up	1.84166e-25	1.74523e-24
Unigene36823_All	463	0	121	0	9.7705	13.2542	Up	4.64696e-44	6.40414e-43
CL4872.Contig1_All	640	0	167	0	9.7554	13.252	Up	1.64081e-60	2.87288e-59
CL10665.Contig3_All	560	0	146	0	9.7471	13.2508	Up	5.3187e-53	8.41507e-52
Unigene36533_All	234	0	61	0	9.746	13.2506	Up	1.33797e-22	1.1701e-21
Unigene33420_All	309	0	80	0	9.6793	13.2407	Up	2.14292e-29	2.23662e-28
Unigene36126_All	642	0	166	0	9.6668	13.2388	Up	3.73864e-60	6.50912e-59
CL190.Contig4_All	535	0	138	0	9.6435	13.2353	Up	3.86404e-50	5.86491e-49
CL1671.Contig1_All	919	0	237	0	9.6415	13.235	Up	1.5109e-85	3.45822e-84
Unigene34910_All	571	0	147	0	9.6248	13.2325	Up	2.33426e-53	3.71368e-52
Unigene34532_All	230	0	59	0	9.5904	13.2274	Up	6.94632e-22	5.94002e-21
Unigene30849_All	336	0	86	0	9.5691	13.2242	Up	1.53137e-31	1.67445e-30
Unigene36550_All	337	0	86	0	9.5407	13.2199	Up	1.53137e-31	1.67383e-30
CL273.Contig2_All	593	0	151	0	9.5199	13.2167	Up	8.66028e-55	1.40209e-53
Unigene37545_All	281	0	71	0	9.4463	13.2055	Up	3.54732e-26	3.43186e-25
CL2369.Contig2_All	701	0	177	0	9.4399	13.2046	Up	4.35024e-64	7.94952e-63
Unigene30920_All	226	0	57	0	9.4292	13.2029	Up	3.60632e-21	3.01716e-20
Unigene36710_All	567	0	143	0	9.429	13.2029	Up	6.2917e-52	9.80149e-51
Unigene68657_All	306	0	77	0	9.4076	13.1996	Up	2.53496e-28	2.5785e-27
CL3337.Contig4_All	1197	45	330739	1.0993	10330	13.198	Up	0	0
CL6251.Contig4_All	379	0	95	0	9.3712	13.194	Up	9.251e-35	1.07941e-33
Unigene34678_All	340	0	85	0	9.3465	13.1902	Up	3.48928e-31	3.78397e-30
Unigene34918_All	240	0	60	0	9.3465	13.1902	Up	3.0486e-22	2.63455e-21
CL35.Contig1_All	272	0	68	0	9.3465	13.1902	Up	4.19626e-25	3.94192e-24
Unigene35538_All	417	0	104	0	9.3241	13.1867	Up	5.58854e-38	6.94682e-37
CL9825.Contig2_All	373	0	93	0	9.3215	13.1863	Up	4.80284e-34	5.5239e-33
Unigene3739_All	1555	8	58277	0.1504	1401.13	13.1855	Up	0	0
CL3560.Contig1_All	201	0	50	0	9.3	13.183	Up	1.14986e-18	8.79625e-18
Unigene30489_All	210	0	52	0	9.2575	13.1764	Up	2.21482e-19	1.74074e-18
Unigene35637_All	283	0	70	0	9.2475	13.1748	Up	8.08266e-26	7.74059e-25
Unigene30812_All	794	1	7216	0.0368	339.771	13.1726	Up	0	0
Unigene36235_All	887	0	219	0	9.2306	13.1722	Up	4.14018e-79	8.88137e-78
Unigene30225_All	235	0	58	0	9.2272	13.1717	Up	1.58274e-21	1.33961e-20
Unigene36086_All	204	0	50	0	9.1633	13.1617	Up	1.14986e-18	8.80714e-18
Unigene37257_All	491	0	120	0	9.1371	13.1575	Up	1.05882e-43	1.4529e-42
Unigene34672_All	1499	2	14212	0.039	354.457	13.1499	Up	0	0
Unigene31070_All	554	0	134	0	9.0429	13.1426	Up	1.0415e-48	1.54686e-47
CL6613.Contig1_All	633	0	153	0	9.0365	13.1415	Up	1.6681e-55	2.72921e-54
Unigene29540_All	232	0	56	0	9.0242	13.1396	Up	8.2171e-21	6.7882e-20
CL3734.Contig2_All	6594	91	641492	0.4035	3637.08	13.1379	Up	0	0
Unigene31074_All	354	0	85	0	8.9769	13.132	Up	3.48928e-31	3.78432e-30
CL190.Contig3_All	605	0	145	0	8.9603	13.1293	Up	1.21188e-52	1.90534e-51
Unigene18990_All	1282	5	34936	0.114	1018.82	13.1256	Up	0	0
Unigene36073_All	214	0	51	0	8.9098	13.1212	Up	5.0465e-19	3.91346e-18
CL318.Contig3_All	756	0	180	0	8.9015	13.1198	Up	3.67746e-65	6.80258e-64
CL9588.Contig1_All	1109	0	264	0	8.8999	13.1196	Up	3.3309e-95	8.30112e-94
CL9149.Contig1_All	395	0	94	0	8.897	13.1191	Up	2.10786e-34	2.442e-33
CL5169.Contig7_All	678	70	485946	3.019	26795.9	13.1157	Up	0	0
CL2557.Contig2_All	898	0	213	0	8.8678	13.1144	Up	5.79358e-77	1.21662e-75
Unigene30936_All	270	0	64	0	8.8619	13.1134	Up	1.13105e-23	1.01948e-22
CL1836.Contig4_All	698	18	124757	0.7541	6682.21	13.1133	Up	0	0
Unigene37237_All	987	2	13869	0.0593	525.338	13.1129	Up	0	0
Unigene36040_All	511	0	121	0	8.8527	13.1119	Up	4.64696e-44	6.40339e-43
Unigene35712_All	283	0	67	0	8.8511	13.1116	Up	9.56132e-25	8.89366e-24
Unigene33338_All	300	0	71	0	8.848	13.1111	Up	3.54732e-26	3.42819e-25
CL3160.Contig7_All	447	0	105	0	8.782	13.1003	Up	2.4527e-38	3.06796e-37
CL442.Contig1_All	486	0	114	0	8.7696	13.0983	Up	1.48167e-41	1.96611e-40
CL846.Contig3_All	572	0	134	0	8.7583	13.0964	Up	1.0415e-48	1.54647e-47
CL7790.Contig2_All	547	0	128	0	8.7485	13.0948	Up	1.45743e-46	2.0932e-45
Unigene36692_All	488	0	114	0	8.7336	13.0924	Up	1.48167e-41	1.96522e-40
Unigene36900_All	240	0	56	0	8.7234	13.0907	Up	8.2171e-21	6.79059e-20
CL1992.Contig2_All	480	0	112	0	8.7234	13.0907	Up	7.69238e-41	1.00778e-39
Unigene30931_All	676	0	157	0	8.6829	13.084	Up	6.18876e-57	1.03092e-55
Unigene36536_All	224	0	52	0	8.6789	13.0833	Up	2.21482e-19	1.74203e-18
Unigene29680_All	359	0	83	0	8.6436	13.0774	Up	1.81152e-30	1.93753e-29
CL7850.Contig2_All	658	0	152	0	8.6363	13.0762	Up	3.80082e-55	6.19101e-54
Unigene37573_All	273	0	63	0	8.6276	13.0747	Up	2.57712e-23	2.29998e-22
CL9056.Contig1_All	399	0	92	0	8.6204	13.0735	Up	1.09434e-33	1.25081e-32
CL1305.Contig2_All	352	0	81	0	8.6031	13.0706	Up	9.40488e-30	9.89431e-29
CL6209.Contig3_All	292	0	67	0	8.5783	13.0665	Up	9.56132e-25	8.89437e-24
Unigene27198_All	3235	10	67038	0.0904	774.742	13.0651	Up	0	0
Unigene37363_All	737	0	168	0	8.5222	13.057	Up	7.20118e-61	1.26689e-59
Unigene36363_All	713	0	162	0	8.4945	13.0523	Up	1.0077e-58	1.72105e-57
Unigene30749_All	767	0	174	0	8.4813	13.0501	Up	5.14608e-63	9.28831e-62
Unigene35142_All	247	0	56	0	8.4762	13.0492	Up	8.2171e-21	6.78296e-20
Unigene37520_All	217	0	49	0	8.442	13.0434	Up	2.62e-18	1.98029e-17
Unigene36430_All	341	0	77	0	8.442	13.0434	Up	2.53496e-28	2.57783e-27
Unigene36726_All	906	0	204	0	8.4181	13.0393	Up	9.59044e-74	1.93979e-72
Unigene36468_All	342	0	77	0	8.4173	13.0391	Up	2.53496e-28	2.57895e-27
Unigene33399_All	388	0	87	0	8.383	13.0333	Up	6.72088e-32	7.40531e-31
CL2384.Contig4_All	1230	0	275	0	8.3587	13.0291	Up	3.8758e-99	9.9829e-98
Unigene35409_All	274	0	61	0	8.3232	13.0229	Up	1.33797e-22	1.17036e-21
Unigene36058_All	710	0	158	0	8.3197	13.0223	Up	2.71612e-57	4.54575e-56
Unigene36814_All	279	0	62	0	8.308	13.0203	Up	5.87206e-23	5.18275e-22
CL5405.Contig4_All	329	0	73	0	8.2954	13.0181	Up	6.83266e-27	6.73215e-26
Unigene36716_All	618	0	137	0	8.2879	13.0168	Up	8.80432e-50	1.3281e-48
CL10029.Contig2_All	203	0	45	0	8.2876	13.0167	Up	7.06186e-17	5.03889e-16
CL5337.Contig2_All	1877	0	414	0	8.2461	13.0095	Up	7.48814e-149	2.64265e-147
Unigene30178_All	532	0	117	0	8.2221	13.0053	Up	1.25253e-42	1.69107e-41
CL4972.Contig2_All	315	0	69	0	8.1893	12.9995	Up	1.84166e-25	1.74537e-24
Unigene33492_All	210	0	46	0	8.1893	12.9995	Up	3.0993e-17	2.2425e-16
Unigene35530_All	708	0	155	0	8.1848	12.9987	Up	3.21302e-56	5.3071e-55
Unigene35956_All	892	0	195	0	8.173	12.9967	Up	1.58756e-70	3.11354e-69
CL6528.Contig2_All	453	0	99	0	8.1705	12.9962	Up	3.43218e-36	4.11914e-35
Unigene33275_All	518	0	113	0	8.1557	12.9936	Up	3.37604e-41	4.45072e-40
Unigene37560_All	257	0	56	0	8.1464	12.9919	Up	8.2171e-21	6.78439e-20
CL159.Contig5_All	395	0	86	0	8.1398	12.9908	Up	1.53137e-31	1.67321e-30
CL1810.Contig8_All	735	0	160	0	8.1385	12.9905	Up	5.23168e-58	8.85671e-57
Unigene37304_All	3353	4	25456	0.0349	283.836	12.9895	Up	0	0
Unigene37043_All	230	0	50	0	8.1274	12.9886	Up	1.14986e-18	8.79969e-18
CL5530.Contig5_All	787	0	171	0	8.1233	12.9879	Up	6.08752e-62	1.08592e-60
Unigene36315_All	662	1	6346	0.0442	358.387	12.9852	Up	0	0
CL9718.Contig1_All	454	0	98	0	8.0701	12.9784	Up	7.82034e-36	9.30674e-35
Unigene29425_All	598	0	129	0	8.0649	12.9774	Up	6.39636e-47	9.21702e-46
Unigene35285_All	374	0	80	0	7.997	12.9652	Up	2.14292e-29	2.23762e-28
Unigene36020_All	309	0	66	0	7.9854	12.9631	Up	2.17858e-24	2.00535e-23
Unigene32674_All	295	0	63	0	7.9842	12.9629	Up	2.57712e-23	2.30033e-22
CL4958.Contig1_All	969	0	206	0	7.9479	12.9564	Up	1.84726e-74	3.7753e-73
Unigene30594_All	426	0	90	0	7.8985	12.9474	Up	5.68148e-33	6.3937e-32
Unigene33479_All	232	0	49	0	7.8962	12.9469	Up	2.62e-18	1.97825e-17
CL4974.Contig4_All	1004	0	212	0	7.8943	12.9466	Up	1.32008e-76	2.76421e-75
CL2619.Contig3_All	389	0	82	0	7.8809	12.9441	Up	4.12762e-30	4.3848e-29
Unigene34825_All	729	0	153	0	7.8465	12.9378	Up	1.6681e-55	2.72845e-54
CL460.Contig2_All	792	0	166	0	7.836	12.9359	Up	3.73864e-60	6.51105e-59
Unigene32735_All	554	0	116	0	7.8281	12.9344	Up	2.85392e-42	3.82633e-41
Unigene36746_All	527	0	110	0	7.8036	12.9299	Up	3.99366e-40	5.16701e-39
Unigene37421_All	355	0	74	0	7.7932	12.928	Up	2.99872e-27	2.97732e-26
CL6209.Contig4_All	216	0	45	0	7.7888	12.9272	Up	7.06186e-17	5.04134e-16
Unigene36552_All	946	1	6069	0.0309	239.848	12.9222	Up	0	0
CL2819.Contig3_All	735	0	152	0	7.7316	12.9166	Up	3.80082e-55	6.1893e-54
Unigene37191_All	223	0	46	0	7.7119	12.9129	Up	3.0993e-17	2.24388e-16
CL7464.Contig1_All	675	0	139	0	7.6988	12.9104	Up	1.69585e-50	2.58836e-49
Unigene30400_All	389	0	80	0	7.6887	12.9085	Up	2.14292e-29	2.23623e-28
Unigene35621_All	292	0	60	0	7.6821	12.9073	Up	3.0486e-22	2.63513e-21
Unigene34686_All	258	0	53	0	7.6801	12.9069	Up	9.72036e-20	7.74329e-19
Unigene37201_All	297	0	61	0	7.6786	12.9066	Up	1.33797e-22	1.16975e-21
Unigene36080_All	1175	1	6009	0.0249	191.194	12.9066	Up	0	0
Unigene36803_All	224	0	46	0	7.6775	12.9064	Up	3.0993e-17	2.24484e-16
Unigene29975_All	263	0	54	0	7.6762	12.9062	Up	4.26606e-20	3.44695e-19
Unigene35916_All	225	0	46	0	7.6434	12.9	Up	3.0993e-17	2.24305e-16
Unigene37583_All	343	0	70	0	7.6298	12.8974	Up	8.08266e-26	7.7387e-25
Unigene46936_All	456	0	93	0	7.6248	12.8965	Up	4.80284e-34	5.52606e-33
Unigene36357_All	542	0	110	0	7.5876	12.8894	Up	3.99366e-40	5.16758e-39
CL2863.Contig2_All	1115	1	5926	0.0262	198.7	12.8887	Up	0	0
Unigene35341_All	262	0	53	0	7.5628	12.8847	Up	9.72036e-20	7.73909e-19
Unigene36624_All	302	0	61	0	7.5515	12.8825	Up	1.33797e-22	1.16879e-21
Unigene36799_All	213	0	43	0	7.5474	12.8818	Up	3.6663e-16	2.54003e-15
Unigene36119_All	238	0	48	0	7.5401	12.8804	Up	5.96974e-18	4.44104e-17
Unigene35652_All	294	0	59	0	7.5027	12.8732	Up	6.94632e-22	5.93743e-21
Unigene36269_All	354	0	71	0	7.4983	12.8723	Up	3.54732e-26	3.42904e-25
CL5188.Contig2_All	863	0	173	0	7.4946	12.8716	Up	1.17255e-62	2.10892e-61
Unigene34514_All	652	1	5851	0.0448	335.5	12.8705	Up	0	0
CL1534.Contig2_All	709	0	142	0	7.4878	12.8703	Up	1.43358e-51	2.22094e-50
CL5188.Contig3_All	839	0	168	0	7.4861	12.87	Up	7.20118e-61	1.2667e-59
CL10124.Contig2_All	515	0	103	0	7.4772	12.8683	Up	1.27336e-37	1.57122e-36
Unigene33403_All	340	0	68	0	7.4772	12.8683	Up	4.19626e-25	3.94444e-24
Unigene35249_All	290	0	58	0	7.4772	12.8683	Up	1.58274e-21	1.34e-20
Unigene29867_All	482	0	96	0	7.4462	12.8623	Up	4.06008e-35	4.76854e-34
Unigene35920_All	866	5	28997	0.1688	1251.83	12.8564	Up	0	0
CL53.Contig3_All	721	0	143	0	7.415	12.8562	Up	6.2917e-52	9.80279e-51
Unigene36534_All	348	0	69	0	7.4128	12.8558	Up	1.84166e-25	1.74579e-24
Unigene35517_All	299	0	59	0	7.3772	12.8489	Up	6.94632e-22	5.93872e-21
CL5008.Contig3_All	839	0	165	0	7.3525	12.844	Up	8.51858e-60	1.47699e-58
CL7534.Contig1_All	379	0	74	0	7.2997	12.8336	Up	2.99872e-27	2.97656e-26
CL4181.Contig1_All	1927	18	102666	0.2731	1991.84	12.8324	Up	0	0
CL10457.Contig6_All	200	0	39	0	7.2903	12.8318	Up	9.88204e-15	6.43342e-14
Unigene29446_All	637	0	124	0	7.2777	12.8293	Up	3.92832e-45	5.51461e-44
CL2176.Contig3_All	221	0	43	0	7.2742	12.8286	Up	3.6663e-16	2.53898e-15
Unigene30023_All	283	0	55	0	7.2659	12.8269	Up	1.87229e-20	1.53068e-19
CL8646.Contig2_All	392	0	76	0	7.2483	12.8234	Up	5.77598e-28	5.82329e-27
CL37.Contig2_All	253	0	49	0	7.2408	12.8219	Up	2.62e-18	1.98041e-17
Unigene37514_All	331	0	64	0	7.2287	12.8195	Up	1.13105e-23	1.01971e-22
Unigene36804_All	207	0	40	0	7.2244	12.8187	Up	4.33702e-15	2.86829e-14
CL5446.Contig2_All	391	0	75	0	7.1713	12.808	Up	1.31608e-27	1.3186e-26
Unigene36268_All	605	0	116	0	7.1682	12.8074	Up	2.85392e-42	3.82677e-41
Unigene36098_All	386	0	74	0	7.1673	12.8072	Up	2.99872e-27	2.97556e-26
Unigene35170_All	235	0	45	0	7.159	12.8055	Up	7.06186e-17	5.03675e-16
CL6961.Contig2_All	1126	0	215	0	7.1386	12.8014	Up	1.11593e-77	2.36281e-76
Unigene30319_All	766	0	146	0	7.1258	12.7988	Up	5.3187e-53	8.41734e-52
Unigene9014_All	536	0	102	0	7.1145	12.7965	Up	2.9014e-37	3.5536e-36
CL2191.Contig1_All	405	0	77	0	7.108	12.7952	Up	2.53496e-28	2.57828e-27
Unigene35321_All	684	0	130	0	7.1056	12.7947	Up	2.80724e-47	4.07112e-46
Unigene35646_All	456	0	86	0	7.0509	12.7836	Up	1.53137e-31	1.67336e-30
Unigene34518_All	207	0	39	0	7.0438	12.7821	Up	9.88204e-15	6.43556e-14
Unigene32492_All	266	0	50	0	7.0275	12.7788	Up	1.14986e-18	8.79511e-18
Unigene32847_All	208	0	39	0	7.0099	12.7752	Up	9.88204e-15	6.43877e-14
Unigene37423_All	256	0	48	0	7.0099	12.7752	Up	5.96974e-18	4.44413e-17
Unigene36779_All	4065	2	10935	0.0144	100.57	12.7698	Up	0	0
Unigene30110_All	348	0	65	0	6.983	12.7696	Up	4.96394e-24	4.52459e-23
CL8824.Contig2_All	579	0	108	0	6.9736	12.7677	Up	2.07338e-39	2.64643e-38
CL1701.Contig1_All	2269	0	423	0	6.9697	12.7669	Up	4.52358e-152	1.61681e-150
CL1614.Contig12_All	430	0	80	0	6.9556	12.764	Up	2.14292e-29	2.23603e-28
Unigene29534_All	366	0	68	0	6.9461	12.762	Up	4.19626e-25	3.94475e-24
Unigene31010_All	350	0	65	0	6.9431	12.7614	Up	4.96394e-24	4.52248e-23
Unigene33461_All	388	0	72	0	6.9376	12.7602	Up	1.55684e-26	1.52094e-25
Unigene37594_All	318	0	59	0	6.9364	12.76	Up	6.94632e-22	5.94089e-21
Unigene36124_All	1062	0	197	0	6.9351	12.7597	Up	3.05788e-71	6.04556e-70
Unigene35263_All	309	0	57	0	6.8965	12.7516	Up	3.60632e-21	3.01587e-20
Unigene33480_All	244	0	45	0	6.895	12.7513	Up	7.06186e-17	5.03644e-16
Unigene36264_All	1096	0	202	0	6.8905	12.7504	Up	4.97906e-73	1.00173e-71
CL5125.Contig1_All	652	0	120	0	6.8809	12.7484	Up	1.05882e-43	1.45239e-42
Unigene37132_All	261	0	48	0	6.8756	12.7473	Up	5.96974e-18	4.44329e-17
Unigene33540_All	443	0	81	0	6.8358	12.7389	Up	9.40488e-30	9.8952e-29
Unigene33389_All	219	0	40	0	6.8285	12.7374	Up	4.33702e-15	2.87087e-14
Unigene30784_All	500	0	91	0	6.8043	12.7322	Up	2.49348e-33	2.82635e-32
Unigene35286_All	732	0	133	0	6.7928	12.7298	Up	2.3731e-48	3.50289e-47
Unigene29977_All	509	0	92	0	6.7574	12.7223	Up	1.09434e-33	1.25068e-32
Unigene35939_All	299	0	54	0	6.752	12.7211	Up	4.26606e-20	3.44482e-19
Unigene33472_All	515	0	93	0	6.7513	12.7209	Up	4.80284e-34	5.52444e-33
Unigene35970_All	317	0	57	0	6.7224	12.7148	Up	3.60632e-21	3.01737e-20
CL9808.Contig2_All	802	0	144	0	6.7127	12.7127	Up	2.7613e-52	4.32403e-51
CL8138.Contig1_All	401	0	72	0	6.7127	12.7127	Up	1.55684e-26	1.52043e-25
CL3044.Contig4_All	335	0	60	0	6.696	12.7091	Up	3.0486e-22	2.63475e-21
Unigene36987_All	257	0	46	0	6.6917	12.7082	Up	3.0993e-17	2.24443e-16
CL846.Contig16_All	207	0	37	0	6.6825	12.7062	Up	5.13044e-14	3.24235e-13
CL1872.Contig2_All	960	0	171	0	6.6594	12.7012	Up	6.08752e-62	1.08559e-60
Unigene29869_All	456	0	81	0	6.641	12.6972	Up	9.40488e-30	9.89786e-29
Unigene29536_All	462	0	82	0	6.6356	12.696	Up	4.12762e-30	4.38441e-29
Unigene36212_All	440	0	78	0	6.6275	12.6942	Up	1.11254e-28	1.14163e-27
Unigene30633_All	384	0	68	0	6.6205	12.6927	Up	4.19626e-25	3.94349e-24
Unigene35587_All	585	0	103	0	6.5825	12.6844	Up	1.27336e-37	1.57139e-36
CL8877.Contig1_All	313	0	55	0	6.5694	12.6815	Up	1.87229e-20	1.53026e-19
Unigene37616_All	245	0	43	0	6.5616	12.6798	Up	3.6663e-16	2.53793e-15
Unigene19243_All	285	0	50	0	6.559	12.6793	Up	1.14986e-18	8.80255e-18
Unigene34320_All	348	0	61	0	6.5533	12.678	Up	1.33797e-22	1.1694e-21
Unigene30732_All	417	0	73	0	6.5448	12.6761	Up	6.83266e-27	6.73103e-26
Unigene36400_All	240	0	42	0	6.5426	12.6756	Up	8.35376e-16	5.69819e-15
Unigene33404_All	304	0	53	0	6.518	12.6702	Up	9.72036e-20	7.74591e-19
Unigene36623_All	218	0	38	0	6.5168	12.6699	Up	2.25164e-14	1.44538e-13
Unigene33378_All	984	0	171	0	6.497	12.6656	Up	6.08752e-62	1.08575e-60
Unigene28256_All	288	0	50	0	6.4906	12.6641	Up	1.14986e-18	8.79854e-18
Unigene36230_All	772	0	134	0	6.4893	12.6638	Up	1.0415e-48	1.54627e-47
CL1846.Contig2_All	202	0	35	0	6.4778	12.6613	Up	2.66358e-13	1.62447e-12
Unigene35062_All	358	0	62	0	6.4747	12.6606	Up	5.87206e-23	5.18314e-22
CL2888.Contig2_All	393	0	68	0	6.4688	12.6593	Up	4.19626e-25	3.94507e-24
CL2301.Contig1_All	1013	0	175	0	6.4586	12.657	Up	2.2585e-63	4.0934e-62
Unigene35349_All	278	0	48	0	6.4552	12.6562	Up	5.96974e-18	4.44132e-17
Unigene36889_All	534	1	5014	0.0548	351.038	12.6452	Up	0	0
CL588.Contig31_All	537	0	92	0	6.4051	12.645	Up	1.09434e-33	1.25093e-32
Unigene35348_All	661	0	113	0	6.3913	12.6419	Up	3.37604e-41	4.45171e-40
CL846.Contig5_All	234	0	40	0	6.3908	12.6418	Up	4.33702e-15	2.8699e-14
CL8417.Contig2_All	275	0	47	0	6.3896	12.6415	Up	1.36022e-17	9.99318e-17
Unigene34689_All	363	0	62	0	6.3855	12.6406	Up	5.87206e-23	5.18664e-22
Unigene35714_All	457	0	78	0	6.381	12.6396	Up	1.11254e-28	1.14133e-27
CL9523.Contig2_All	936	0	159	0	6.3508	12.6327	Up	1.19205e-57	2.0079e-56
Unigene37651_All	224	0	38	0	6.3423	12.6308	Up	2.25164e-14	1.44522e-13
Unigene30581_All	325	0	55	0	6.3269	12.6273	Up	1.87229e-20	1.52994e-19
CL5459.Contig2_All	668	0	113	0	6.3243	12.6267	Up	3.37604e-41	4.45221e-40
CL2162.Contig2_All	1131	0	191	0	6.3137	12.6243	Up	4.27906e-69	8.24361e-68
CL9182.Contig1_All	243	0	41	0	6.3079	12.6229	Up	1.90343e-15	1.27752e-14
Unigene36950_All	249	0	42	0	6.3061	12.6225	Up	8.35376e-16	5.70448e-15
CL5971.Contig1_All	202	0	34	0	6.2927	12.6195	Up	6.06902e-13	3.63187e-12
CL7669.Contig2_All	607	0	102	0	6.2823	12.6171	Up	2.9014e-37	3.55471e-36
CL4581.Contig1_All	693	0	116	0	6.258	12.6115	Up	2.85392e-42	3.8272e-41
Unigene35382_All	347	0	58	0	6.249	12.6094	Up	1.58274e-21	1.33913e-20
Unigene36886_All	425	0	71	0	6.2457	12.6086	Up	3.54732e-26	3.42988e-25
Unigene35893_All	390	0	65	0	6.231	12.6052	Up	4.96394e-24	4.52283e-23
Unigene32988_All	211	0	35	0	6.2015	12.5984	Up	2.66358e-13	1.6227e-12
Unigene35241_All	555	0	92	0	6.1973	12.5974	Up	1.09434e-33	1.2502e-32
CL656.Contig9_All	688	0	114	0	6.1948	12.5968	Up	1.48167e-41	1.96567e-40
CL4888.Contig1_All	315	0	52	0	6.1717	12.5915	Up	2.21482e-19	1.74063e-18
CL6145.Contig2_All	237	0	39	0	6.1521	12.5869	Up	9.88204e-15	6.432e-14
Unigene30879_All	450	0	74	0	6.1479	12.5859	Up	2.99872e-27	2.97531e-26
Unigene35367_All	213	0	35	0	6.1433	12.5848	Up	2.66358e-13	1.62506e-12
CL7536.Contig1_All	244	0	40	0	6.1289	12.5814	Up	4.33702e-15	2.87152e-14
Unigene37069_All	1000	0	163	0	6.0939	12.5732	Up	4.42258e-59	7.59305e-58
Unigene34553_All	227	0	37	0	6.0938	12.5731	Up	5.13044e-14	3.23921e-13
Unigene35971_All	221	0	36	0	6.09	12.5722	Up	1.16899e-13	7.264e-13
Unigene1524_All	338	0	55	0	6.0835	12.5707	Up	1.87229e-20	1.53058e-19
Unigene35209_All	863	0	140	0	6.065	12.5663	Up	7.44274e-51	1.14191e-49
Unigene37271_All	433	0	70	0	6.0439	12.5613	Up	8.08266e-26	7.73744e-25
CL10162.Contig1_All	297	0	48	0	6.0422	12.5609	Up	5.96974e-18	4.43935e-17
Unigene30758_All	1046	0	169	0	6.0404	12.5604	Up	3.16046e-61	5.58941e-60
Unigene36407_All	1065	0	172	0	6.0379	12.5598	Up	2.67168e-62	4.78691e-61
CL74.Contig1_All	353	0	57	0	6.0369	12.5596	Up	3.60632e-21	3.0163e-20
CL438.Contig2_All	285	0	46	0	6.0343	12.559	Up	3.0993e-17	2.24332e-16
Unigene1293_All	335	0	54	0	6.0264	12.5571	Up	4.26606e-20	3.44411e-19
Unigene32679_All	354	0	57	0	6.0198	12.5555	Up	3.60632e-21	3.01501e-20
Unigene35274_All	205	0	33	0	6.0183	12.5551	Up	1.38285e-12	8.13087e-12
Unigene33340_All	274	0	44	0	6.0036	12.5516	Up	1.60906e-16	1.13137e-15
Unigene35975_All	555	0	89	0	5.9953	12.5496	Up	1.29454e-32	1.4474e-31
Unigene37270_All	449	0	72	0	5.9951	12.5496	Up	1.55684e-26	1.52107e-25
Unigene36271_All	244	0	39	0	5.9757	12.5449	Up	9.88204e-15	6.43235e-14
Unigene35505_All	219	0	35	0	5.975	12.5447	Up	2.66358e-13	1.62321e-12
Unigene33477_All	357	0	57	0	5.9692	12.5433	Up	3.60632e-21	3.01823e-20
Unigene33225_All	332	0	53	0	5.9683	12.5431	Up	9.72036e-20	7.73752e-19
Unigene36735_All	232	0	37	0	5.9624	12.5417	Up	5.13044e-14	3.23852e-13
CL3614.Contig3_All	270	0	43	0	5.9541	12.5397	Up	3.6663e-16	2.53778e-15
Unigene34447_All	628	0	100	0	5.9532	12.5394	Up	1.50632e-36	1.81914e-35
Unigene30820_All	201	0	32	0	5.952	12.5392	Up	3.15086e-12	1.82113e-11
Unigene34450_All	308	0	49	0	5.9478	12.5381	Up	2.62e-18	1.97813e-17
Unigene29963_All	981	157	730031	4.6798	27821.6	12.5375	Up	0	0
CL5094.Contig1_All	478	0	76	0	5.9442	12.5373	Up	5.77598e-28	5.82429e-27
Unigene37348_All	428	0	68	0	5.9399	12.5362	Up	4.19626e-25	3.94223e-24
Unigene36677_All	397	0	63	0	5.9328	12.5345	Up	2.57712e-23	2.29893e-22
Unigene36454_All	643	0	102	0	5.9306	12.534	Up	2.9014e-37	3.55619e-36
Unigene36537_All	328	0	52	0	5.9271	12.5331	Up	2.21482e-19	1.73981e-18
Unigene30883_All	795	0	126	0	5.9253	12.5327	Up	7.56652e-46	1.07555e-44
Unigene35351_All	259	0	41	0	5.9183	12.531	Up	1.90343e-15	1.27832e-14
CL6209.Contig5_All	477	0	75	0	5.8783	12.5212	Up	1.31608e-27	1.31894e-26
Unigene36982_All	229	0	36	0	5.8773	12.5209	Up	1.16899e-13	7.25633e-13
Unigene35820_All	363	0	57	0	5.8705	12.5193	Up	3.60632e-21	3.0178e-20
Unigene32504_All	223	0	35	0	5.8678	12.5186	Up	2.66358e-13	1.62557e-12
CL2728.Contig5_All	446	0	70	0	5.8678	12.5186	Up	8.08266e-26	7.73681e-25
Unigene30889_All	1060	0	166	0	5.8548	12.5154	Up	3.73864e-60	6.51008e-59
CL4974.Contig5_All	1023	0	160	0	5.8473	12.5136	Up	5.23168e-58	8.85544e-57
Unigene36907_All	846	0	132	0	5.8333	12.5101	Up	5.40716e-48	7.93854e-47
Unigene30036_All	761	3	13684	0.1153	672.263	12.5094	Up	0	0
Unigene33478_All	271	0	42	0	5.7942	12.5004	Up	8.35376e-16	5.70216e-15
CL9020.Contig1_All	304	0	47	0	5.7801	12.4969	Up	1.36022e-17	9.99693e-17
Unigene29964_All	397	1	4521	0.0737	425.75	12.4961	Up	0	0
Unigene35870_All	324	0	50	0	5.7695	12.4942	Up	1.14986e-18	8.806e-18
Unigene30803_All	467	0	72	0	5.764	12.4929	Up	1.55684e-26	1.52208e-25
Unigene36452_All	1343	0	207	0	5.7624	12.4925	Up	8.10726e-75	1.6653e-73
Unigene37621_All	279	0	43	0	5.762	12.4924	Up	3.6663e-16	2.53599e-15
Unigene30924_All	292	0	45	0	5.7616	12.4923	Up	7.06186e-17	5.03705e-16
Unigene32731_All	305	0	47	0	5.7611	12.4921	Up	1.36022e-17	9.99568e-17
Unigene37468_All	409	0	63	0	5.7587	12.4915	Up	2.57712e-23	2.29928e-22
Unigene36455_All	306	0	47	0	5.7423	12.4874	Up	1.36022e-17	1.00038e-16
Unigene29881_All	469	0	72	0	5.7394	12.4867	Up	1.55684e-26	1.52132e-25
Unigene37293_All	339	0	52	0	5.7347	12.4855	Up	2.21482e-19	1.74086e-18
Unigene30380_All	222	0	34	0	5.7258	12.4833	Up	6.06902e-13	3.63594e-12
Unigene35375_All	222	0	34	0	5.7258	12.4833	Up	6.06902e-13	3.62928e-12
CL7154.Contig2_All	503	0	77	0	5.7231	12.4826	Up	2.53496e-28	2.57694e-27
Unigene37547_All	275	0	42	0	5.7099	12.4792	Up	8.35376e-16	5.70117e-15
CL6517.Contig1_All	223	0	34	0	5.7001	12.4768	Up	6.06902e-13	3.6352e-12
Unigene34191_All	361	0	55	0	5.6959	12.4757	Up	1.87229e-20	1.5309e-19
CL2369.Contig1_All	486	0	74	0	5.6925	12.4748	Up	2.99872e-27	2.97506e-26
Unigene36850_All	645	0	98	0	5.6804	12.4718	Up	7.82034e-36	9.30957e-35
Unigene36544_All	854	0	129	0	5.6473	12.4633	Up	6.39636e-47	9.21476e-46
CL10316.Contig1_All	616	0	93	0	5.6443	12.4626	Up	4.80284e-34	5.5266e-33
CL6991.Contig2_All	504	0	76	0	5.6376	12.4609	Up	5.77598e-28	5.82479e-27
Unigene30990_All	743	0	112	0	5.6356	12.4604	Up	7.69238e-41	1.00789e-39
CL8006.Contig1_All	531	0	80	0	5.6326	12.4596	Up	2.14292e-29	2.23563e-28
CL1836.Contig2_All	641	40	176201	1.8247	10276.9	12.4595	Up	0	0
Unigene36479_All	551	0	83	0	5.6317	12.4594	Up	1.81152e-30	1.93718e-29
Unigene34935_All	279	0	42	0	5.628	12.4584	Up	8.35376e-16	5.70514e-15
Unigene36852_All	359	0	54	0	5.6235	12.4573	Up	4.26606e-20	3.44222e-19
Unigene32645_All	408	0	61	0	5.5896	12.4485	Up	1.33797e-22	1.16905e-21
CL6251.Contig2_All	542	0	81	0	5.5872	12.4479	Up	9.40488e-30	9.90584e-29
Unigene35923_All	375	0	56	0	5.583	12.4468	Up	8.2171e-21	6.78582e-20
CL10696.Contig4_All	510	0	76	0	5.5713	12.4438	Up	5.77598e-28	5.82229e-27
CL5267.Contig3_All	216	0	32	0	5.5387	12.4353	Up	3.15086e-12	1.81871e-11
Unigene36347_All	331	0	49	0	5.5345	12.4342	Up	2.62e-18	1.98067e-17
Unigene33716_All	230	0	34	0	5.5266	12.4322	Up	6.06902e-13	3.63612e-12
CL7774.Contig2_All	285	0	42	0	5.5095	12.4277	Up	8.35376e-16	5.69951e-15
CL5091.Contig3_All	1401	0	206	0	5.4972	12.4245	Up	1.84726e-74	3.77399e-73
Unigene29911_All	415	0	61	0	5.4953	12.424	Up	1.33797e-22	1.16932e-21
Unigene37157_All	1709	3	12884	0.0513	281.851	12.4237	Up	0	0
Unigene37636_All	572	0	84	0	5.4903	12.4227	Up	7.95042e-31	8.56499e-30
Unigene31155_All	538	0	79	0	5.4898	12.4225	Up	4.88272e-29	5.05627e-28
Unigene35616_All	1333	0	195	0	5.4691	12.4171	Up	1.58756e-70	3.11302e-69
CL985.Contig2_All	294	0	43	0	5.468	12.4168	Up	3.6663e-16	2.53659e-15
Unigene36604_All	424	0	62	0	5.4668	12.4165	Up	5.87206e-23	5.1843e-22
Unigene33412_All	548	0	80	0	5.4578	12.4141	Up	2.14292e-29	2.23702e-28
Unigene36980_All	240	0	35	0	5.4521	12.4126	Up	2.66358e-13	1.62397e-12
Unigene8868_All	2022	38	162017	0.5495	2995.64	12.4125	Up	0	0
CL3101.Contig1_All	590	0	86	0	5.4495	12.4119	Up	1.53137e-31	1.67352e-30
Unigene34655_All	309	0	45	0	5.4446	12.4106	Up	7.06186e-17	5.04226e-16
CL2031.Contig1_All	227	0	33	0	5.435	12.4081	Up	1.38285e-12	8.14064e-12
CL10435.Contig1_All	704	0	102	0	5.4167	12.4032	Up	2.9014e-37	3.55656e-36
Unigene30453_All	561	0	81	0	5.398	12.3982	Up	9.40488e-30	9.90052e-29
Unigene33471_All	236	0	34	0	5.3861	12.395	Up	6.06902e-13	3.62909e-12
Unigene32757_All	403	0	58	0	5.3806	12.3936	Up	1.58274e-21	1.33932e-20
Unigene35995_All	292	0	42	0	5.3775	12.3927	Up	8.35376e-16	5.70315e-15
Unigene34966_All	299	0	43	0	5.3766	12.3925	Up	3.6663e-16	2.53644e-15
Unigene36360_All	654	0	94	0	5.3735	12.3916	Up	2.10786e-34	2.44224e-33
Unigene34992_All	362	0	52	0	5.3704	12.3908	Up	2.21482e-19	1.74226e-18
CL9265.Contig3_All	488	0	70	0	5.3628	12.3888	Up	8.08266e-26	7.73555e-25
Unigene33486_All	495	0	71	0	5.3625	12.3887	Up	3.54732e-26	3.43017e-25
Unigene30584_All	322	0	46	0	5.3409	12.3829	Up	3.0993e-17	2.24512e-16
Unigene35290_All	309	0	44	0	5.3236	12.3782	Up	1.60906e-16	1.13184e-15
Unigene32630_All	562	0	80	0	5.3219	12.3777	Up	2.14292e-29	2.23682e-28
Unigene37609_All	225	0	32	0	5.3171	12.3764	Up	3.15086e-12	1.81862e-11
Unigene28161_All	317	0	45	0	5.3072	12.3737	Up	7.06186e-17	5.03797e-16
CL7569.Contig1_All	444	0	63	0	5.3048	12.3731	Up	2.57712e-23	2.3005e-22
CL7709.Contig2_All	790	0	112	0	5.3003	12.3719	Up	7.69238e-41	1.008e-39
Unigene36931_All	219	0	31	0	5.2921	12.3696	Up	7.17932e-12	4.05479e-11
Unigene36366_All	290	0	41	0	5.2856	12.3679	Up	1.90343e-15	1.27883e-14
Unigene37424_All	290	0	41	0	5.2856	12.3679	Up	1.90343e-15	1.27825e-14
CL7789.Contig1_All	262	0	37	0	5.2797	12.3662	Up	5.13044e-14	3.23799e-13
Unigene34507_All	376	0	53	0	5.2699	12.3636	Up	9.72036e-20	7.74749e-19
Unigene29768_All	440	0	62	0	5.268	12.363	Up	5.87206e-23	5.18469e-22
CL1013.Contig1_All	792	1	4117	0.0369	194.342	12.3627	Up	0	0
Unigene35240_All	639	0	90	0	5.2657	12.3624	Up	5.68148e-33	6.39248e-32
CL2857.Contig3_All	327	0	46	0	5.2592	12.3606	Up	3.0993e-17	2.24429e-16
Unigene32760_All	591	0	83	0	5.2505	12.3582	Up	1.81152e-30	1.93735e-29
CL1219.Contig2_All	1316	0	184	0	5.2272	12.3518	Up	1.36436e-66	2.56088e-65
CL2619.Contig2_All	372	0	52	0	5.226	12.3515	Up	2.21482e-19	1.74133e-18
CL8976.Contig2_All	358	0	50	0	5.2215	12.3502	Up	1.14986e-18	8.79683e-18
CL9760.Contig1_All	1513	0	211	0	5.2138	12.3481	Up	3.00784e-76	6.28263e-75
Unigene34224_All	445	0	62	0	5.2089	12.3468	Up	5.87206e-23	5.18586e-22
CL2722.Contig1_All	352	0	49	0	5.2043	12.3455	Up	2.62e-18	1.9808e-17
CL9725.Contig2_All	309	0	43	0	5.2026	12.345	Up	3.6663e-16	2.53838e-15
Unigene36744_All	252	0	35	0	5.1925	12.3422	Up	2.66358e-13	1.62548e-12
Unigene30795_All	353	0	49	0	5.1896	12.3414	Up	2.62e-18	1.97927e-17
Unigene36391_All	1759	2	8101	0.0332	172.18	12.3404	Up	0	0
Unigene34657_All	325	0	45	0	5.1765	12.3378	Up	7.06186e-17	5.04471e-16
Unigene34938_All	260	0	36	0	5.1765	12.3378	Up	1.16899e-13	7.2571e-13
Unigene29784_All	224	0	31	0	5.174	12.3371	Up	7.17932e-12	4.05713e-11
CL9561.Contig1_All	391	0	54	0	5.1633	12.3341	Up	4.26606e-20	3.44293e-19
Unigene34522_All	674	0	93	0	5.1586	12.3328	Up	4.80284e-34	5.52552e-33
CL9712.Contig2_All	421	0	58	0	5.1506	12.3305	Up	1.58274e-21	1.34048e-20
Unigene36103_All	700	1	4028	0.0418	215.13	12.3294	Up	0	0
Unigene5750_All	575	0	79	0	5.1365	12.3266	Up	4.88272e-29	5.05449e-28
Unigene36467_All	444	0	61	0	5.1364	12.3265	Up	1.33797e-22	1.17027e-21
Unigene37335_All	204	0	28	0	5.1314	12.3251	Up	8.49272e-11	4.5087e-10
Unigene36120_All	226	0	31	0	5.1282	12.3242	Up	7.17932e-12	4.05733e-11
Unigene35758_All	226	0	31	0	5.1282	12.3242	Up	7.17932e-12	4.05382e-11
Unigene22030_All	496	0	68	0	5.1255	12.3235	Up	4.19626e-25	3.94255e-24
CL2114.Contig2_All	2053	5	20026	0.0712	364.683	12.3225	Up	0	0
Unigene34251_All	745	0	102	0	5.1186	12.3215	Up	2.9014e-37	3.55508e-36
CL1802.Contig1_All	570	0	78	0	5.116	12.3208	Up	1.11254e-28	1.14103e-27
Unigene36116_All	256	0	35	0	5.1114	12.3195	Up	2.66358e-13	1.62574e-12
Unigene30229_All	256	0	35	0	5.1114	12.3195	Up	2.66358e-13	1.62254e-12
CL4606.Contig2_All	578	0	79	0	5.1099	12.3191	Up	4.88272e-29	5.05761e-28
CL5440.Contig2_All	425	0	58	0	5.1021	12.3169	Up	1.58274e-21	1.34019e-20
Unigene37687_All	228	0	31	0	5.0832	12.3115	Up	7.17932e-12	4.06065e-11
Unigene32621_All	427	0	58	0	5.0782	12.3101	Up	1.58274e-21	1.33971e-20
Unigene32692_All	391	0	53	0	5.0677	12.3071	Up	9.72036e-20	7.74119e-19
Unigene36583_All	229	0	31	0	5.061	12.3052	Up	7.17932e-12	4.0583e-11
Unigene36336_All	1160	0	157	0	5.06	12.3049	Up	6.18876e-57	1.03063e-55
Unigene36696_All	266	0	36	0	5.0598	12.3049	Up	1.16899e-13	7.26669e-13
CL5005.Contig2_All	274	0	37	0	5.0485	12.3016	Up	5.13044e-14	3.23765e-13
Unigene36446_All	400	0	54	0	5.0471	12.3012	Up	4.26606e-20	3.446e-19
Unigene33488_All	200	0	27	0	5.0471	12.3012	Up	1.93509e-10	1.00317e-09
Unigene35150_All	267	0	36	0	5.0408	12.2994	Up	1.16899e-13	7.26554e-13
CL7398.Contig3_All	267	0	36	0	5.0408	12.2994	Up	1.16899e-13	7.26208e-13
Unigene35385_All	371	0	50	0	5.0386	12.2988	Up	1.14986e-18	8.80657e-18
Unigene29526_All	297	0	40	0	5.0352	12.2978	Up	4.33702e-15	2.86861e-14
Unigene37682_All	297	0	40	0	5.0352	12.2978	Up	4.33702e-15	2.86813e-14
Unigene35320_All	349	0	47	0	5.0348	12.2977	Up	1.36022e-17	1.00032e-16
Unigene36756_All	602	0	81	0	5.0304	12.2965	Up	9.40488e-30	9.90229e-29
Unigene35384_All	201	0	27	0	5.022	12.294	Up	1.93509e-10	1.00486e-09
CL9681.Contig2_All	417	0	56	0	5.0207	12.2937	Up	8.2171e-21	6.78534e-20
Unigene35599_All	350	0	47	0	5.0204	12.2936	Up	1.36022e-17	9.99443e-17
Unigene31186_All	775	0	104	0	5.017	12.2926	Up	5.58854e-38	6.94756e-37
CL4379.Contig6_All	544	0	73	0	5.0169	12.2926	Up	6.83266e-27	6.73159e-26
Unigene37637_All	328	0	44	0	5.0152	12.2921	Up	1.60906e-16	1.13157e-15
CL10366.Contig1_All	388	0	52	0	5.0105	12.2907	Up	2.21482e-19	1.74121e-18
Unigene34177_All	306	0	41	0	5.0093	12.2904	Up	1.90343e-15	1.27854e-14
Unigene31008_All	263	1	3915	0.1112	556.527	12.2891	Up	0	0
Unigene35451_All	299	0	40	0	5.0015	12.2881	Up	4.33702e-15	2.86797e-14
Unigene36316_All	562	0	75	0	4.9893	12.2846	Up	1.31608e-27	1.31871e-26
Unigene36166_All	1664	0	222	0	4.9878	12.2842	Up	3.4999e-80	7.59378e-79
Unigene63055_All	218	0	29	0	4.9734	12.28	Up	3.72728e-11	2.01722e-10
CL401.Contig2_All	301	0	40	0	4.9683	12.2785	Up	4.33702e-15	2.86781e-14
Unigene33727_All	271	0	36	0	4.9664	12.278	Up	1.16899e-13	7.26477e-13
CL7180.Contig2_All	226	0	30	0	4.9628	12.2769	Up	1.63583e-11	9.0639e-11
Unigene37611_All	211	0	28	0	4.9612	12.2765	Up	8.49272e-11	4.50341e-10
Unigene36421_All	521	0	69	0	4.9513	12.2736	Up	1.84166e-25	1.74551e-24
CL2072.Contig1_All	2934	27	104499	0.2691	1331.57	12.2727	Up	0	0
CL6127.Contig2_All	461	0	61	0	4.947	12.2723	Up	1.33797e-22	1.16888e-21
Unigene35310_All	310	0	41	0	4.9446	12.2716	Up	1.90343e-15	1.27891e-14
Unigene36278_All	802	0	106	0	4.9413	12.2707	Up	1.07644e-38	1.35729e-37
Unigene32637_All	212	0	28	0	4.9378	12.2697	Up	8.49272e-11	4.50423e-10
CL10332.Contig2_All	409	0	54	0	4.9361	12.2692	Up	4.26606e-20	3.44458e-19
Unigene34109_All	402	0	53	0	4.929	12.2671	Up	9.72036e-20	7.74644e-19
Unigene36046_All	258	0	34	0	4.9269	12.2665	Up	6.06902e-13	3.63501e-12
Unigene32754_All	334	0	44	0	4.9251	12.2659	Up	1.60906e-16	1.1309e-15
Unigene37347_All	670	0	88	0	4.9104	12.2616	Up	2.94966e-32	3.27244e-31
CL7686.Contig2_All	244	0	32	0	4.9031	12.2595	Up	3.15086e-12	1.82032e-11
Unigene30572_All	229	0	30	0	4.8977	12.2579	Up	1.63583e-11	9.06818e-11
Unigene36160_All	229	0	30	0	4.8977	12.2579	Up	1.63583e-11	9.04855e-11
Unigene35922_All	298	0	39	0	4.8928	12.2564	Up	9.88204e-15	6.43057e-14
CL2010.Contig2_All	1133	0	148	0	4.8836	12.2537	Up	1.02446e-53	1.63963e-52
Unigene34760_All	437	0	57	0	4.8765	12.2516	Up	3.60632e-21	3.01373e-20
Unigene35107_All	314	1	3799	0.0931	452.325	12.2463	Up	0	0
CL275.Contig9_All	216	0	28	0	4.8463	12.2427	Up	8.49272e-11	4.49976e-10
Unigene35910_All	1040	2	7571	0.0562	272.164	12.2416	Up	0	0
Unigene37151_All	294	0	38	0	4.8322	12.2385	Up	2.25164e-14	1.4453e-13
Unigene34700_All	240	0	31	0	4.829	12.2375	Up	7.17932e-12	4.05889e-11
Unigene37645_All	426	0	55	0	4.8268	12.2369	Up	1.87229e-20	1.53079e-19
Unigene37200_All	287	0	37	0	4.8198	12.2348	Up	5.13044e-14	3.23956e-13
Unigene37405_All	512	0	66	0	4.8193	12.2346	Up	2.17858e-24	2.00519e-23
Unigene30822_All	1941	0	250	0	4.8153	12.2334	Up	3.38632e-90	8.0861e-89
Unigene36614_All	513	0	66	0	4.8099	12.2318	Up	2.17858e-24	2.00582e-23
Unigene35480_All	241	0	31	0	4.809	12.2315	Up	7.17932e-12	4.05967e-11
Unigene30369_All	265	0	34	0	4.7967	12.2278	Up	6.06902e-13	3.6339e-12
Unigene35383_All	460	0	59	0	4.7952	12.2274	Up	6.94632e-22	5.93959e-21
Unigene29704_All	695	0	89	0	4.7876	12.2251	Up	1.29454e-32	1.44754e-31
Unigene36252_All	742	0	95	0	4.7866	12.2248	Up	9.251e-35	1.07919e-33
Unigene32509_All	422	0	54	0	4.784	12.224	Up	4.26606e-20	3.44506e-19
CL3337.Contig3_All	1308	93	347285	2.0791	9926.33	12.2211	Up	0	0
Unigene35417_All	204	0	26	0	4.7649	12.2182	Up	4.40916e-10	2.23461e-09
Unigene30140_All	926	0	118	0	4.7641	12.218	Up	5.4971e-43	7.46634e-42
CL5960.Contig1_All	620	0	79	0	4.7637	12.2179	Up	4.88272e-29	5.05583e-28
Unigene36902_All	259	0	33	0	4.7635	12.2178	Up	1.38285e-12	8.12924e-12
Unigene35869_All	581	0	74	0	4.7617	12.2173	Up	2.99872e-27	2.97707e-26
CL283.Contig2_All	794	0	101	0	4.7557	12.2154	Up	6.61092e-37	8.03834e-36
Unigene30550_All	291	0	37	0	4.7536	12.2148	Up	5.13044e-14	3.24165e-13
Unigene36932_All	378	0	48	0	4.7474	12.2129	Up	5.96974e-18	4.44076e-17
Unigene36294_All	387	0	49	0	4.7336	12.2087	Up	2.62e-18	1.97901e-17
Unigene35686_All	869	0	110	0	4.7324	12.2084	Up	3.99366e-40	5.16815e-39
Unigene30113_All	340	0	43	0	4.7282	12.2071	Up	3.6663e-16	2.53763e-15
CL10186.Contig2_All	396	0	50	0	4.7205	12.2047	Up	1.14986e-18	8.80141e-18
Unigene35345_All	222	0	28	0	4.7154	12.2032	Up	8.49272e-11	4.49996e-10
Unigene37555_All	230	0	29	0	4.7139	12.2027	Up	3.72728e-11	2.02066e-10
CL442.Contig2_All	565	0	71	0	4.6981	12.1979	Up	3.54732e-26	3.42932e-25
Unigene35835_All	398	0	50	0	4.6967	12.1974	Up	1.14986e-18	8.80485e-18
CL967.Contig1_All	406	0	51	0	4.6963	12.1973	Up	5.0465e-19	3.91475e-18
Unigene35184_All	231	0	29	0	4.6935	12.1964	Up	3.72728e-11	2.01861e-10
Unigene37430_All	400	0	50	0	4.6733	12.1902	Up	1.14986e-18	8.80542e-18
CL8200.Contig1_All	432	0	54	0	4.6733	12.1902	Up	4.26606e-20	3.44435e-19
Unigene36603_All	513	0	64	0	4.6642	12.1874	Up	1.13105e-23	1.01979e-22
Unigene32650_All	498	0	62	0	4.6545	12.1844	Up	5.87206e-23	5.18508e-22
Unigene30397_All	249	0	31	0	4.6545	12.1844	Up	7.17932e-12	4.05343e-11
Unigene34178_All	797	0	99	0	4.6439	12.1811	Up	3.43218e-36	4.11746e-35
Unigene36015_All	580	0	72	0	4.641	12.1802	Up	1.55684e-26	1.5217e-25
Unigene37479_All	380	0	47	0	4.6241	12.175	Up	1.36022e-17	1.00026e-16
CL3184.Contig3_All	623	0	77	0	4.6208	12.1739	Up	2.53496e-28	2.57738e-27
Unigene30601_All	607	0	75	0	4.6194	12.1735	Up	1.31608e-27	1.31804e-26
Unigene35950_All	478	0	59	0	4.6146	12.172	Up	6.94632e-22	5.93829e-21
CL1836.Contig1_All	583	31	111890	1.5549	7175.19	12.172	Up	0	0
Unigene32677_All	203	0	25	0	4.6042	12.1687	Up	1.00464e-09	4.97202e-09
Unigene33146_All	244	0	30	0	4.5967	12.1664	Up	1.63583e-11	9.05579e-11
Unigene37169_All	228	0	28	0	4.5913	12.1647	Up	8.49272e-11	4.50687e-10
Unigene33675_All	458	0	56	0	4.5712	12.1584	Up	8.2171e-21	6.79202e-20
Unigene31097_All	401	0	49	0	4.5684	12.1575	Up	2.62e-18	1.9794e-17
Unigene34083_All	221	0	27	0	4.5675	12.1572	Up	1.93509e-10	1.00207e-09
Unigene30748_All	459	0	56	0	4.5613	12.1552	Up	8.2171e-21	6.78391e-20
Unigene37510_All	320	0	39	0	4.5564	12.1537	Up	9.88204e-15	6.43627e-14
CL9571.Contig2_All	427	0	52	0	4.5529	12.1526	Up	2.21482e-19	1.74238e-18
Unigene36517_All	346	0	42	0	4.5382	12.1479	Up	8.35376e-16	5.70018e-15
Unigene29873_All	239	0	29	0	4.5364	12.1473	Up	3.72728e-11	2.02048e-10
Unigene36844_All	528	0	64	0	4.5317	12.1458	Up	1.13105e-23	1.01956e-22
CL6768.Contig2_All	586	0	71	0	4.5297	12.1452	Up	3.54732e-26	3.43158e-25
Unigene33575_All	388	0	47	0	4.5287	12.1449	Up	1.36022e-17	1.00007e-16
Unigene36016_All	215	0	26	0	4.5211	12.1425	Up	4.40916e-10	2.23616e-09
Unigene34369_All	215	0	26	0	4.5211	12.1425	Up	4.40916e-10	2.23134e-09
Unigene36194_All	356	0	43	0	4.5157	12.1407	Up	3.6663e-16	2.53988e-15
CL9938.Contig1_All	1184	0	143	0	4.5154	12.1406	Up	6.2917e-52	9.8002e-51
Unigene30950_All	390	0	47	0	4.5055	12.1375	Up	1.36022e-17	1.00044e-16
Unigene32465_All	324	0	39	0	4.5002	12.1358	Up	9.88204e-15	6.43129e-14
CL9020.Contig2_All	216	0	26	0	4.5002	12.1358	Up	4.40916e-10	2.23202e-09
CL9379.Contig2_All	832	0	100	0	4.4935	12.1336	Up	1.50632e-36	1.81877e-35
Unigene34934_All	649	0	78	0	4.4932	12.1335	Up	1.11254e-28	1.14183e-27
Unigene31123_All	591	0	71	0	4.4914	12.1329	Up	3.54732e-26	3.43073e-25
Unigene37506_All	666	0	80	0	4.4908	12.1328	Up	2.14292e-29	2.23742e-28
CL4238.Contig2_All	1149	0	138	0	4.4902	12.1326	Up	3.86404e-50	5.86415e-49
Unigene36813_All	200	0	24	0	4.4863	12.1313	Up	2.2891e-09	1.10557e-08
Unigene35902_All	650	0	78	0	4.4863	12.1313	Up	1.11254e-28	1.14153e-27
Unigene31170_All	1502	0	180	0	4.4804	12.1294	Up	3.67746e-65	6.80151e-64
CL744.Contig6_All	242	0	29	0	4.4802	12.1293	Up	3.72728e-11	2.01657e-10
Unigene37734_All	217	0	26	0	4.4794	12.1291	Up	4.40916e-10	2.2351e-09
Unigene37577_All	368	0	44	0	4.4701	12.1261	Up	1.60906e-16	1.13164e-15
CL10693.Contig1_All	310	0	37	0	4.4622	12.1235	Up	5.13044e-14	3.23782e-13
CL6709.Contig1_All	1115	0	133	0	4.4595	12.1227	Up	2.3731e-48	3.50245e-47
Unigene36926_All	260	0	31	0	4.4576	12.1221	Up	7.17932e-12	4.05596e-11
CL5577.Contig2_All	344	0	41	0	4.4559	12.1215	Up	1.90343e-15	1.27789e-14
Unigene33411_All	1314	8	27860	0.178	792.677	12.1206	Up	0	0
Unigene36358_All	210	0	25	0	4.4507	12.1198	Up	1.00464e-09	4.97286e-09
CL2353.Contig5_All	605	0	72	0	4.4493	12.1194	Up	1.55684e-26	1.52081e-25
Unigene37619_All	227	0	27	0	4.4468	12.1186	Up	1.93509e-10	1.00437e-09
Unigene36138_All	834	0	99	0	4.4379	12.1157	Up	3.43218e-36	4.11872e-35
Unigene34230_All	413	0	49	0	4.4356	12.1149	Up	2.62e-18	1.97914e-17
CL5435.Contig1_All	1012	0	120	0	4.4331	12.1141	Up	1.05882e-43	1.45222e-42
CL4364.Contig1_All	2159	0	256	0	4.433	12.1141	Up	2.41992e-92	5.88729e-91
Unigene37640_All	304	0	36	0	4.4273	12.1122	Up	1.16899e-13	7.2548e-13
CL7760.Contig2_All	955	0	113	0	4.4237	12.111	Up	3.37604e-41	4.45122e-40
Unigene37747_All	203	0	24	0	4.42	12.1098	Up	2.2891e-09	1.10534e-08
Unigene30620_All	313	0	37	0	4.4194	12.1096	Up	5.13044e-14	3.23939e-13
CL6991.Contig1_All	356	0	42	0	4.4107	12.1068	Up	8.35376e-16	5.70382e-15
Unigene37263_All	297	0	35	0	4.4058	12.1052	Up	2.66358e-13	1.62279e-12
Unigene35576_All	204	0	24	0	4.3984	12.1028	Up	2.2891e-09	1.10434e-08
CL275.Contig8_All	221	0	26	0	4.3984	12.1028	Up	4.40916e-10	2.23125e-09
CL9363.Contig2_All	672	0	79	0	4.3951	12.1017	Up	4.88272e-29	5.05672e-28
Unigene37673_All	494	0	58	0	4.3895	12.0998	Up	1.58274e-21	1.34009e-20
Unigene36860_All	659	0	77	0	4.3683	12.0929	Up	2.53496e-28	2.57805e-27
CL898.Contig10_All	3089	0	360	0	4.3571	12.0892	Up	1.54071e-129	4.85833e-128
CL9334.Contig2_All	1047	0	122	0	4.3564	12.0889	Up	2.03946e-44	2.82856e-43
CL1537.Contig1_All	232	0	27	0	4.351	12.0871	Up	1.93509e-10	1.00194e-09
Unigene8271_All	439	0	51	0	4.3433	12.0846	Up	5.0465e-19	3.91527e-18
CL8264.Contig1_All	267	0	31	0	4.3407	12.0837	Up	7.17932e-12	4.05402e-11
CL318.Contig2_All	207	0	24	0	4.3346	12.0817	Up	2.2891e-09	1.10652e-08
Unigene36581_All	207	0	24	0	4.3346	12.0817	Up	2.2891e-09	1.10616e-08
CL1898.Contig1_All	535	0	62	0	4.3326	12.081	Up	5.87206e-23	5.18703e-22
Unigene36210_All	466	0	54	0	4.3323	12.0809	Up	4.26606e-20	3.44364e-19
Unigene36219_All	613	0	71	0	4.3302	12.0802	Up	3.54732e-26	3.42847e-25
CL268.Contig3_All	520	18	60959	1.0122	4382.73	12.0801	Up	0	0
Unigene37511_All	311	0	36	0	4.3277	12.0794	Up	1.16899e-13	7.26323e-13
CL5860.Contig1_All	216	0	25	0	4.3271	12.0792	Up	1.00464e-09	4.97495e-09
Unigene31081_All	1590	0	184	0	4.3264	12.079	Up	1.36436e-66	2.56129e-65
CL4333.Contig2_All	631	0	73	0	4.3252	12.0786	Up	6.83266e-27	6.73328e-26
Unigene35653_All	389	0	45	0	4.3249	12.0785	Up	7.06186e-17	5.0395e-16
Unigene29969_All	295	0	34	0	4.3089	12.0731	Up	6.06902e-13	3.63076e-12
CL2773.Contig1_All	217	0	25	0	4.3072	12.0725	Up	1.00464e-09	4.97768e-09
Unigene37610_All	408	0	47	0	4.3067	12.0724	Up	1.36022e-17	9.99506e-17
Unigene32620_All	278	0	32	0	4.3034	12.0713	Up	3.15086e-12	1.81827e-11
CL7967.Contig2_All	496	0	57	0	4.2964	12.0689	Up	3.60632e-21	3.01544e-20
CL8563.Contig3_All	235	0	27	0	4.2954	12.0686	Up	1.93509e-10	1.003e-09
Unigene30913_All	296	0	34	0	4.2944	12.0682	Up	6.06902e-13	3.63631e-12
CL8993.Contig2_All	1273	8	26799	0.1838	787.047	12.0641	Up	0	0
Unigene33626_All	655	0	75	0	4.2809	12.0637	Up	1.31608e-27	1.31882e-26
Unigene37626_All	263	0	30	0	4.2646	12.0582	Up	1.63583e-11	9.06006e-11
Unigene34831_All	491	0	56	0	4.264	12.058	Up	8.2171e-21	6.78725e-20
CL5169.Contig1_All	224	5	16667	0.6527	2781.76	12.0573	Up	0	0
CL575.Contig1_All	369	0	42	0	4.2553	12.055	Up	8.35376e-16	5.70481e-15
Unigene37675_All	290	0	33	0	4.2543	12.0547	Up	1.38285e-12	8.14472e-12
Unigene35987_All	422	0	48	0	4.2525	12.0541	Up	5.96974e-18	4.44385e-17
Unigene37599_All	361	0	41	0	4.2461	12.0519	Up	1.90343e-15	1.27818e-14
Unigene36854_All	4415	5	16582	0.0331	140.416	12.0506	Up	0	0
Unigene34719_All	397	0	45	0	4.2377	12.0491	Up	7.06186e-17	5.04164e-16
Unigene35026_All	521	0	59	0	4.2337	12.0477	Up	6.94632e-22	5.94175e-21
Unigene16170_All	248	0	28	0	4.221	12.0434	Up	8.49272e-11	4.50077e-10
Unigene15235_All	3011	25	82514	0.2428	1024.54	12.0429	Up	0	0
Unigene30381_All	266	0	30	0	4.2165	12.0418	Up	1.63583e-11	9.06903e-11
Unigene37107_All	266	0	30	0	4.2165	12.0418	Up	1.63583e-11	9.06561e-11
Unigene13553_All	266	0	30	0	4.2165	12.0418	Up	1.63583e-11	9.06518e-11
CL2325.Contig6_All	399	0	45	0	4.2165	12.0418	Up	7.06186e-17	5.03858e-16
Unigene35328_All	355	0	40	0	4.2125	12.0405	Up	4.33702e-15	2.86893e-14
Unigene32715_All	586	0	66	0	4.2107	12.0398	Up	2.17858e-24	2.00503e-23
Unigene37005_All	222	0	25	0	4.2101	12.0396	Up	1.00464e-09	4.97621e-09
Unigene30847_All	302	0	34	0	4.209	12.0393	Up	6.06902e-13	3.63427e-12
Unigene36439_All	472	0	53	0	4.198	12.0355	Up	9.72036e-20	7.74066e-19
Unigene31046_All	793	0	89	0	4.1959	12.0348	Up	1.29454e-32	1.44727e-31
CL3885.Contig4_All	401	0	45	0	4.1955	12.0346	Up	7.06186e-17	5.04256e-16
Unigene32697_All	223	0	25	0	4.1913	12.0332	Up	1.00464e-09	4.97579e-09
Unigene35248_All	232	0	26	0	4.1898	12.0327	Up	4.40916e-10	2.23471e-09
Unigene35848_All	438	0	49	0	4.1825	12.0301	Up	2.62e-18	1.98054e-17
Unigene31171_All	313	0	35	0	4.1806	12.0295	Up	2.66358e-13	1.62582e-12
CL632.Contig5_All	1056	0	118	0	4.1776	12.0285	Up	5.4971e-43	7.4672e-42
CL5091.Contig4_All	1444	0	161	0	4.1684	12.0253	Up	2.29608e-58	3.90277e-57
Unigene34335_All	891	0	99	0	4.154	12.0203	Up	3.43218e-36	4.1183e-35
Unigene32500_All	695	0	77	0	4.1421	12.0161	Up	2.53496e-28	2.57917e-27
Unigene35238_All	470	0	52	0	4.1363	12.0141	Up	2.21482e-19	1.74016e-18
CL4212.Contig3_All	272	0	30	0	4.1235	12.0097	Up	1.63583e-11	9.06604e-11
Unigene36246_All	708	0	78	0	4.1188	12.008	Up	1.11254e-28	1.14143e-27
Unigene30827_All	646	0	71	0	4.109	12.0046	Up	3.54732e-26	3.43045e-25
Unigene36580_All	337	0	37	0	4.1047	12.0031	Up	5.13044e-14	3.24148e-13
Unigene32533_All	238	0	26	0	4.0842	11.9958	Up	4.40916e-10	2.23577e-09
Unigene33368_All	238	0	26	0	4.0842	11.9958	Up	4.40916e-10	2.23558e-09
Unigene30832_All	330	0	36	0	4.0785	11.9938	Up	1.16899e-13	7.25748e-13
Unigene36289_All	596	0	65	0	4.0773	11.9934	Up	4.96394e-24	4.52529e-23
Unigene34838_All	532	0	58	0	4.0759	11.9929	Up	1.58274e-21	1.33952e-20
Unigene4685_All	312	0	34	0	4.0741	11.9923	Up	6.06902e-13	3.63057e-12
CL3111.Contig3_All	652	0	71	0	4.0712	11.9912	Up	3.54732e-26	3.43214e-25
Unigene26577_All	542	0	59	0	4.0697	11.9907	Up	6.94632e-22	5.94045e-21
CL10559.Contig1_All	230	0	25	0	4.0637	11.9886	Up	1.00464e-09	4.97831e-09
Unigene36353_All	1022	0	111	0	4.0605	11.9874	Up	1.75273e-40	2.28175e-39
Unigene33522_All	350	0	38	0	4.0591	11.9869	Up	2.25164e-14	1.44569e-13
CL9486.Contig2_All	1235	0	134	0	4.0565	11.986	Up	1.0415e-48	1.54666e-47
Unigene32695_All	462	0	50	0	4.0461	11.9823	Up	1.14986e-18	8.79912e-18
Unigene34687_All	333	0	36	0	4.0417	11.9807	Up	1.16899e-13	7.25518e-13
Unigene37139_All	259	0	28	0	4.0417	11.9807	Up	8.49272e-11	4.49935e-10
Unigene32603_All	204	0	22	0	4.0318	11.9772	Up	1.18843e-08	5.46346e-08
CL6008.Contig1_All	204	0	22	0	4.0318	11.9772	Up	1.18843e-08	5.46303e-08
Unigene34380_All	269	0	29	0	4.0305	11.9767	Up	3.72728e-11	2.01871e-10
Unigene36628_All	984	0	106	0	4.0274	11.9756	Up	1.07644e-38	1.357e-37
Unigene34290_All	260	0	28	0	4.0262	11.9752	Up	8.49272e-11	4.50301e-10
CL9181.Contig2_All	455	0	49	0	4.0262	11.9752	Up	2.62e-18	1.97851e-17
Unigene29644_All	1209	4	12589	0.0967	389.292	11.975	Up	0	0
CL475.Contig11_All	316	0	34	0	4.0226	11.9739	Up	6.06902e-13	3.63483e-12
CL7621.Contig1_All	948	0	102	0	4.0226	11.9739	Up	2.9014e-37	3.55545e-36
CL1265.Contig3_All	279	0	30	0	4.02	11.973	Up	1.63583e-11	9.06219e-11
CL8173.Contig2_All	735	0	79	0	4.0184	11.9724	Up	4.88272e-29	5.05538e-28
CL1768.Contig1_All	298	0	32	0	4.0146	11.971	Up	3.15086e-12	1.82005e-11
Unigene36428_All	289	0	31	0	4.0103	11.9695	Up	7.17932e-12	4.05363e-11
Unigene37855_All	317	0	34	0	4.0099	11.9694	Up	6.06902e-13	3.63113e-12
CL7983.Contig2_All	476	0	51	0	4.0057	11.9678	Up	5.0465e-19	3.91578e-18
CL5997.Contig2_All	756	0	81	0	4.0057	11.9678	Up	9.40488e-30	9.90406e-29
Unigene30020_All	448	0	48	0	4.0057	11.9678	Up	5.96974e-18	4.44272e-17
Unigene36239_All	1934	0	207	0	4.0015	11.9663	Up	8.10726e-75	1.66559e-73
Unigene32491_All	243	0	26	0	4.0002	11.9659	Up	4.40916e-10	2.23173e-09
Unigene30977_All	768	0	82	0	3.9917	11.9628	Up	4.12762e-30	4.38401e-29
Unigene36602_All	225	0	24	0	3.9879	11.9614	Up	2.2891e-09	1.10589e-08
CL6695.Contig2_All	366	0	39	0	3.9838	11.9599	Up	9.88204e-15	6.43806e-14
Unigene34794_All	413	0	44	0	3.983	11.9596	Up	1.60906e-16	1.13144e-15
Unigene37307_All	263	0	28	0	3.9803	11.9587	Up	8.49272e-11	4.50545e-10
Unigene30721_All	310	0	33	0	3.9798	11.9585	Up	1.38285e-12	8.14023e-12
Unigene36076_All	1147	0	122	0	3.9766	11.9573	Up	2.03946e-44	2.82789e-43
Unigene35266_All	348	0	37	0	3.975	11.9567	Up	5.13044e-14	3.23991e-13
CL9242.Contig2_All	1044	0	111	0	3.975	11.9567	Up	1.75273e-40	2.28125e-39
Unigene37776_All	254	0	27	0	3.9741	11.9564	Up	1.93509e-10	1.00339e-09
Unigene35212_All	471	0	50	0	3.9688	11.9545	Up	1.14986e-18	8.79396e-18
CL9317.Contig1_All	537	0	57	0	3.9684	11.9543	Up	3.60632e-21	3.01394e-20
CL1545.Contig5_All	1027	0	109	0	3.968	11.9542	Up	9.09966e-40	1.16998e-38
Unigene34101_All	264	0	28	0	3.9652	11.9532	Up	8.49272e-11	4.50952e-10
Unigene34483_All	283	0	30	0	3.9632	11.9525	Up	1.63583e-11	9.06689e-11
Unigene37737_All	255	0	27	0	3.9585	11.9507	Up	1.93509e-10	1.00176e-09
Unigene32729_All	312	0	33	0	3.9543	11.9492	Up	1.38285e-12	8.14513e-12
Unigene30192_All	322	0	34	0	3.9476	11.9468	Up	6.06902e-13	3.63409e-12
CL898.Contig13_All	1781	0	188	0	3.9464	11.9463	Up	5.06188e-68	9.64111e-67
CL1367.Contig1_All	635	0	67	0	3.9447	11.9457	Up	9.56132e-25	8.89014e-24
CL1573.Contig3_All	313	0	33	0	3.9417	11.9446	Up	1.38285e-12	8.13372e-12
Unigene35745_All	209	0	22	0	3.9354	11.9423	Up	1.18843e-08	5.46239e-08
Unigene37732_All	228	0	24	0	3.9354	11.9423	Up	2.2891e-09	1.10511e-08
Unigene35756_All	747	44	135375	1.7224	6775.3	11.9416	Up	0	0
Unigene37488_All	314	0	33	0	3.9291	11.94	Up	1.38285e-12	8.13697e-12
Unigene35442_All	971	0	102	0	3.9273	11.9393	Up	2.9014e-37	3.55582e-36
Unigene32632_All	1000	0	105	0	3.9255	11.9387	Up	2.4527e-38	3.06764e-37
CL4000.Contig2_All	410	0	43	0	3.921	11.937	Up	3.6663e-16	2.53808e-15
Unigene36868_All	277	0	29	0	3.9141	11.9345	Up	3.72728e-11	2.01927e-10
Unigene35219_All	344	0	36	0	3.9125	11.9339	Up	1.16899e-13	7.25786e-13
Unigene31104_All	489	0	51	0	3.8992	11.929	Up	5.0465e-19	3.91243e-18
CL2619.Contig4_All	288	0	30	0	3.8944	11.9272	Up	1.63583e-11	9.04642e-11
CL2567.Contig1_All	730	0	76	0	3.8923	11.9264	Up	5.77598e-28	5.82529e-27
Unigene29987_All	250	0	26	0	3.8882	11.9249	Up	4.40916e-10	2.2323e-09
CL5606.Contig2_All	231	0	24	0	3.8843	11.9234	Up	2.2891e-09	1.10643e-08
Unigene32568_All	299	0	31	0	3.8762	11.9204	Up	7.17932e-12	4.05694e-11
Unigene36709_All	328	0	34	0	3.8754	11.9201	Up	6.06902e-13	3.63538e-12
Unigene32785_All	222	0	23	0	3.8733	11.9193	Up	5.21578e-09	2.46321e-08
CL5836.Contig1_All	473	0	49	0	3.873	11.9192	Up	2.62e-18	1.98016e-17
CL9736.Contig1_All	502	0	52	0	3.8727	11.9191	Up	2.21482e-19	1.74261e-18
CL5405.Contig6_All	425	0	44	0	3.8706	11.9183	Up	1.60906e-16	1.13083e-15
CL5459.Contig1_All	1823	1	3015	0.016	61.8317	11.9161	Up	0	0
Unigene33397_All	213	0	22	0	3.8615	11.9149	Up	1.18843e-08	5.45429e-08
CL999.Contig12_All	310	0	32	0	3.8592	11.9141	Up	3.15086e-12	1.81782e-11
Unigene34997_All	446	0	46	0	3.856	11.9129	Up	3.0993e-17	2.24319e-16
Unigene36057_All	1058	0	109	0	3.8517	11.9113	Up	9.09966e-40	1.16985e-38
CL3165.Contig1_All	2256	0	232	0	3.8447	11.9087	Up	9.27918e-84	2.09048e-82
Unigene35259_All	214	0	22	0	3.8434	11.9082	Up	1.18843e-08	5.44663e-08
CL10517.Contig2_All	915	0	94	0	3.8408	11.9072	Up	2.10786e-34	2.44128e-33
Unigene34153_All	234	0	24	0	3.8345	11.9048	Up	2.2891e-09	1.10412e-08
CL4745.Contig2_All	761	0	78	0	3.832	11.9039	Up	1.11254e-28	1.14193e-27
CL6034.Contig1_All	362	0	37	0	3.8212	11.8998	Up	5.13044e-14	3.24043e-13
CL2618.Contig2_All	2343	0	239	0	3.8136	11.8969	Up	2.91024e-86	6.70942e-85
CL3507.Contig2_All	549	0	56	0	3.8135	11.8969	Up	8.2171e-21	6.78773e-20
Unigene36981_All	206	0	21	0	3.8112	11.896	Up	2.70788e-08	1.21336e-07
Unigene36429_All	520	0	53	0	3.8105	11.8958	Up	9.72036e-20	7.74276e-19
Unigene34295_All	216	0	22	0	3.8078	11.8947	Up	1.18843e-08	5.4594e-08
Unigene34739_All	275	0	28	0	3.8066	11.8943	Up	8.49272e-11	4.50443e-10
CL4271.Contig2_All	295	0	30	0	3.802	11.8925	Up	1.63583e-11	9.07074e-11
Unigene29936_All	295	0	30	0	3.802	11.8925	Up	1.63583e-11	9.04812e-11
Unigene37556_All	335	0	34	0	3.7944	11.8897	Up	6.06902e-13	3.62965e-12
Unigene37301_All	286	0	29	0	3.7909	11.8883	Up	3.72728e-11	2.01852e-10
Unigene31189_All	217	0	22	0	3.7903	11.8881	Up	1.18843e-08	5.44833e-08
Unigene32747_All	217	0	22	0	3.7903	11.8881	Up	1.18843e-08	5.44684e-08
Unigene37633_All	237	0	24	0	3.7859	11.8864	Up	2.2891e-09	1.10675e-08
Unigene36711_All	2019	0	204	0	3.7775	11.8832	Up	9.59044e-74	1.93945e-72
Unigene37676_All	565	0	57	0	3.7717	11.881	Up	3.60632e-21	3.01416e-20
Unigene34243_All	228	0	23	0	3.7714	11.8809	Up	5.21578e-09	2.46856e-08
Unigene34806_All	666	0	67	0	3.7611	11.8769	Up	9.56132e-25	8.89155e-24
Unigene37601_All	219	0	22	0	3.7557	11.8749	Up	1.18843e-08	5.45663e-08
Unigene30644_All	229	0	23	0	3.7549	11.8746	Up	5.21578e-09	2.46103e-08
Unigene34751_All	419	0	42	0	3.7475	11.8717	Up	8.35376e-16	5.70282e-15
CL5717.Contig2_All	280	0	28	0	3.7386	11.8683	Up	8.49272e-11	4.51196e-10
Unigene36369_All	350	0	35	0	3.7386	11.8683	Up	2.66358e-13	1.62515e-12
Unigene37605_All	220	0	22	0	3.7386	11.8683	Up	1.18843e-08	5.4609e-08
Unigene34534_All	460	0	46	0	3.7386	11.8683	Up	3.0993e-17	2.24401e-16
Unigene34712_All	320	0	32	0	3.7386	11.8683	Up	3.15086e-12	1.81934e-11
Unigene31056_All	430	0	43	0	3.7386	11.8683	Up	3.6663e-16	2.53629e-15
Unigene37814_All	260	0	26	0	3.7386	11.8683	Up	4.40916e-10	2.23154e-09
CL471.Contig1_All	240	0	24	0	3.7386	11.8683	Up	2.2891e-09	1.10375e-08
CL494.Contig4_All	411	0	41	0	3.7295	11.8648	Up	1.90343e-15	1.27781e-14
CL3803.Contig1_All	291	0	29	0	3.7258	11.8633	Up	3.72728e-11	2.01703e-10
Unigene36543_All	1706	0	170	0	3.7255	11.8632	Up	1.38706e-61	2.46419e-60
CL9823.Contig2_All	562	0	56	0	3.7253	11.8631	Up	8.2171e-21	6.79154e-20
Unigene36897_All	201	0	20	0	3.72	11.8611	Up	6.16998e-08	2.66924e-07
CL2711.Contig1_All	342	0	34	0	3.7167	11.8598	Up	6.06902e-13	3.63557e-12
Unigene36281_All	272	0	27	0	3.7111	11.8576	Up	1.93509e-10	1.0041e-09
CL6689.Contig1_All	383	0	38	0	3.7093	11.8569	Up	2.25164e-14	1.44561e-13
Unigene35878_All	625	0	62	0	3.7087	11.8567	Up	5.87206e-23	5.18547e-22
Unigene37874_All	242	0	24	0	3.7077	11.8563	Up	2.2891e-09	1.10661e-08
Unigene34881_All	958	0	95	0	3.7074	11.8562	Up	9.251e-35	1.0793e-33
Unigene29409_All	222	0	22	0	3.7049	11.8552	Up	1.18843e-08	5.46196e-08
Unigene35907_All	535	0	53	0	3.7037	11.8548	Up	9.72036e-20	7.74801e-19
Unigene29635_All	212	0	21	0	3.7033	11.8546	Up	2.70788e-08	1.20921e-07
Unigene31095_All	273	0	27	0	3.6975	11.8523	Up	1.93509e-10	1.00269e-09
Unigene35422_All	425	0	42	0	3.6946	11.8512	Up	8.35376e-16	5.70084e-15
Unigene36290_All	506	0	50	0	3.6943	11.8511	Up	1.14986e-18	8.80198e-18
Unigene30984_All	659	0	65	0	3.6876	11.8485	Up	4.96394e-24	4.52389e-23
Unigene34711_All	345	0	34	0	3.6844	11.8472	Up	6.06902e-13	3.63131e-12
CL9938.Contig2_All	822	0	81	0	3.684	11.8471	Up	9.40488e-30	9.89697e-29
Unigene32557_All	274	0	27	0	3.684	11.8471	Up	1.93509e-10	1.00242e-09
Unigene31136_All	203	0	20	0	3.6834	11.8468	Up	6.16998e-08	2.66688e-07
CL9832.Contig1_All	2283	13	37401	0.1665	612.474	11.8449	Up	0	0
Unigene34201_All	244	0	24	0	3.6773	11.8444	Up	2.2891e-09	1.10416e-08
Unigene34421_All	234	0	23	0	3.6747	11.8434	Up	5.21578e-09	2.46767e-08
Unigene34818_All	387	0	38	0	3.671	11.842	Up	2.25164e-14	1.44545e-13
Unigene35280_All	265	0	26	0	3.6681	11.8408	Up	4.40916e-10	2.23548e-09
CL2659.Contig3_All	255	0	25	0	3.6653	11.8397	Up	1.00464e-09	4.98272e-09
Unigene33429_All	204	0	20	0	3.6653	11.8397	Up	6.16998e-08	2.67209e-07
CL3607.Contig1_All	765	0	75	0	3.6653	11.8397	Up	1.31608e-27	1.31815e-26
Unigene37770_All	388	0	38	0	3.6615	11.8382	Up	2.25164e-14	1.44459e-13
Unigene37943_All	225	0	22	0	3.6555	11.8359	Up	1.18843e-08	5.45962e-08
CL9486.Contig1_All	1331	0	130	0	3.6515	11.8343	Up	2.80724e-47	4.07012e-46
Unigene33201_All	420	0	41	0	3.6496	11.8335	Up	1.90343e-15	1.27796e-14
Unigene36227_All	697	0	68	0	3.6474	11.8327	Up	4.19626e-25	3.94318e-24
Unigene37712_All	277	0	27	0	3.6441	11.8313	Up	1.93509e-10	1.00229e-09
Unigene35687_All	380	0	37	0	3.6402	11.8298	Up	5.13044e-14	3.2373e-13
Unigene37755_All	555	0	54	0	3.6376	11.8288	Up	4.26606e-20	3.44648e-19
CL2773.Contig2_All	401	0	39	0	3.6361	11.8282	Up	9.88204e-15	6.43022e-14
CL2818.Contig2_All	978	0	95	0	3.6316	11.8264	Up	9.251e-35	1.07876e-33
Unigene37533_All	278	0	27	0	3.631	11.8262	Up	1.93509e-10	1.00313e-09
Unigene35273_All	465	0	45	0	3.618	11.821	Up	7.06186e-17	5.04011e-16
Unigene37550_All	217	0	21	0	3.618	11.821	Up	2.70788e-08	1.2093e-07
Unigene34422_All	486	0	47	0	3.6155	11.82	Up	1.36022e-17	1.00001e-16
Unigene33920_All	238	0	23	0	3.6129	11.8189	Up	5.21578e-09	2.46796e-08
Unigene37463_All	301	0	29	0	3.602	11.8146	Up	3.72728e-11	2.01889e-10
Unigene33625_All	571	0	55	0	3.6011	11.8142	Up	1.87229e-20	1.52919e-19
Unigene33352_All	208	0	20	0	3.5948	11.8117	Up	6.16998e-08	2.67111e-07
CL8693.Contig2_All	312	0	30	0	3.5948	11.8117	Up	1.63583e-11	9.05835e-11
Unigene34194_All	594	0	57	0	3.5876	11.8088	Up	3.60632e-21	3.01845e-20
Unigene35269_All	230	0	22	0	3.5761	11.8042	Up	1.18843e-08	5.45024e-08
Unigene31093_All	272	0	26	0	3.5737	11.8032	Up	4.40916e-10	2.23519e-09
Unigene30899_All	252	0	24	0	3.5606	11.7979	Up	2.2891e-09	1.10579e-08
Unigene34710_All	294	0	28	0	3.5606	11.7979	Up	8.49272e-11	4.50504e-10
CL9052.Contig2_All	715	0	68	0	3.5556	11.7959	Up	4.19626e-25	3.94381e-24
Unigene37893_All	285	0	27	0	3.5418	11.7903	Up	1.93509e-10	1.00264e-09
CL10696.Contig2_All	338	0	32	0	3.5395	11.7893	Up	3.15086e-12	1.82077e-11
CL1543.Contig3_All	317	0	30	0	3.5381	11.7888	Up	1.63583e-11	9.05622e-11
CL9725.Contig3_All	391	0	37	0	3.5378	11.7886	Up	5.13044e-14	3.23834e-13
CL8050.Contig3_All	761	0	72	0	3.5372	11.7884	Up	1.55684e-26	1.52157e-25
Unigene36310_All	222	0	21	0	3.5365	11.7881	Up	2.70788e-08	1.21327e-07
Unigene30659_All	518	0	49	0	3.5365	11.7881	Up	2.62e-18	1.97991e-17
Unigene37805_All	222	0	21	0	3.5365	11.7881	Up	2.70788e-08	1.20907e-07
Unigene31036_All	550	0	52	0	3.5347	11.7874	Up	2.21482e-19	1.74249e-18
CL9552.Contig5_All	1492	0	141	0	3.5331	11.7867	Up	3.26646e-51	5.03724e-50
Unigene33475_All	381	0	36	0	3.5325	11.7865	Up	1.16899e-13	7.26131e-13
Unigene35905_All	646	0	61	0	3.5303	11.7856	Up	1.33797e-22	1.16949e-21
Unigene31141_All	3025	8	22074	0.0773	272.814	11.7852	Up	0	0
Unigene36763_All	3464	0	327	0	3.5292	11.7851	Up	9.77964e-118	2.87053e-116
CL8048.Contig1_All	297	0	28	0	3.5246	11.7832	Up	8.49272e-11	4.50931e-10
Unigene33687_All	372	0	35	0	3.5175	11.7803	Up	2.66358e-13	1.62565e-12
Unigene35639_All	489	0	46	0	3.5169	11.7801	Up	3.0993e-17	2.24471e-16
CL4203.Contig2_All	755	0	71	0	3.5158	11.7796	Up	3.54732e-26	3.43101e-25
Unigene33198_All	351	0	33	0	3.5149	11.7793	Up	1.38285e-12	8.14635e-12
Unigene35557_All	266	0	25	0	3.5137	11.7788	Up	1.00464e-09	4.98482e-09
Unigene33482_All	362	0	34	0	3.5114	11.7778	Up	6.06902e-13	3.62891e-12
Unigene35251_All	437	0	41	0	3.5076	11.7763	Up	1.90343e-15	1.27898e-14
Unigene36647_All	906	0	85	0	3.5075	11.7762	Up	3.48928e-31	3.78502e-30
Unigene35979_All	1034	0	97	0	3.5072	11.7761	Up	1.78189e-35	2.10776e-34
Unigene35559_All	384	0	36	0	3.5049	11.7752	Up	1.16899e-13	7.25365e-13
Unigene34438_All	235	0	22	0	3.5	11.7731	Up	1.18843e-08	5.45834e-08
Unigene29829_All	235	0	22	0	3.5	11.7731	Up	1.18843e-08	5.44642e-08
CL8693.Contig1_All	257	0	24	0	3.4913	11.7695	Up	2.2891e-09	1.10548e-08
CL5091.Contig2_All	1553	0	145	0	3.4907	11.7693	Up	1.21188e-52	1.9056e-51
Unigene36292_All	987	0	92	0	3.4848	11.7669	Up	1.09434e-33	1.25056e-32
Unigene34350_All	279	0	26	0	3.484	11.7665	Up	4.40916e-10	2.23307e-09
Unigene30179_All	279	0	26	0	3.484	11.7665	Up	4.40916e-10	2.23077e-09
Unigene35527_All	204	0	19	0	3.482	11.7657	Up	1.40585e-07	5.91477e-07
Unigene35962_All	247	0	23	0	3.4813	11.7654	Up	5.21578e-09	2.46489e-08
CL4806.Contig2_All	301	0	28	0	3.4778	11.764	Up	8.49272e-11	4.50707e-10
Unigene35338_All	344	0	32	0	3.4778	11.764	Up	3.15086e-12	1.81738e-11
Unigene36197_All	667	0	62	0	3.4752	11.7629	Up	5.87206e-23	5.18625e-22
CL5843.Contig2_All	226	0	21	0	3.4739	11.7623	Up	2.70788e-08	1.21322e-07
Unigene38057_All	226	0	21	0	3.4739	11.7623	Up	2.70788e-08	1.21091e-07
Unigene32572_All	323	0	30	0	3.4724	11.7617	Up	1.63583e-11	9.06946e-11
Unigene32658_All	280	0	26	0	3.4716	11.7614	Up	4.40916e-10	2.23442e-09
Unigene35882_All	377	0	35	0	3.4709	11.7611	Up	2.66358e-13	1.62498e-12
CL6350.Contig2_All	539	0	50	0	3.4681	11.7599	Up	1.14986e-18	8.8037e-18
Unigene35327_All	745	0	69	0	3.4626	11.7576	Up	1.84166e-25	1.74565e-24
CL6528.Contig1_All	432	0	40	0	3.4617	11.7573	Up	4.33702e-15	2.86942e-14
CL9578.Contig2_All	876	0	81	0	3.4569	11.7553	Up	9.40488e-30	9.89609e-29
CL4653.Contig1_All	206	0	19	0	3.4482	11.7516	Up	1.40585e-07	5.91879e-07
Unigene34402_All	587	0	54	0	3.4393	11.7479	Up	4.26606e-20	3.44553e-19
Unigene37724_All	337	0	31	0	3.4391	11.7478	Up	7.17932e-12	4.06045e-11
Unigene36012_All	882	0	81	0	3.4334	11.7454	Up	9.40488e-30	9.90318e-29
Unigene35033_All	490	0	45	0	3.4334	11.7454	Up	7.06186e-17	5.04103e-16
CL3184.Contig2_All	523	0	48	0	3.4312	11.7445	Up	5.96974e-18	4.44301e-17
Unigene37681_All	229	0	21	0	3.4284	11.7433	Up	2.70788e-08	1.21202e-07
Unigene35462_All	546	0	50	0	3.4236	11.7413	Up	1.14986e-18	8.80427e-18
Unigene30531_All	579	0	53	0	3.4222	11.7407	Up	9.72036e-20	7.74539e-19
Unigene15785_All	295	0	27	0	3.4218	11.7405	Up	1.93509e-10	1.0018e-09
Unigene30755_All	503	0	46	0	3.419	11.7394	Up	3.0993e-17	2.24346e-16
CL5084.Contig2_All	536	0	49	0	3.4178	11.7389	Up	2.62e-18	1.97889e-17
Unigene37534_All	208	0	19	0	3.4151	11.7377	Up	1.40585e-07	5.92962e-07
Unigene35284_All	208	0	19	0	3.4151	11.7377	Up	1.40585e-07	5.92303e-07
CL6613.Contig4_All	208	0	19	0	3.4151	11.7377	Up	1.40585e-07	5.90737e-07
Unigene32593_All	471	0	43	0	3.4132	11.7369	Up	3.6663e-16	2.53973e-15
CL3614.Contig1_All	241	0	22	0	3.4128	11.7367	Up	1.18843e-08	5.45237e-08
Unigene31183_All	997	0	91	0	3.4124	11.7366	Up	2.49348e-33	2.8269e-32
Unigene34057_All	285	0	26	0	3.4107	11.7359	Up	4.40916e-10	2.23356e-09
CL1852.Contig2_All	384	0	35	0	3.4076	11.7345	Up	2.66358e-13	1.62329e-12
Unigene36329_All	406	0	37	0	3.4071	11.7343	Up	5.13044e-14	3.23869e-13
Unigene36386_All	538	0	49	0	3.4051	11.7335	Up	2.62e-18	1.97863e-17
CL9810.Contig2_All	791	0	72	0	3.403	11.7326	Up	1.55684e-26	1.52069e-25
Unigene36920_All	473	0	43	0	3.3987	11.7308	Up	3.6663e-16	2.53689e-15
CL4212.Contig1_All	354	0	32	0	3.3795	11.7226	Up	3.15086e-12	1.81854e-11
Unigene35406_All	266	0	24	0	3.3732	11.7199	Up	2.2891e-09	1.10457e-08
Unigene32517_All	366	0	33	0	3.3709	11.7189	Up	1.38285e-12	8.14227e-12
Unigene33451_All	200	0	18	0	3.3648	11.7163	Up	3.20326e-07	1.30845e-06
CL8200.Contig3_All	400	0	36	0	3.3648	11.7163	Up	1.16899e-13	7.25825e-13
Unigene33385_All	468	0	42	0	3.3552	11.7122	Up	8.35376e-16	5.69984e-15
CL5740.Contig1_All	223	0	20	0	3.353	11.7112	Up	6.16998e-08	2.67288e-07
Unigene35783_All	580	0	52	0	3.3519	11.7108	Up	2.21482e-19	1.74028e-18
CL1791.Contig1_All	2278	0	204	0	3.348	11.7091	Up	9.59044e-74	1.94045e-72
Unigene35941_All	268	0	24	0	3.348	11.7091	Up	2.2891e-09	1.10539e-08
CL8264.Contig2_All	257	0	23	0	3.3458	11.7081	Up	5.21578e-09	2.4638e-08
CL6251.Contig5_All	425	0	38	0	3.3428	11.7068	Up	2.25164e-14	1.44317e-13
Unigene32490_All	1264	0	113	0	3.3423	11.7066	Up	3.37604e-41	4.45022e-40
Unigene36180_All	593	0	53	0	3.3414	11.7062	Up	9.72036e-20	7.74696e-19
Unigene36483_All	459	0	41	0	3.3395	11.7054	Up	1.90343e-15	1.27862e-14
CL6809.Contig1_All	280	0	25	0	3.338	11.7048	Up	1.00464e-09	4.9737e-09
CL7983.Contig1_All	549	0	49	0	3.3368	11.7042	Up	2.62e-18	1.97978e-17
Unigene30451_All	629	0	56	0	3.3285	11.7007	Up	8.2171e-21	6.78486e-20
CL5987.Contig2_All	573	0	51	0	3.3276	11.7003	Up	5.0465e-19	3.9132e-18
Unigene30750_All	506	0	45	0	3.3249	11.6991	Up	7.06186e-17	5.04287e-16
Unigene31129_All	315	0	28	0	3.3232	11.6984	Up	8.49272e-11	4.50138e-10
Unigene35464_All	214	0	19	0	3.3193	11.6967	Up	1.40585e-07	5.90462e-07
Unigene36871_All	406	0	36	0	3.315	11.6948	Up	1.16899e-13	7.25671e-13
Unigene36846_All	282	0	25	0	3.3144	11.6945	Up	1.00464e-09	4.96951e-09
Unigene37454_All	519	0	46	0	3.3136	11.6942	Up	3.0993e-17	2.24526e-16
Unigene32526_All	237	0	21	0	3.3127	11.6938	Up	2.70788e-08	1.21239e-07
CL2238.Contig1_All	350	0	31	0	3.3113	11.6932	Up	7.17932e-12	4.05909e-11
CL6261.Contig1_All	271	0	24	0	3.3109	11.693	Up	2.2891e-09	1.10344e-08
Unigene32495_All	305	0	27	0	3.3096	11.6924	Up	1.93509e-10	1.00397e-09
CL172.Contig1_All	226	0	20	0	3.3085	11.692	Up	6.16998e-08	2.67396e-07
CL7041.Contig1_All	452	0	40	0	3.3085	11.692	Up	4.33702e-15	2.86732e-14
Unigene35529_All	373	0	33	0	3.3076	11.6916	Up	1.38285e-12	8.13412e-12
CL9736.Contig2_All	815	0	72	0	3.3028	11.6895	Up	1.55684e-26	1.52182e-25
Unigene37963_All	317	0	28	0	3.3022	11.6892	Up	8.49272e-11	4.50402e-10
Unigene30478_All	589	0	52	0	3.3006	11.6885	Up	2.21482e-19	1.74179e-18
Unigene36129_All	545	0	48	0	3.2927	11.6851	Up	5.96974e-18	4.43991e-17
CL6816.Contig1_All	216	0	19	0	3.2886	11.6833	Up	1.40585e-07	5.91307e-07
Unigene32699_All	216	0	19	0	3.2886	11.6833	Up	1.40585e-07	5.91096e-07
CL519.Contig2_All	489	0	43	0	3.2875	11.6828	Up	3.6663e-16	2.53823e-15
Unigene30840_All	273	0	24	0	3.2867	11.6824	Up	2.2891e-09	1.10657e-08
Unigene30702_All	910	0	80	0	3.2867	11.6824	Up	2.14292e-29	2.23722e-28
Unigene30559_All	273	0	24	0	3.2867	11.6824	Up	2.2891e-09	1.10552e-08
CL7463.Contig2_All	491	0	43	0	3.2741	11.6769	Up	3.6663e-16	2.53853e-15
Unigene34614_All	343	0	30	0	3.2699	11.675	Up	1.63583e-11	9.05068e-11
CL5125.Contig2_All	778	0	68	0	3.2677	11.6741	Up	4.19626e-25	3.94286e-24
Unigene32534_All	332	0	29	0	3.2657	11.6732	Up	3.72728e-11	2.01843e-10
Unigene38034_All	321	0	28	0	3.2611	11.6711	Up	8.49272e-11	4.50972e-10
Unigene35982_All	1147	0	100	0	3.2595	11.6704	Up	1.50632e-36	1.8182e-35
Unigene34443_All	264	0	23	0	3.2571	11.6694	Up	5.21578e-09	2.46459e-08
Unigene31039_All	287	0	25	0	3.2566	11.6692	Up	1.00464e-09	4.98525e-09
Unigene15937_All	1644	9	22909	0.1601	520.972	11.668	Up	0	0
Unigene29469_All	1000	0	87	0	3.2526	11.6674	Up	6.72088e-32	7.40879e-31
CL4663.Contig1_All	725	0	63	0	3.2487	11.6656	Up	2.57712e-23	2.30068e-22
CL6472.Contig1_All	484	0	42	0	3.2443	11.6637	Up	8.35376e-16	5.69753e-15
Unigene36422_All	3123	0	271	0	3.2442	11.6636	Up	1.04467e-97	2.66392e-96
Unigene37840_All	681	0	59	0	3.239	11.6613	Up	6.94632e-22	5.94132e-21
Unigene34365_All	231	0	20	0	3.2369	11.6604	Up	6.16998e-08	2.66434e-07
Unigene32666_All	208	0	18	0	3.2353	11.6597	Up	3.20326e-07	1.30645e-06
Unigene35301_All	405	0	35	0	3.2309	11.6577	Up	2.66358e-13	1.62405e-12
CL1509.Contig2_All	903	0	78	0	3.2294	11.6571	Up	1.11254e-28	1.14173e-27
CL4551.Contig2_All	313	0	27	0	3.225	11.6551	Up	1.93509e-10	1.00189e-09
Unigene32607_All	511	0	44	0	3.2192	11.6525	Up	1.60906e-16	1.13198e-15
Unigene36919_All	244	0	21	0	3.2177	11.6518	Up	2.70788e-08	1.2105e-07
CL9217.Contig3_All	337	0	29	0	3.2172	11.6516	Up	3.72728e-11	2.02178e-10
Unigene37566_All	291	0	25	0	3.2119	11.6492	Up	1.00464e-09	4.98398e-09
Unigene37933_All	233	0	20	0	3.2091	11.648	Up	6.16998e-08	2.66727e-07
Unigene37093_All	944	0	81	0	3.2079	11.6474	Up	9.40488e-30	9.89963e-29
CL5169.Contig4_All	676	3	7511	0.1298	415.395	11.644	Up	0	0
Unigene33173_All	339	0	29	0	3.1982	11.643	Up	3.72728e-11	2.01806e-10
Unigene33542_All	234	0	20	0	3.1954	11.6418	Up	6.16998e-08	2.67229e-07
Unigene35455_All	363	0	31	0	3.1928	11.6406	Up	7.17932e-12	4.0546e-11
Unigene32554_All	445	0	38	0	3.1925	11.6405	Up	2.25164e-14	1.44482e-13
Unigene37848_All	305	0	26	0	3.187	11.638	Up	4.40916e-10	2.23144e-09
CL9703.Contig1_All	388	0	33	0	3.1797	11.6347	Up	1.38285e-12	8.12884e-12
Unigene36377_All	341	0	29	0	3.1795	11.6346	Up	3.72728e-11	2.01899e-10
CL8077.Contig1_All	671	0	57	0	3.1759	11.6329	Up	3.60632e-21	3.0148e-20
Unigene35459_All	518	0	44	0	3.1757	11.6329	Up	1.60906e-16	1.13123e-15
CL2315.Contig2_All	7995	263	652361	0.9619	3050.56	11.6309	Up	0	0
Unigene37441_All	354	0	30	0	3.1683	11.6295	Up	1.63583e-11	9.06433e-11
Unigene33401_All	413	0	35	0	3.1683	11.6295	Up	2.66358e-13	1.62296e-12
Unigene36253_All	248	0	21	0	3.1658	11.6284	Up	2.70788e-08	1.20917e-07
Unigene30565_All	272	0	23	0	3.1613	11.6263	Up	5.21578e-09	2.46044e-08
Unigene33380_All	213	0	18	0	3.1594	11.6254	Up	3.20326e-07	1.30836e-06
Unigene33616_All	296	0	25	0	3.1576	11.6246	Up	1.00464e-09	4.98104e-09
CL3879.Contig3_All	557	0	47	0	3.1547	11.6233	Up	1.36022e-17	9.99381e-17
CL3245.Contig2_All	273	0	23	0	3.1497	11.621	Up	5.21578e-09	2.46172e-08
CL6000.Contig2_All	1021	0	86	0	3.1491	11.6207	Up	1.53137e-31	1.67461e-30
Unigene30582_All	380	0	32	0	3.1483	11.6204	Up	3.15086e-12	1.81898e-11
Unigene32736_All	475	0	40	0	3.1483	11.6204	Up	4.33702e-15	2.86845e-14
Unigene32474_All	202	0	17	0	3.1464	11.6195	Up	7.29874e-07	2.87092e-06
Unigene32711_All	226	0	19	0	3.1431	11.618	Up	1.40585e-07	5.9154e-07
CL9917.Contig2_All	250	0	21	0	3.1404	11.6167	Up	2.70788e-08	1.21054e-07
Unigene34394_All	381	0	32	0	3.14	11.6165	Up	3.15086e-12	1.81988e-11
Unigene33585_All	514	0	43	0	3.1276	11.6108	Up	3.6663e-16	2.53943e-15
CL4930.Contig2_All	790	0	66	0	3.1234	11.6089	Up	2.17858e-24	2.00598e-23
CL6014.Contig2_All	408	0	34	0	3.1155	11.6052	Up	6.06902e-13	3.63372e-12
Unigene33231_All	276	0	23	0	3.1155	11.6052	Up	5.21578e-09	2.4633e-08
CL7564.Contig1_All	420	0	35	0	3.1155	11.6052	Up	2.66358e-13	1.62355e-12
Unigene33132_All	914	0	76	0	3.1087	11.6021	Up	5.77598e-28	5.82279e-27
Unigene37486_All	265	0	22	0	3.1038	11.5998	Up	1.18843e-08	5.45557e-08
CL9959.Contig1_All	735	0	61	0	3.1028	11.5994	Up	1.33797e-22	1.17001e-21
Unigene36659_All	229	0	19	0	3.1019	11.5989	Up	1.40585e-07	5.90251e-07
CL5091.Contig1_All	1534	0	127	0	3.0952	11.5958	Up	3.3208e-46	4.74737e-45
Unigene31063_All	544	0	45	0	3.0926	11.5946	Up	7.06186e-17	5.0444e-16
Unigene33884_All	266	0	22	0	3.0921	11.5944	Up	1.18843e-08	5.45046e-08
CL5273.Contig1_All	484	0	40	0	3.0898	11.5933	Up	4.33702e-15	2.8691e-14
Unigene37884_All	400	0	33	0	3.0844	11.5908	Up	1.38285e-12	8.1325e-12
Unigene36023_All	231	0	19	0	3.075	11.5864	Up	1.40585e-07	5.91286e-07
CL4725.Contig2_All	280	0	23	0	3.071	11.5845	Up	5.21578e-09	2.4636e-08
Unigene34051_All	207	0	17	0	3.0704	11.5842	Up	7.29874e-07	2.87073e-06
Unigene30408_All	670	0	55	0	3.069	11.5836	Up	1.87229e-20	1.52983e-19
CL3803.Contig4_All	244	0	20	0	3.0644	11.5814	Up	6.16998e-08	2.67002e-07
Unigene36288_All	1440	0	118	0	3.0636	11.581	Up	5.4971e-43	7.46806e-42
CL9794.Contig1_All	403	0	33	0	3.0614	11.58	Up	1.38285e-12	8.13046e-12
Unigene36143_All	208	0	17	0	3.0556	11.5772	Up	7.29874e-07	2.86814e-06
Unigene37780_All	306	0	25	0	3.0544	11.5767	Up	1.00464e-09	4.98146e-09
Unigene36904_All	233	0	19	0	3.0487	11.574	Up	1.40585e-07	5.919e-07
Unigene34848_All	233	0	19	0	3.0487	11.574	Up	1.40585e-07	5.90694e-07
Unigene32582_All	356	0	29	0	3.0455	11.5725	Up	3.72728e-11	2.02131e-10
Unigene33980_All	356	0	29	0	3.0455	11.5725	Up	3.72728e-11	2.01731e-10
Unigene37738_All	393	0	32	0	3.0442	11.5718	Up	3.15086e-12	1.82023e-11
Unigene30013_All	467	0	38	0	3.0421	11.5709	Up	2.25164e-14	1.44514e-13
CL5223.Contig1_All	824	0	67	0	3.0399	11.5698	Up	9.56132e-25	8.89296e-24
Unigene36660_All	283	0	23	0	3.0384	11.5691	Up	5.21578e-09	2.46281e-08
CL3844.Contig2_All	1281	0	104	0	3.0353	11.5676	Up	5.58854e-38	6.94535e-37
Unigene36099_All	271	0	22	0	3.035	11.5675	Up	1.18843e-08	5.45855e-08
Unigene33720_All	259	0	21	0	3.0313	11.5657	Up	2.70788e-08	1.21359e-07
CL2353.Contig3_All	259	0	21	0	3.0313	11.5657	Up	2.70788e-08	1.21142e-07
CL10353.Contig5_All	222	0	18	0	3.0313	11.5657	Up	3.20326e-07	1.30636e-06
Unigene37939_All	259	0	21	0	3.0313	11.5657	Up	2.70788e-08	1.21059e-07
Unigene36130_All	222	0	18	0	3.0313	11.5657	Up	3.20326e-07	1.30519e-06
CL245.Contig12_All	284	0	23	0	3.0277	11.564	Up	5.21578e-09	2.46133e-08
Unigene32597_All	544	0	44	0	3.0239	11.5622	Up	1.60906e-16	1.1313e-15
Unigene35242_All	470	0	38	0	3.0227	11.5616	Up	2.25164e-14	1.44498e-13
Unigene34108_All	260	0	21	0	3.0196	11.5601	Up	2.70788e-08	1.21225e-07
Unigene37168_All	223	0	18	0	3.0177	11.5592	Up	3.20326e-07	1.30945e-06
Unigene32463_All	496	0	40	0	3.015	11.5579	Up	4.33702e-15	2.87136e-14
Unigene35972_All	248	0	20	0	3.015	11.5579	Up	6.16998e-08	2.66669e-07
Unigene34897_All	273	0	22	0	3.0128	11.5569	Up	1.18843e-08	5.45003e-08
Unigene36054_All	584	0	47	0	3.0088	11.555	Up	1.36022e-17	9.99818e-17
CL10108.Contig1_All	460	0	37	0	3.0071	11.5542	Up	5.13044e-14	3.24252e-13
Unigene33143_All	398	0	32	0	3.0059	11.5536	Up	3.15086e-12	1.8188e-11
Unigene32922_All	224	0	18	0	3.0042	11.5528	Up	3.20326e-07	1.3055e-06
Unigene36874_All	872	0	70	0	3.0012	11.5513	Up	8.08266e-26	7.73807e-25
CL6961.Contig1_All	1010	0	81	0	2.9983	11.5499	Up	9.40488e-30	9.89874e-29
Unigene35465_All	237	0	19	0	2.9972	11.5494	Up	1.40585e-07	5.90969e-07
Unigene34017_All	287	0	23	0	2.9961	11.5489	Up	5.21578e-09	2.46558e-08
Unigene33709_All	312	0	25	0	2.9957	11.5487	Up	1.00464e-09	4.9802e-09
Unigene34945_All	601	0	48	0	2.9859	11.544	Up	5.96974e-18	4.44019e-17
CL2304.Contig2_All	351	0	28	0	2.9824	11.5423	Up	8.49272e-11	4.50199e-10
Unigene35556_All	514	0	41	0	2.9822	11.5422	Up	1.90343e-15	1.27847e-14
Unigene34915_All	301	0	24	0	2.981	11.5416	Up	2.2891e-09	1.10602e-08
CL2689.Contig1_All	364	0	29	0	2.9786	11.5404	Up	3.72728e-11	2.02057e-10
Unigene33737_All	226	0	18	0	2.9777	11.54	Up	3.20326e-07	1.30442e-06
Unigene32671_All	314	0	25	0	2.9766	11.5394	Up	1.00464e-09	4.98125e-09
Unigene32726_All	378	0	30	0	2.9672	11.5349	Up	1.63583e-11	9.06732e-11
CL6797.Contig1_All	315	0	25	0	2.9672	11.5349	Up	1.00464e-09	4.97705e-09
Unigene35871_All	441	0	35	0	2.9672	11.5349	Up	2.66358e-13	1.62363e-12
Unigene32873_All	227	0	18	0	2.9645	11.5336	Up	3.20326e-07	1.30909e-06
CL10331.Contig2_All	265	0	21	0	2.9627	11.5327	Up	2.70788e-08	1.21248e-07
CL2104.Contig2_All	1111	0	88	0	2.9613	11.532	Up	2.94966e-32	3.27367e-31
Unigene37406_All	303	0	24	0	2.9613	11.532	Up	2.2891e-09	1.10561e-08
Unigene36668_All	644	0	51	0	2.9607	11.5317	Up	5.0465e-19	3.91294e-18
Unigene37184_All	240	0	19	0	2.9597	11.5312	Up	1.40585e-07	5.92282e-07
CL1895.Contig1_All	1264	0	100	0	2.9578	11.5303	Up	1.50632e-36	1.81839e-35
Unigene37010_All	215	0	17	0	2.9561	11.5295	Up	7.29874e-07	2.86651e-06
Unigene30655_All	215	0	17	0	2.9561	11.5295	Up	7.29874e-07	2.86364e-06
Unigene35340_All	380	0	30	0	2.9515	11.5272	Up	1.63583e-11	9.06775e-11
Unigene31076_All	228	0	18	0	2.9515	11.5272	Up	3.20326e-07	1.30582e-06
Unigene36661_All	266	0	21	0	2.9515	11.5272	Up	2.70788e-08	1.20912e-07
Unigene36688_All	431	0	34	0	2.9493	11.5262	Up	6.06902e-13	3.63168e-12
Unigene36490_All	355	0	28	0	2.9488	11.5259	Up	8.49272e-11	4.51298e-10
CL278.Contig1_All	1383	0	109	0	2.9466	11.5248	Up	9.09966e-40	1.16972e-38
Unigene37568_All	292	0	23	0	2.9448	11.524	Up	5.21578e-09	2.46667e-08
CL5240.Contig1_All	419	0	33	0	2.9445	11.5238	Up	1.38285e-12	8.13738e-12
Unigene37429_All	978	0	77	0	2.9435	11.5233	Up	2.53496e-28	2.57761e-27
Unigene32514_All	343	0	27	0	2.9429	11.523	Up	1.93509e-10	1.00295e-09
Unigene37290_All	751	0	59	0	2.9371	11.5202	Up	6.94632e-22	5.93786e-21
CL69.Contig1_All	293	0	23	0	2.9347	11.519	Up	5.21578e-09	2.46826e-08
Unigene32617_All	204	0	16	0	2.9322	11.5178	Up	1.66304e-06	6.29583e-06
Unigene37726_All	230	0	18	0	2.9259	11.5147	Up	3.20326e-07	1.3065e-06
Unigene36712_All	256	0	20	0	2.9208	11.5121	Up	6.16998e-08	2.66747e-07
CL4174.Contig3_All	602	0	47	0	2.9189	11.5112	Up	1.36022e-17	9.99256e-17
Unigene34653_All	205	0	16	0	2.9179	11.5107	Up	1.66304e-06	6.31352e-06
CL3662.Contig2_All	218	0	17	0	2.9154	11.5095	Up	7.29874e-07	2.87054e-06
CL8563.Contig1_All	372	0	29	0	2.9145	11.509	Up	3.72728e-11	2.0215e-10
Unigene38017_All	706	0	55	0	2.9125	11.508	Up	1.87229e-20	1.53036e-19
Unigene33857_All	475	0	37	0	2.9122	11.5079	Up	5.13044e-14	3.24095e-13
Unigene37837_All	244	0	19	0	2.9112	11.5074	Up	1.40585e-07	5.92006e-07
Unigene33263_All	244	0	19	0	2.9112	11.5074	Up	1.40585e-07	5.90399e-07
Unigene36513_All	1118	0	87	0	2.9093	11.5065	Up	6.72088e-32	7.40601e-31
Unigene34975_All	579	0	45	0	2.9057	11.5047	Up	7.06186e-17	5.04409e-16
Unigene34834_All	245	0	19	0	2.8993	11.5015	Up	1.40585e-07	5.91773e-07
CL2325.Contig5_All	490	0	38	0	2.8993	11.5015	Up	2.25164e-14	1.44435e-13
Unigene35781_All	387	0	30	0	2.8981	11.5009	Up	1.63583e-11	9.0511e-11
Unigene33945_All	271	0	21	0	2.8971	11.5004	Up	2.70788e-08	1.21128e-07
CL3873.Contig2_All	362	0	28	0	2.8917	11.4977	Up	8.49272e-11	4.50809e-10
Unigene35221_All	647	0	50	0	2.8892	11.4965	Up	1.14986e-18	8.79797e-18
CL273.Contig1_All	220	0	17	0	2.8889	11.4963	Up	7.29874e-07	2.85992e-06
Unigene33241_All	324	0	25	0	2.8847	11.4942	Up	1.00464e-09	4.97139e-09
Unigene37245_All	661	0	51	0	2.8846	11.4942	Up	5.0465e-19	3.91423e-18
Unigene35713_All	389	0	30	0	2.8832	11.4935	Up	1.63583e-11	9.06348e-11
Unigene34615_All	571	0	44	0	2.8809	11.4923	Up	1.60906e-16	1.13096e-15
Unigene35502_All	714	0	55	0	2.8799	11.4918	Up	1.87229e-20	1.53047e-19
Unigene30981_All	754	0	58	0	2.8759	11.4898	Up	1.58274e-21	1.34058e-20
Unigene34879_All	572	0	44	0	2.8759	11.4898	Up	1.60906e-16	1.13171e-15
Unigene34425_All	234	0	18	0	2.8759	11.4898	Up	3.20326e-07	1.30469e-06
Unigene34301_All	247	0	19	0	2.8759	11.4898	Up	1.40585e-07	5.90315e-07
Unigene34959_All	508	0	39	0	2.8702	11.4869	Up	9.88204e-15	6.43841e-14
CL898.Contig1_All	2918	0	224	0	2.8699	11.4868	Up	6.74134e-81	1.4763e-79
CL8931.Contig2_All	469	0	36	0	2.8697	11.4867	Up	1.16899e-13	7.26093e-13
Unigene36068_All	1238	0	95	0	2.8689	11.4863	Up	9.251e-35	1.07887e-33
CL7029.Contig3_All	743	0	57	0	2.8681	11.4859	Up	3.60632e-21	3.01802e-20
Unigene32456_All	352	0	27	0	2.8677	11.4857	Up	1.93509e-10	1.0037e-09
Unigene30025_All	561	0	43	0	2.8656	11.4846	Up	3.6663e-16	2.53913e-15
Unigene37832_All	274	0	21	0	2.8654	11.4845	Up	2.70788e-08	1.21285e-07
Unigene38129_All	222	0	17	0	2.8629	11.4833	Up	7.29874e-07	2.86507e-06
Unigene33159_All	444	0	34	0	2.8629	11.4833	Up	6.06902e-13	3.62946e-12
Unigene35072_All	431	0	33	0	2.8625	11.4831	Up	1.38285e-12	8.1386e-12
CL8180.Contig2_All	418	0	32	0	2.8621	11.4829	Up	3.15086e-12	1.81764e-11
CL6361.Contig1_All	406	0	31	0	2.8546	11.4791	Up	7.17932e-12	4.06026e-11
Unigene34868_All	249	0	19	0	2.8528	11.4782	Up	1.40585e-07	5.92834e-07
CL6199.Contig1_All	499	0	38	0	2.847	11.4752	Up	2.25164e-14	1.44474e-13
Unigene37937_All	736	0	56	0	2.8446	11.474	Up	8.2171e-21	6.78963e-20
Unigene30407_All	1183	0	90	0	2.8443	11.4739	Up	5.68148e-33	6.39187e-32
Unigene34801_All	671	0	51	0	2.8416	11.4725	Up	5.0465e-19	3.91553e-18
CL4349.Contig2_All	316	0	24	0	2.8395	11.4714	Up	2.2891e-09	1.10639e-08
Unigene33933_All	540	0	41	0	2.8386	11.471	Up	1.90343e-15	1.27876e-14
Unigene33417_All	357	1	2214	0.0819	231.857	11.4671	Up	0	0
Unigene35032_All	502	0	38	0	2.83	11.4666	Up	2.25164e-14	1.44467e-13
Unigene37951_All	555	0	42	0	2.8292	11.4662	Up	8.35376e-16	5.70581e-15
Unigene38074_All	238	0	18	0	2.8275	11.4653	Up	3.20326e-07	1.30654e-06
Unigene33650_All	225	0	17	0	2.8247	11.4639	Up	7.29874e-07	2.86393e-06
Unigene37652_All	278	0	21	0	2.8241	11.4636	Up	2.70788e-08	1.21184e-07
Unigene30711_All	278	0	21	0	2.8241	11.4636	Up	2.70788e-08	1.20889e-07
Unigene34565_All	371	0	28	0	2.8216	11.4623	Up	8.49272e-11	4.50646e-10
CL2227.Contig3_All	583	0	44	0	2.8216	11.4623	Up	1.60906e-16	1.1311e-15
Unigene32626_All	252	0	19	0	2.8188	11.4609	Up	1.40585e-07	5.91117e-07
CL10586.Contig4_All	438	0	33	0	2.8168	11.4598	Up	1.38285e-12	8.12965e-12
Unigene34666_All	452	0	34	0	2.8122	11.4575	Up	6.06902e-13	3.63575e-12
Unigene36664_All	1291	1	2200	0.0227	63.7099	11.4546	Up	0	0
Unigene35900_All	1079	0	81	0	2.8066	11.4546	Up	9.40488e-30	9.89343e-29
Unigene33991_All	746	0	56	0	2.8065	11.4546	Up	8.2171e-21	6.78868e-20
Unigene32763_All	240	0	18	0	2.804	11.4533	Up	3.20326e-07	1.30709e-06
Unigene34579_All	240	0	18	0	2.804	11.4533	Up	3.20326e-07	1.30641e-06
Unigene32591_All	440	0	33	0	2.804	11.4533	Up	1.38285e-12	8.13616e-12
CL141.Contig2_All	787	0	59	0	2.8028	11.4527	Up	6.94632e-22	5.94218e-21
Unigene21859_All	1415	5	10951	0.1033	289.339	11.4517	Up	0	0
Unigene37887_All	374	0	28	0	2.799	11.4507	Up	8.49272e-11	4.50321e-10
Unigene33845_All	521	0	39	0	2.7986	11.4505	Up	9.88204e-15	6.42951e-14
Unigene34302_All	294	0	22	0	2.7976	11.45	Up	1.18843e-08	5.46474e-08
CL6500.Contig1_All	588	0	44	0	2.7976	11.45	Up	1.60906e-16	1.13076e-15
Unigene33641_All	254	0	19	0	2.7966	11.4495	Up	1.40585e-07	5.90336e-07
Unigene35447_All	575	0	43	0	2.7958	11.449	Up	3.6663e-16	2.53749e-15
CL4573.Contig2_All	214	0	16	0	2.7952	11.4487	Up	1.66304e-06	6.31699e-06
Unigene33096_All	214	0	16	0	2.7952	11.4487	Up	1.66304e-06	6.30945e-06
CL1943.Contig2_All	201	0	15	0	2.79	11.446	Up	3.78928e-06	1.37859e-05
Unigene33197_All	711	0	53	0	2.7869	11.4444	Up	9.72036e-20	7.73962e-19
CL7874.Contig1_All	725	0	54	0	2.7846	11.4433	Up	4.26606e-20	3.44529e-19
Unigene33144_All	269	0	20	0	2.7796	11.4407	Up	6.16998e-08	2.67367e-07
Unigene34437_All	377	0	28	0	2.7767	11.4392	Up	8.49272e-11	4.5024e-10
CL485.Contig5_All	202	0	15	0	2.7762	11.4389	Up	3.78928e-06	1.37948e-05
Unigene37713_All	202	0	15	0	2.7762	11.4389	Up	3.78928e-06	1.37535e-05
Unigene31002_All	283	0	21	0	2.7742	11.4379	Up	2.70788e-08	1.20999e-07
CL7370.Contig2_All	566	0	42	0	2.7742	11.4379	Up	8.35376e-16	5.69852e-15
Unigene33811_All	310	0	23	0	2.7738	11.4376	Up	5.21578e-09	2.46251e-08
Unigene33591_All	270	0	20	0	2.7693	11.4353	Up	6.16998e-08	2.6662e-07
Unigene37661_All	203	0	15	0	2.7625	11.4318	Up	3.78928e-06	1.38085e-05
Unigene34968_All	203	0	15	0	2.7625	11.4318	Up	3.78928e-06	1.37735e-05
CL9823.Contig1_All	555	0	41	0	2.7619	11.4314	Up	1.90343e-15	1.2792e-14
Unigene20832_All	650	0	48	0	2.7608	11.4309	Up	5.96974e-18	4.43963e-17
Unigene33509_All	217	0	16	0	2.7566	11.4287	Up	1.66304e-06	6.32783e-06
CL4948.Contig1_All	217	0	16	0	2.7566	11.4287	Up	1.66304e-06	6.307e-06
Unigene37891_All	217	0	16	0	2.7566	11.4287	Up	1.66304e-06	6.30375e-06
Unigene33110_All	380	0	28	0	2.7548	11.4277	Up	8.49272e-11	4.51176e-10
Unigene30693_All	869	0	64	0	2.7534	11.427	Up	1.13105e-23	1.01987e-22
Unigene35306_All	258	0	19	0	2.7532	11.4269	Up	1.40585e-07	5.92877e-07
Unigene32604_All	299	0	22	0	2.7508	11.4256	Up	1.18843e-08	5.44812e-08
Unigene33676_All	313	0	23	0	2.7472	11.4237	Up	5.21578e-09	2.46836e-08
Unigene31101_All	545	0	40	0	2.7439	11.422	Up	4.33702e-15	2.86877e-14
Unigene37883_All	232	0	17	0	2.7395	11.4197	Up	7.29874e-07	2.86641e-06
Unigene30968_All	546	0	40	0	2.7389	11.4194	Up	4.33702e-15	2.86958e-14
CL5723.Contig2_All	997	0	73	0	2.7374	11.4186	Up	6.83266e-27	6.73046e-26
Unigene36061_All	780	0	57	0	2.7321	11.4158	Up	3.60632e-21	3.01694e-20
Unigene37751_All	219	0	16	0	2.7314	11.4154	Up	1.66304e-06	6.2934e-06
Unigene37480_All	493	0	36	0	2.73	11.4147	Up	1.16899e-13	7.26247e-13
Unigene35570_All	754	0	55	0	2.7271	11.4132	Up	1.87229e-20	1.52972e-19
Unigene35901_All	288	0	21	0	2.7261	11.4126	Up	2.70788e-08	1.21193e-07
Unigene35405_All	247	0	18	0	2.7245	11.4118	Up	3.20326e-07	1.30537e-06
Unigene33440_All	206	0	15	0	2.7223	11.4106	Up	3.78928e-06	1.38042e-05
Unigene33270_All	261	0	19	0	2.7216	11.4102	Up	1.40585e-07	5.90589e-07
Unigene30890_All	866	0	63	0	2.7198	11.4093	Up	2.57712e-23	2.29911e-22
Unigene33842_All	220	0	16	0	2.719	11.4089	Up	1.66304e-06	6.31821e-06
Unigene30760_All	605	0	44	0	2.719	11.4089	Up	1.60906e-16	1.1315e-15
Unigene36282_All	220	0	16	0	2.719	11.4089	Up	1.66304e-06	6.31373e-06
CL4972.Contig1_All	220	0	16	0	2.719	11.4089	Up	1.66304e-06	6.30985e-06
Unigene30417_All	275	0	20	0	2.719	11.4089	Up	6.16998e-08	2.66865e-07
Unigene34907_All	220	0	16	0	2.719	11.4089	Up	1.66304e-06	6.29786e-06
Unigene33195_All	399	0	29	0	2.7173	11.408	Up	3.72728e-11	2.02122e-10
Unigene35256_All	248	0	18	0	2.7135	11.4059	Up	3.20326e-07	1.30496e-06
Unigene29463_All	331	0	24	0	2.7108	11.4045	Up	2.2891e-09	1.10326e-08
Unigene35428_All	276	0	20	0	2.7091	11.4036	Up	6.16998e-08	2.66796e-07
CL10369.Contig3_All	1187	0	86	0	2.7087	11.4034	Up	1.53137e-31	1.67414e-30
Unigene37763_All	373	0	27	0	2.7062	11.4021	Up	1.93509e-10	1.00375e-09
Unigene33939_All	304	0	22	0	2.7056	11.4017	Up	1.18843e-08	5.45131e-08
Unigene34662_All	235	0	17	0	2.7045	11.4011	Up	7.29874e-07	2.85773e-06
Unigene37839_All	802	0	58	0	2.7037	11.4007	Up	1.58274e-21	1.34038e-20
Unigene30199_All	802	0	58	0	2.7037	11.4007	Up	1.58274e-21	1.33981e-20
Unigene36527_All	249	0	18	0	2.7026	11.4001	Up	3.20326e-07	1.30922e-06
CL4368.Contig4_All	651	0	47	0	2.6992	11.3983	Up	1.36022e-17	1.00019e-16
Unigene35583_All	402	0	29	0	2.697	11.3971	Up	3.72728e-11	2.01648e-10
Unigene29819_All	305	0	22	0	2.6967	11.397	Up	1.18843e-08	5.46581e-08
Unigene38104_All	305	0	22	0	2.6967	11.397	Up	1.18843e-08	5.46367e-08
Unigene36831_All	208	0	15	0	2.6961	11.3967	Up	3.78928e-06	1.38064e-05
Unigene35564_All	208	0	15	0	2.6961	11.3967	Up	3.78928e-06	1.3791e-05
Unigene34725_All	333	0	24	0	2.6945	11.3958	Up	2.2891e-09	1.10489e-08
CL245.Contig4_All	1416	0	102	0	2.6931	11.3951	Up	2.9014e-37	3.55434e-36
CL3077.Contig1_All	931	0	67	0	2.6905	11.3937	Up	9.56132e-25	8.88944e-24
CL2670.Contig2_All	723	0	52	0	2.6889	11.3928	Up	2.21482e-19	1.74191e-18
Unigene35969_All	404	0	29	0	2.6837	11.39	Up	3.72728e-11	2.01954e-10
Unigene37836_All	404	0	29	0	2.6837	11.39	Up	3.72728e-11	2.01936e-10
Unigene36006_All	237	0	17	0	2.6817	11.3889	Up	7.29874e-07	2.87015e-06
Unigene32558_All	251	0	18	0	2.6811	11.3886	Up	3.20326e-07	1.30455e-06
Unigene35802_All	279	0	20	0	2.68	11.388	Up	6.16998e-08	2.66551e-07
Unigene37385_All	307	0	22	0	2.6791	11.3875	Up	1.18843e-08	5.45152e-08
Unigene38332_All	363	0	26	0	2.6778	11.3868	Up	4.40916e-10	2.23413e-09
Unigene29439_All	499	3	6283	0.1758	470.736	11.3868	Up	0	0
CL209.Contig5_All	838	0	60	0	2.6768	11.3863	Up	3.0486e-22	2.63552e-21
CL10176.Contig2_All	447	0	32	0	2.6764	11.3861	Up	3.15086e-12	1.82059e-11
Unigene34570_All	769	0	55	0	2.6739	11.3847	Up	1.87229e-20	1.5293e-19
CL7810.Contig1_All	224	0	16	0	2.6704	11.3828	Up	1.66304e-06	6.30843e-06
Unigene34044_All	728	0	52	0	2.6704	11.3828	Up	2.21482e-19	1.74144e-18
Unigene34993_All	420	0	30	0	2.6704	11.3828	Up	1.63583e-11	9.05366e-11
Unigene37481_All	252	0	18	0	2.6704	11.3828	Up	3.20326e-07	1.30324e-06
Unigene35243_All	969	0	69	0	2.6622	11.3784	Up	1.84166e-25	1.74593e-24
Unigene35560_All	267	0	19	0	2.6604	11.3774	Up	1.40585e-07	5.91582e-07
Unigene32669_All	225	0	16	0	2.6586	11.3765	Up	1.66304e-06	6.3003e-06
Unigene30959_All	225	0	16	0	2.6586	11.3765	Up	1.66304e-06	6.29746e-06
Unigene36216_All	507	0	36	0	2.6546	11.3743	Up	1.16899e-13	7.25556e-13
CL10348.Contig2_All	310	0	22	0	2.6532	11.3735	Up	1.18843e-08	5.44748e-08
Unigene35365_All	606	0	43	0	2.6528	11.3733	Up	3.6663e-16	2.53719e-15
Unigene35565_All	747	0	53	0	2.6526	11.3732	Up	9.72036e-20	7.74171e-19
Unigene35254_All	437	0	31	0	2.6521	11.3729	Up	7.17932e-12	4.05324e-11
Unigene37765_All	268	0	19	0	2.6505	11.372	Up	1.40585e-07	5.91244e-07
Unigene37787_All	395	0	28	0	2.6502	11.3719	Up	8.49272e-11	4.50626e-10
Unigene37998_All	254	0	18	0	2.6494	11.3714	Up	3.20326e-07	1.30936e-06
CL7567.Contig2_All	494	0	35	0	2.6488	11.3711	Up	2.66358e-13	1.62489e-12
Unigene30445_All	2506	4	8290	0.0467	123.676	11.3709	Up	0	0
Unigene36806_All	565	0	40	0	2.6468	11.37	Up	4.33702e-15	2.87103e-14
Unigene33604_All	537	0	38	0	2.6456	11.3694	Up	2.25164e-14	1.44451e-13
Unigene37587_All	297	0	21	0	2.6435	11.3682	Up	2.70788e-08	1.21345e-07
CL475.Contig9_All	382	0	27	0	2.6425	11.3677	Up	1.93509e-10	1.00357e-09
Unigene35827_All	269	0	19	0	2.6407	11.3667	Up	1.40585e-07	5.90504e-07
Unigene33664_All	227	0	16	0	2.6351	11.3636	Up	1.66304e-06	6.31801e-06
Unigene33505_All	227	0	16	0	2.6351	11.3636	Up	1.66304e-06	6.3174e-06
CL3729.Contig1_All	298	0	21	0	2.6346	11.3634	Up	2.70788e-08	1.20985e-07
Unigene35663_All	298	0	21	0	2.6346	11.3634	Up	2.70788e-08	1.20962e-07
Unigene34499_All	284	0	20	0	2.6328	11.3624	Up	6.16998e-08	2.66806e-07
CL1669.Contig3_All	811	0	57	0	2.6276	11.3595	Up	3.60632e-21	3.01523e-20
CL4743.Contig3_All	854	0	60	0	2.6267	11.359	Up	3.0486e-22	2.6361e-21
Unigene33971_All	584	0	41	0	2.6247	11.3579	Up	1.90343e-15	1.27745e-14
Unigene37553_All	228	0	16	0	2.6236	11.3573	Up	1.66304e-06	6.32619e-06
Unigene37988_All	456	0	32	0	2.6236	11.3573	Up	3.15086e-12	1.82086e-11
Unigene37769_All	228	0	16	0	2.6236	11.3573	Up	1.66304e-06	6.29725e-06
CL7884.Contig1_All	1568	0	110	0	2.6228	11.3569	Up	3.99366e-40	5.16644e-39
Unigene34708_All	271	0	19	0	2.6212	11.356	Up	1.40585e-07	5.92771e-07
Unigene35084_All	271	0	19	0	2.6212	11.356	Up	1.40585e-07	5.92367e-07
Unigene16108_All	200	0	14	0	2.617	11.3537	Up	8.63398e-06	3.01276e-05
Unigene32586_All	815	0	57	0	2.6147	11.3524	Up	3.60632e-21	3.01566e-20
Unigene37062_All	286	0	20	0	2.6144	11.3523	Up	6.16998e-08	2.66463e-07
Unigene32741_All	329	0	23	0	2.6136	11.3518	Up	5.21578e-09	2.46866e-08
Unigene35550_All	644	0	45	0	2.6124	11.3512	Up	7.06186e-17	5.04195e-16
Unigene33691_All	272	0	19	0	2.6115	11.3507	Up	1.40585e-07	5.91943e-07
Unigene32520_All	745	0	52	0	2.6095	11.3496	Up	2.21482e-19	1.7404e-18
Unigene37886_All	602	0	42	0	2.6083	11.3489	Up	8.35376e-16	5.69918e-15
Unigene38085_All	588	0	41	0	2.6069	11.3481	Up	1.90343e-15	1.27869e-14
Unigene33106_All	574	0	40	0	2.6053	11.3472	Up	4.33702e-15	2.86716e-14
Unigene30391_All	316	0	22	0	2.6028	11.3458	Up	1.18843e-08	5.45578e-08
CL9811.Contig1_All	1601	16	32505	0.2922	759.048	11.343	Up	0	0
Unigene33176_All	806	0	56	0	2.5975	11.3429	Up	8.2171e-21	6.78629e-20
Unigene36575_All	216	0	15	0	2.5963	11.3422	Up	3.78928e-06	1.3803e-05
Unigene32466_All	591	0	41	0	2.5936	11.3407	Up	1.90343e-15	1.27803e-14
Unigene13463_All	231	0	16	0	2.5895	11.3385	Up	1.66304e-06	6.31046e-06
CL9253.Contig2_All	953	0	66	0	2.5892	11.3383	Up	2.17858e-24	2.00676e-23
Unigene35604_All	347	0	24	0	2.5858	11.3364	Up	2.2891e-09	1.1062e-08
Unigene35569_All	564	0	39	0	2.5852	11.3361	Up	9.88204e-15	6.43307e-14
Unigene38112_All	275	0	19	0	2.583	11.3348	Up	1.40585e-07	5.90378e-07
Unigene33590_All	391	0	27	0	2.5817	11.3341	Up	1.93509e-10	1.00238e-09
Unigene35855_All	377	0	26	0	2.5784	11.3323	Up	4.40916e-10	2.23452e-09
Unigene30470_All	885	0	61	0	2.5769	11.3314	Up	1.33797e-22	1.16984e-21
Unigene35204_All	740	0	51	0	2.5766	11.3313	Up	5.0465e-19	3.91217e-18
Unigene36538_All	653	0	45	0	2.5764	11.3311	Up	7.06186e-17	5.03919e-16
Unigene36955_All	871	0	60	0	2.5754	11.3306	Up	3.0486e-22	2.63572e-21
Unigene36599_All	334	0	23	0	2.5745	11.3301	Up	5.21578e-09	2.46509e-08
Unigene37042_All	305	0	21	0	2.5741	11.3299	Up	2.70788e-08	1.21068e-07
Unigene33804_All	581	0	40	0	2.5739	11.3297	Up	4.33702e-15	2.87007e-14
Unigene33554_All	247	0	17	0	2.5731	11.3293	Up	7.29874e-07	2.87159e-06
CL1086.Contig1_All	218	0	15	0	2.5724	11.3289	Up	3.78928e-06	1.37816e-05
Unigene37308_All	698	0	48	0	2.571	11.3281	Up	5.96974e-18	4.44216e-17
Unigene36043_All	1222	0	84	0	2.5699	11.3275	Up	7.95042e-31	8.56342e-30
Unigene38090_All	291	0	20	0	2.5695	11.3273	Up	6.16998e-08	2.66757e-07
Unigene23749_All	1432	9	18088	0.1838	472.235	11.3272	Up	0	0
CL783.Contig2_All	1077	0	74	0	2.5688	11.3269	Up	2.99872e-27	2.97606e-26
Unigene35448_All	262	0	18	0	2.5685	11.3267	Up	3.20326e-07	1.30673e-06
Unigene30875_All	437	0	30	0	2.5666	11.3256	Up	1.63583e-11	9.06476e-11
Unigene35891_All	204	0	14	0	2.5657	11.3251	Up	8.63398e-06	3.0184e-05
Unigene35252_All	248	0	17	0	2.5628	11.3235	Up	7.29874e-07	2.87034e-06
Unigene33850_All	613	0	42	0	2.5615	11.3228	Up	8.35376e-16	5.70349e-15
Unigene33406_All	205	0	14	0	2.5532	11.3181	Up	8.63398e-06	3.03111e-05
Unigene36807_All	220	0	15	0	2.5491	11.3158	Up	3.78928e-06	1.37641e-05
Unigene31053_All	499	0	34	0	2.5474	11.3148	Up	6.06902e-13	3.63464e-12
Unigene35721_All	455	0	31	0	2.5472	11.3147	Up	7.17932e-12	4.05928e-11
CL3942.Contig2_All	235	0	16	0	2.5454	11.3137	Up	1.66304e-06	6.29401e-06
Unigene32549_All	485	0	33	0	2.5438	11.3128	Up	1.38285e-12	8.14105e-12
Unigene28076_All	309	0	21	0	2.5408	11.3111	Up	2.70788e-08	1.21317e-07
Unigene34776_All	206	0	14	0	2.5408	11.3111	Up	8.63398e-06	3.0284e-05
CL10586.Contig2_All	309	0	21	0	2.5408	11.3111	Up	2.70788e-08	1.21119e-07
Unigene30802_All	206	0	14	0	2.5408	11.3111	Up	8.63398e-06	3.02182e-05
CL8988.Contig1_All	427	0	29	0	2.5391	11.3101	Up	3.72728e-11	2.0175e-10
CL10674.Contig3_All	221	0	15	0	2.5375	11.3092	Up	3.78928e-06	1.37522e-05
CL153.Contig1_All	339	0	23	0	2.5365	11.3086	Up	5.21578e-09	2.4635e-08
Unigene36028_All	325	0	22	0	2.5308	11.3054	Up	1.18843e-08	5.44939e-08
Unigene33634_All	281	0	19	0	2.5279	11.3037	Up	1.40585e-07	5.9224e-07
CL5612.Contig1_All	562	0	38	0	2.5279	11.3037	Up	2.25164e-14	1.44396e-13
Unigene30379_All	459	0	31	0	2.525	11.3021	Up	7.17932e-12	4.05285e-11
Unigene35743_All	770	0	52	0	2.5248	11.302	Up	2.21482e-19	1.74051e-18
CL6476.Contig1_All	682	0	46	0	2.5216	11.3001	Up	3.0993e-17	2.24457e-16
Unigene34148_All	282	0	19	0	2.5189	11.2986	Up	1.40585e-07	5.91752e-07
Unigene37904_All	713	0	48	0	2.5169	11.2974	Up	5.96974e-18	4.44244e-17
Unigene33168_All	446	0	30	0	2.5148	11.2962	Up	1.63583e-11	9.06305e-11
Unigene34631_All	223	0	15	0	2.5148	11.2962	Up	3.78928e-06	1.37637e-05
Unigene31167_All	1161	0	78	0	2.5117	11.2944	Up	1.11254e-28	1.14123e-27
Unigene34529_All	268	0	18	0	2.511	11.294	Up	3.20326e-07	1.30891e-06
Unigene37404_All	283	0	19	0	2.51	11.2935	Up	1.40585e-07	5.9023e-07
Unigene36188_All	298	0	20	0	2.5091	11.293	Up	6.16998e-08	2.67061e-07
Unigene35112_All	462	0	31	0	2.5086	11.2927	Up	7.17932e-12	4.05518e-11
Unigene33579_All	388	0	26	0	2.5053	11.2908	Up	4.40916e-10	2.23096e-09
CL3265.Contig2_All	209	0	14	0	2.5043	11.2902	Up	8.63398e-06	3.01876e-05
CL8621.Contig1_All	687	0	46	0	2.5033	11.2896	Up	3.0993e-17	2.2454e-16
Unigene34669_All	269	0	18	0	2.5017	11.2887	Up	3.20326e-07	1.3036e-06
CL3778.Contig1_All	329	0	22	0	2.5	11.2877	Up	1.18843e-08	5.45386e-08
Unigene38024_All	344	0	23	0	2.4997	11.2875	Up	5.21578e-09	2.46588e-08
Unigene35716_All	344	0	23	0	2.4997	11.2875	Up	5.21578e-09	2.4639e-08
Unigene30694_All	748	0	50	0	2.4991	11.2872	Up	1.14986e-18	8.80313e-18
CL494.Contig3_All	793	0	53	0	2.4987	11.287	Up	9.72036e-20	7.74224e-19
CL9310.Contig1_All	225	0	15	0	2.4924	11.2833	Up	3.78928e-06	1.37803e-05
CL1642.Contig1_All	240	0	16	0	2.4924	11.2833	Up	1.66304e-06	6.29441e-06
Unigene36234_All	511	0	34	0	2.4875	11.2805	Up	6.06902e-13	3.63242e-12
Unigene35571_All	466	0	31	0	2.4871	11.2802	Up	7.17932e-12	4.06006e-11
Unigene30939_All	316	0	21	0	2.4845	11.2787	Up	2.70788e-08	1.20949e-07
Unigene32624_All	241	0	16	0	2.4821	11.2773	Up	1.66304e-06	6.29522e-06
Unigene38015_All	226	0	15	0	2.4814	11.2769	Up	3.78928e-06	1.38072e-05
Unigene35041_All	211	0	14	0	2.4806	11.2765	Up	8.63398e-06	3.01338e-05
CL4872.Contig2_All	618	0	41	0	2.4803	11.2763	Up	1.90343e-15	1.27774e-14
Unigene34089_All	347	0	23	0	2.478	11.275	Up	5.21578e-09	2.46568e-08
Unigene31138_All	332	0	22	0	2.4774	11.2746	Up	1.18843e-08	5.4511e-08
CL6114.Contig1_All	2539	0	168	0	2.4738	11.2725	Up	7.20118e-61	1.26746e-59
Unigene34342_All	242	0	16	0	2.4718	11.2713	Up	1.66304e-06	6.30884e-06
Unigene35353_All	363	0	24	0	2.4718	11.2713	Up	2.2891e-09	1.10493e-08
Unigene37219_All	242	0	16	0	2.4718	11.2713	Up	1.66304e-06	6.30294e-06
CL4974.Contig1_All	1074	0	71	0	2.4715	11.2712	Up	3.54732e-26	3.43129e-25
Unigene31208_All	454	0	30	0	2.4704	11.2705	Up	1.63583e-11	9.07032e-11
CL4137.Contig1_All	439	0	29	0	2.4697	11.2701	Up	3.72728e-11	2.01741e-10
Unigene35938_All	1349	0	89	0	2.4665	11.2682	Up	1.29454e-32	1.44699e-31
Unigene36309_All	334	0	22	0	2.4626	11.266	Up	1.18843e-08	5.45365e-08
CL9922.Contig1_All	1914	0	126	0	2.4612	11.2651	Up	7.56652e-46	1.07542e-44
Unigene30362_All	942	0	62	0	2.4607	11.2649	Up	5.87206e-23	5.18352e-22
Unigene30709_All	1566	0	103	0	2.459	11.2639	Up	1.27336e-37	1.57106e-36
Unigene34000_All	350	0	23	0	2.4568	11.2626	Up	5.21578e-09	2.45994e-08
Unigene34054_All	259	0	17	0	2.4539	11.2609	Up	7.29874e-07	2.8666e-06
Unigene33593_All	442	0	29	0	2.4529	11.2603	Up	3.72728e-11	2.01666e-10
CL5282.Contig4_All	336	0	22	0	2.4479	11.2573	Up	1.18843e-08	5.45898e-08
Unigene35628_All	550	0	36	0	2.4471	11.2569	Up	1.16899e-13	7.26631e-13
CL475.Contig12_All	275	0	18	0	2.4471	11.2569	Up	3.20326e-07	1.30818e-06
Unigene38154_All	474	0	31	0	2.4451	11.2557	Up	7.17932e-12	4.05869e-11
Unigene34670_All	1208	0	79	0	2.445	11.2556	Up	4.88272e-29	5.05806e-28
CL2114.Contig1_All	2068	12	22942	0.1697	414.755	11.2551	Up	0	0
Unigene30591_All	245	0	16	0	2.4415	11.2536	Up	1.66304e-06	6.30355e-06
Unigene35736_All	291	0	19	0	2.441	11.2533	Up	1.40585e-07	5.90948e-07
Unigene35044_All	663	1	1909	0.0441	107.647	11.2532	Up	0	0
Unigene33550_All	337	0	22	0	2.4406	11.253	Up	1.18843e-08	5.45599e-08
Unigene29727_All	230	0	15	0	2.4382	11.2516	Up	3.78928e-06	1.37846e-05
Unigene29816_All	276	0	18	0	2.4382	11.2516	Up	3.20326e-07	1.30383e-06
Unigene33217_All	399	0	26	0	2.4362	11.2504	Up	4.40916e-10	2.2324e-09
Unigene33724_All	353	0	23	0	2.4359	11.2502	Up	5.21578e-09	2.46152e-08
Unigene37656_All	353	0	23	0	2.4359	11.2502	Up	5.21578e-09	2.46123e-08
CL8082.Contig2_All	307	0	20	0	2.4356	11.2501	Up	6.16998e-08	2.66502e-07
Unigene36507_All	1029	0	67	0	2.4343	11.2493	Up	9.56132e-25	8.89648e-24
Unigene32902_All	384	0	25	0	2.434	11.2491	Up	1.00464e-09	4.97412e-09
CL6398.Contig2_All	292	0	19	0	2.4327	11.2483	Up	1.40585e-07	5.92409e-07
Unigene35477_All	800	0	52	0	2.4301	11.2468	Up	2.21482e-19	1.73993e-18
Unigene37849_All	231	0	15	0	2.4277	11.2454	Up	3.78928e-06	1.37944e-05
Unigene34127_All	231	0	15	0	2.4277	11.2454	Up	3.78928e-06	1.3782e-05
CL318.Contig8_All	771	0	50	0	2.4245	11.2435	Up	1.14986e-18	8.80026e-18
Unigene33967_All	432	0	28	0	2.4232	11.2427	Up	8.49272e-11	4.5026e-10
Unigene37877_All	386	0	25	0	2.4214	11.2416	Up	1.00464e-09	4.97873e-09
Unigene34492_All	309	0	20	0	2.4198	11.2407	Up	6.16998e-08	2.66894e-07
CL992.Contig1_All	371	0	24	0	2.4185	11.2399	Up	2.2891e-09	1.10403e-08
Unigene35762_All	485	7	13239	0.422	1020.53	11.2398	Up	0	0
Unigene35833_All	402	0	26	0	2.418	11.2396	Up	4.40916e-10	2.23192e-09
Unigene35022_All	433	0	28	0	2.4176	11.2394	Up	8.49272e-11	4.50037e-10
CL5704.Contig1_All	449	0	29	0	2.4147	11.2376	Up	3.72728e-11	2.02169e-10
Unigene35139_All	217	0	14	0	2.412	11.236	Up	8.63398e-06	3.02281e-05
Unigene34580_All	667	0	43	0	2.4102	11.2349	Up	3.6663e-16	2.53614e-15
Unigene32565_All	559	0	36	0	2.4077	11.2334	Up	1.16899e-13	7.2594e-13
Unigene37752_All	233	0	15	0	2.4068	11.2329	Up	3.78928e-06	1.3788e-05
CL10398.Contig1_All	435	0	28	0	2.4065	11.2327	Up	8.49272e-11	4.50118e-10
Unigene35692_All	3720	13	24470	0.1022	245.924	11.2326	Up	0	0
Unigene35752_All	948	0	61	0	2.4056	11.2322	Up	1.33797e-22	1.16871e-21
Unigene29907_All	280	0	18	0	2.4034	11.2309	Up	3.20326e-07	1.308e-06
Unigene33875_All	467	0	30	0	2.4017	11.2298	Up	1.63583e-11	9.0477e-11
CL6397.Contig1_All	296	0	19	0	2.3998	11.2287	Up	1.40585e-07	5.90293e-07
Unigene29771_All	265	0	17	0	2.3984	11.2279	Up	7.29874e-07	2.8583e-06
Unigene36191_All	1933	0	124	0	2.3983	11.2278	Up	3.92832e-45	5.51527e-44
Unigene34979_All	234	0	15	0	2.3965	11.2267	Up	3.78928e-06	1.37748e-05
CL8423.Contig3_All	312	0	20	0	2.3965	11.2267	Up	6.16998e-08	2.66492e-07
Unigene32932_All	406	0	26	0	2.3942	11.2253	Up	4.40916e-10	2.23587e-09
Unigene37569_All	203	0	13	0	2.3942	11.2253	Up	1.96728e-05	6.54321e-05
Unigene35437_All	453	0	29	0	2.3934	11.2248	Up	3.72728e-11	2.02001e-10
Unigene34306_All	767	0	49	0	2.3884	11.2218	Up	2.62e-18	1.97952e-17
Unigene34826_All	454	0	29	0	2.3881	11.2216	Up	3.72728e-11	2.02104e-10
Unigene32631_All	235	0	15	0	2.3863	11.2206	Up	3.78928e-06	1.37923e-05
Unigene36036_All	235	0	15	0	2.3863	11.2206	Up	3.78928e-06	1.37863e-05
Unigene34891_All	423	0	27	0	2.3863	11.2206	Up	1.93509e-10	1.00326e-09
Unigene33721_All	251	0	16	0	2.3832	11.2187	Up	1.66304e-06	6.30009e-06
Unigene34004_All	220	0	14	0	2.3791	11.2162	Up	8.63398e-06	3.02362e-05
CL4738.Contig1_All	220	0	14	0	2.3791	11.2162	Up	8.63398e-06	3.02299e-05
CL6051.Contig1_All	598	0	38	0	2.3757	11.2141	Up	2.25164e-14	1.44553e-13
Unigene33305_All	299	0	19	0	2.3757	11.2141	Up	1.40585e-07	5.91434e-07
Unigene35103_All	945	0	60	0	2.3737	11.2129	Up	3.0486e-22	2.63494e-21
CL3729.Contig2_All	410	0	26	0	2.3708	11.2112	Up	4.40916e-10	2.23211e-09
Unigene38247_All	363	0	23	0	2.3688	11.2099	Up	5.21578e-09	2.46024e-08
Unigene45083_All	221	0	14	0	2.3684	11.2097	Up	8.63398e-06	3.01499e-05
CL10100.Contig1_All	474	0	30	0	2.3662	11.2084	Up	1.63583e-11	9.0575e-11
Unigene38118_All	395	0	25	0	2.3662	11.2084	Up	1.00464e-09	4.976e-09
CL318.Contig13_All	917	0	58	0	2.3647	11.2074	Up	1.58274e-21	1.33942e-20
Unigene36150_All	364	0	23	0	2.3623	11.206	Up	5.21578e-09	2.46202e-08
Unigene37914_All	364	0	23	0	2.3623	11.206	Up	5.21578e-09	2.46073e-08
Unigene32578_All	380	0	24	0	2.3612	11.2053	Up	2.2891e-09	1.10348e-08
Unigene33751_All	206	0	13	0	2.3593	11.2041	Up	1.96728e-05	6.55211e-05
Unigene27776_All	904	0	57	0	2.3573	11.2029	Up	3.60632e-21	3.01609e-20
Unigene33093_All	238	0	15	0	2.3563	11.2023	Up	3.78928e-06	1.37765e-05
Unigene34361_All	238	0	15	0	2.3563	11.2023	Up	3.78928e-06	1.37421e-05
Unigene38043_All	254	0	16	0	2.355	11.2015	Up	1.66304e-06	6.31862e-06
CL7926.Contig1_All	508	0	32	0	2.355	11.2015	Up	3.15086e-12	1.81925e-11
Unigene36169_All	270	0	17	0	2.3539	11.2008	Up	7.29874e-07	2.8602e-06
Unigene38202_All	429	0	27	0	2.353	11.2003	Up	1.93509e-10	1.00446e-09
Unigene32034_All	493	0	31	0	2.3509	11.199	Up	7.17932e-12	4.05811e-11
Unigene37090_All	334	0	21	0	2.3506	11.1988	Up	2.70788e-08	1.20953e-07
Unigene32745_All	366	0	23	0	2.3494	11.1981	Up	5.21578e-09	2.46212e-08
CL4206.Contig2_All	812	0	51	0	2.3481	11.1973	Up	5.0465e-19	3.91372e-18
Unigene36207_All	860	0	54	0	2.3475	11.1969	Up	4.26606e-20	3.44719e-19
Unigene32636_All	223	0	14	0	2.3471	11.1967	Up	8.63398e-06	3.01347e-05
Unigene34197_All	255	0	16	0	2.3458	11.1959	Up	1.66304e-06	6.32435e-06
Unigene33916_All	606	0	38	0	2.3443	11.1949	Up	2.25164e-14	1.44443e-13
Unigene33349_All	447	0	28	0	2.3419	11.1935	Up	8.49272e-11	4.51237e-10
Unigene37149_All	320	0	20	0	2.3366	11.1902	Up	6.16998e-08	2.67327e-07
Unigene34427_All	256	0	16	0	2.3366	11.1902	Up	1.66304e-06	6.3221e-06
Unigene34163_All	304	0	19	0	2.3366	11.1902	Up	1.40585e-07	5.92049e-07
Unigene32725_All	208	0	13	0	2.3366	11.1902	Up	1.96728e-05	6.54007e-05
Unigene34033_All	224	0	14	0	2.3366	11.1902	Up	8.63398e-06	3.01903e-05
Unigene29761_All	961	0	60	0	2.3342	11.1887	Up	3.0486e-22	2.63533e-21
CL1992.Contig1_All	385	0	24	0	2.3306	11.1865	Up	2.2891e-09	1.10598e-08
Unigene32648_All	385	0	24	0	2.3306	11.1865	Up	2.2891e-09	1.10421e-08
Unigene35483_All	835	0	52	0	2.3282	11.185	Up	2.21482e-19	1.74214e-18
Unigene38474_All	257	0	16	0	2.3275	11.1846	Up	1.66304e-06	6.31883e-06
Unigene30086_All	257	0	16	0	2.3275	11.1846	Up	1.66304e-06	6.30091e-06
CL4974.Contig3_All	980	0	61	0	2.3271	11.1843	Up	1.33797e-22	1.16914e-21
Unigene34726_All	466	0	29	0	2.3266	11.184	Up	3.72728e-11	2.02038e-10
Unigene35482_All	225	0	14	0	2.3262	11.1838	Up	8.63398e-06	3.01562e-05
Unigene33230_All	627	0	39	0	2.3255	11.1833	Up	9.88204e-15	6.43164e-14
Unigene32548_All	547	0	34	0	2.3238	11.1823	Up	6.06902e-13	3.6315e-12
Unigene34704_All	483	0	30	0	2.3221	11.1812	Up	1.63583e-11	9.05281e-11
Unigene37830_All	1594	0	99	0	2.322	11.1812	Up	3.43218e-36	4.11788e-35
Unigene16049_All	628	0	39	0	2.3217	11.181	Up	9.88204e-15	6.43699e-14
Unigene37366_All	306	0	19	0	2.3214	11.1808	Up	1.40585e-07	5.90673e-07
Unigene32996_All	290	0	18	0	2.3205	11.1802	Up	3.20326e-07	1.3046e-06
Unigene37627_All	290	0	18	0	2.3205	11.1802	Up	3.20326e-07	1.30374e-06
Unigene33710_All	371	0	23	0	2.3177	11.1785	Up	5.21578e-09	2.46806e-08
Unigene34021_All	210	0	13	0	2.3144	11.1764	Up	1.96728e-05	6.57446e-05
Unigene37944_All	210	0	13	0	2.3144	11.1764	Up	1.96728e-05	6.5629e-05
Unigene30334_All	210	0	13	0	2.3144	11.1764	Up	1.96728e-05	6.55267e-05
Unigene33909_All	905	0	56	0	2.3134	11.1758	Up	8.2171e-21	6.78916e-20
CL8271.Contig1_All	291	0	18	0	2.3125	11.1752	Up	3.20326e-07	1.30886e-06
Unigene33057_All	372	0	23	0	2.3115	11.1746	Up	5.21578e-09	2.46093e-08
Unigene37365_All	275	0	17	0	2.3111	11.1744	Up	7.29874e-07	2.86268e-06
CL3898.Contig1_All	437	0	27	0	2.3099	11.1736	Up	1.93509e-10	1.00163e-09
Unigene33215_All	259	0	16	0	2.3096	11.1734	Up	1.66304e-06	6.31006e-06
Unigene33387_All	243	0	15	0	2.3078	11.1723	Up	3.78928e-06	1.38034e-05
Unigene37477_All	308	0	19	0	2.3063	11.1714	Up	1.40585e-07	5.92325e-07
CL5944.Contig2_All	1541	0	95	0	2.3048	11.1704	Up	9.251e-35	1.07898e-33
Unigene38087_All	438	0	27	0	2.3046	11.1703	Up	1.93509e-10	1.00472e-09
Unigene36136_All	292	0	18	0	2.3046	11.1703	Up	3.20326e-07	1.30854e-06
Unigene37183_All	292	0	18	0	2.3046	11.1703	Up	3.20326e-07	1.30577e-06
Unigene33419_All	211	0	13	0	2.3034	11.1695	Up	1.96728e-05	6.54433e-05
Unigene36267_All	211	0	13	0	2.3034	11.1695	Up	1.96728e-05	6.54099e-05
CL9185.Contig2_All	536	0	33	0	2.3018	11.1685	Up	1.38285e-12	8.14268e-12
Unigene37860_All	407	0	25	0	2.2964	11.1652	Up	1.00464e-09	4.97391e-09
Unigene34100_All	277	0	17	0	2.2945	11.164	Up	7.29874e-07	2.85858e-06
Unigene30707_All	424	0	26	0	2.2925	11.1627	Up	4.40916e-10	2.23221e-09
Unigene36003_All	1159	0	71	0	2.2903	11.1613	Up	3.54732e-26	3.42876e-25
Unigene35234_All	343	0	21	0	2.2889	11.1604	Up	2.70788e-08	1.21267e-07
Unigene38642_All	343	0	21	0	2.2889	11.1604	Up	2.70788e-08	1.21211e-07
CL5993.Contig1_All	523	0	32	0	2.2875	11.1596	Up	3.15086e-12	1.81791e-11
Unigene30660_All	327	0	20	0	2.2866	11.159	Up	6.16998e-08	2.67337e-07
Unigene34358_All	278	0	17	0	2.2862	11.1587	Up	7.29874e-07	2.85887e-06
Unigene30382_All	229	0	14	0	2.2856	11.1584	Up	8.63398e-06	3.02209e-05
Unigene35128_All	998	0	61	0	2.2851	11.158	Up	1.33797e-22	1.16897e-21
Unigene34516_All	540	0	33	0	2.2847	11.1578	Up	1.38285e-12	8.13942e-12
Unigene38018_All	360	0	22	0	2.2847	11.1578	Up	1.18843e-08	5.45706e-08
Unigene38252_All	393	0	24	0	2.2831	11.1568	Up	2.2891e-09	1.10648e-08
Unigene34764_All	344	0	21	0	2.2823	11.1563	Up	2.70788e-08	1.20967e-07
Unigene36523_All	213	0	13	0	2.2818	11.156	Up	1.96728e-05	6.55174e-05
Unigene33244_All	295	0	18	0	2.2812	11.1556	Up	3.20326e-07	1.30963e-06
Unigene36204_All	621	2	3569	0.0942	214.865	11.1554	Up	0	0
Unigene33654_All	377	0	23	0	2.2809	11.1554	Up	5.21578e-09	2.46429e-08
Unigene35974_All	246	0	15	0	2.2796	11.1546	Up	3.78928e-06	1.37722e-05
Unigene37941_All	246	0	15	0	2.2796	11.1546	Up	3.78928e-06	1.37493e-05
Unigene35324_All	246	0	15	0	2.2796	11.1546	Up	3.78928e-06	1.37382e-05
Unigene32646_All	246	0	15	0	2.2796	11.1546	Up	3.78928e-06	1.3737e-05
Unigene33671_All	427	0	26	0	2.2764	11.1525	Up	4.40916e-10	2.23298e-09
Unigene35296_All	345	0	21	0	2.2757	11.1521	Up	2.70788e-08	1.21341e-07
CL1791.Contig5_All	805	0	49	0	2.2757	11.1521	Up	2.62e-18	1.98003e-17
Unigene38193_All	296	0	18	0	2.2735	11.1507	Up	3.20326e-07	1.30596e-06
Unigene36477_All	1828	6	10665	0.096	218.12	11.1498	Up	0	0
Unigene34451_All	461	0	28	0	2.2707	11.1489	Up	8.49272e-11	4.50219e-10
Unigene33455_All	247	0	15	0	2.2704	11.1487	Up	3.78928e-06	1.37705e-05
Unigene38030_All	626	0	38	0	2.2694	11.1481	Up	2.25164e-14	1.44364e-13
CL10331.Contig3_All	346	0	21	0	2.2691	11.1479	Up	2.70788e-08	1.20939e-07
Unigene34789_All	478	0	29	0	2.2682	11.1473	Up	3.72728e-11	2.0201e-10
Unigene29737_All	858	0	52	0	2.2658	11.1458	Up	2.21482e-19	1.74156e-18
CL5960.Contig2_All	627	0	38	0	2.2658	11.1458	Up	2.25164e-14	1.44372e-13
CL202.Contig3_All	413	0	25	0	2.2631	11.1441	Up	1.00464e-09	4.98419e-09
Unigene30327_All	380	0	23	0	2.2628	11.1439	Up	5.21578e-09	2.46628e-08
Unigene35567_All	727	0	44	0	2.2627	11.1438	Up	1.60906e-16	1.13117e-15
Unigene33474_All	728	2	3536	0.0803	181.59	11.143	Up	0	0
Unigene35304_All	215	0	13	0	2.2606	11.1425	Up	1.96728e-05	6.56942e-05
CL632.Contig1_All	783	1	1765	0.0373	84.274	11.1417	Up	0	0
Unigene37364_All	2021	0	122	0	2.2569	11.1401	Up	2.03946e-44	2.82889e-43
Unigene34634_All	232	0	14	0	2.2561	11.1396	Up	8.63398e-06	3.03021e-05
Unigene37129_All	348	0	21	0	2.2561	11.1396	Up	2.70788e-08	1.20884e-07
Unigene38407_All	315	0	19	0	2.255	11.1389	Up	1.40585e-07	5.92431e-07
CL3111.Contig2_All	581	0	35	0	2.2522	11.1371	Up	2.66358e-13	1.6238e-12
CL4702.Contig1_All	1063	0	64	0	2.2509	11.1363	Up	1.13105e-23	1.01963e-22
Unigene34549_All	482	0	29	0	2.2494	11.1353	Up	3.72728e-11	2.02085e-10
CL588.Contig8_All	266	0	16	0	2.2488	11.1349	Up	1.66304e-06	6.31515e-06
Unigene37390_All	266	0	16	0	2.2488	11.1349	Up	1.66304e-06	6.30172e-06
Unigene37199_All	233	0	14	0	2.2464	11.1334	Up	8.63398e-06	3.01732e-05
Unigene35158_All	283	0	17	0	2.2458	11.133	Up	7.29874e-07	2.86565e-06
CL1712.Contig2_All	400	0	24	0	2.2432	11.1313	Up	2.2891e-09	1.10452e-08
CL5009.Contig2_All	250	0	15	0	2.2432	11.1313	Up	3.78928e-06	1.37391e-05
Unigene35717_All	634	0	38	0	2.2408	11.1298	Up	2.25164e-14	1.44325e-13
Unigene35260_All	534	0	32	0	2.2404	11.1295	Up	3.15086e-12	1.81997e-11
Unigene38020_All	267	0	16	0	2.2404	11.1295	Up	1.66304e-06	6.30192e-06
Unigene37816_All	217	0	13	0	2.2397	11.1291	Up	1.96728e-05	6.55508e-05
CL7627.Contig1_All	217	0	13	0	2.2397	11.1291	Up	1.96728e-05	6.53379e-05
Unigene33085_All	384	0	23	0	2.2393	11.1288	Up	5.21578e-09	2.46291e-08
Unigene37435_All	501	0	30	0	2.2387	11.1284	Up	1.63583e-11	9.04685e-11
CL7760.Contig4_All	568	0	34	0	2.2379	11.1279	Up	6.06902e-13	3.63002e-12
Unigene34900_All	251	0	15	0	2.2342	11.1255	Up	3.78928e-06	1.38051e-05
Unigene35095_All	569	0	34	0	2.234	11.1254	Up	6.06902e-13	3.63205e-12
Unigene33229_All	201	0	12	0	2.232	11.1241	Up	4.4825e-05	0.000142582
Unigene38061_All	285	0	17	0	2.23	11.1228	Up	7.29874e-07	2.86603e-06
Unigene36263_All	218	0	13	0	2.2294	11.1224	Up	1.96728e-05	6.5312e-05
Unigene35625_All	856	0	51	0	2.2274	11.1211	Up	5.0465e-19	3.91449e-18
Unigene30978_All	319	0	19	0	2.2268	11.1208	Up	1.40585e-07	5.9118e-07
CL3017.Contig1_All	504	0	30	0	2.2254	11.1198	Up	1.63583e-11	9.05793e-11
Unigene31172_All	454	0	27	0	2.2234	11.1186	Up	1.93509e-10	1.00362e-09
Unigene29991_All	202	0	12	0	2.221	11.117	Up	4.4825e-05	0.000143311
Unigene38306_All	303	0	18	0	2.221	11.117	Up	3.20326e-07	1.309e-06
Unigene37078_All	236	0	14	0	2.2178	11.1149	Up	8.63398e-06	3.02074e-05
Unigene33124_All	1182	0	70	0	2.2141	11.1125	Up	8.08266e-26	7.74122e-25
Unigene36662_All	338	0	20	0	2.2122	11.1113	Up	6.16998e-08	2.67101e-07
CL6058.Contig2_All	372	0	22	0	2.211	11.1105	Up	1.18843e-08	5.45514e-08
Unigene30050_All	1116	0	66	0	2.211	11.1105	Up	2.17858e-24	2.00566e-23
Unigene1213_All	389	0	23	0	2.2105	11.1102	Up	5.21578e-09	2.46638e-08
Unigene34495_All	220	0	13	0	2.2092	11.1093	Up	1.96728e-05	6.56178e-05
Unigene38335_All	559	0	33	0	2.2071	11.1079	Up	1.38285e-12	8.14146e-12
Unigene35199_All	322	0	19	0	2.206	11.1072	Up	1.40585e-07	5.90441e-07
Unigene30940_All	407	0	24	0	2.2046	11.1063	Up	2.2891e-09	1.10625e-08
Unigene36021_All	1103	0	65	0	2.2032	11.1054	Up	4.96394e-24	4.52353e-23
Unigene32884_All	221	0	13	0	2.1992	11.1028	Up	1.96728e-05	6.56681e-05
Unigene31160_All	374	0	22	0	2.1992	11.1028	Up	1.18843e-08	5.46261e-08
Unigene38561_All	391	0	23	0	2.1992	11.1028	Up	5.21578e-09	2.46717e-08
Unigene34411_All	357	0	21	0	2.1992	11.1028	Up	2.70788e-08	1.21031e-07
Unigene36010_All	204	0	12	0	2.1992	11.1028	Up	4.4825e-05	0.000142355
CL950.Contig3_All	714	0	42	0	2.1992	11.1028	Up	8.35376e-16	5.6972e-15
Unigene33851_All	936	0	55	0	2.1968	11.1012	Up	1.87229e-20	1.53004e-19
Unigene29993_All	579	0	34	0	2.1954	11.1003	Up	6.06902e-13	3.63298e-12
CL3228.Contig11_All	324	0	19	0	2.1924	11.0983	Up	1.40585e-07	5.91837e-07
Unigene37745_All	307	0	18	0	2.192	11.098	Up	3.20326e-07	1.30832e-06
Unigene33329_All	307	0	18	0	2.192	11.098	Up	3.20326e-07	1.30415e-06
Unigene33131_All	290	0	17	0	2.1916	11.0978	Up	7.29874e-07	2.86517e-06
Unigene37095_All	222	0	13	0	2.1893	11.0963	Up	1.96728e-05	6.52733e-05
CL8544.Contig1_All	3945	0	231	0	2.1891	11.0961	Up	2.11428e-83	4.74683e-82
Unigene38259_All	427	0	25	0	2.1889	11.096	Up	1.00464e-09	4.9693e-09
CL6127.Contig1_All	376	0	22	0	2.1875	11.0951	Up	1.18843e-08	5.45727e-08
Unigene34640_All	359	0	21	0	2.1869	11.0947	Up	2.70788e-08	1.21179e-07
Unigene32908_All	342	0	20	0	2.1863	11.0943	Up	6.16998e-08	2.67042e-07
Unigene37958_All	325	0	19	0	2.1857	11.0939	Up	1.40585e-07	5.92664e-07
Unigene33034_All	1129	0	66	0	2.1855	11.0937	Up	2.17858e-24	2.0066e-23
Unigene37903_All	479	0	28	0	2.1854	11.0937	Up	8.49272e-11	4.50159e-10
CL9535.Contig2_All	1472	0	86	0	2.1842	11.0929	Up	1.53137e-31	1.67398e-30
Unigene37208_All	1798	0	105	0	2.1833	11.0923	Up	2.4527e-38	3.06829e-37
Unigene32672_All	274	0	16	0	2.1831	11.0922	Up	1.66304e-06	6.29462e-06
Unigene38123_All	257	0	15	0	2.1821	11.0915	Up	3.78928e-06	1.38012e-05
CL9725.Contig1_All	240	0	14	0	2.1809	11.0907	Up	8.63398e-06	3.0293e-05
Unigene38195_All	360	0	21	0	2.1809	11.0907	Up	2.70788e-08	1.21271e-07
Unigene33772_All	360	0	21	0	2.1809	11.0907	Up	2.70788e-08	1.2111e-07
Unigene29743_All	240	0	14	0	2.1809	11.0907	Up	8.63398e-06	3.01535e-05
Unigene30676_All	583	0	34	0	2.1803	11.0903	Up	6.06902e-13	3.63224e-12
Unigene30078_All	343	0	20	0	2.1799	11.09	Up	6.16998e-08	2.6715e-07
Unigene32550_All	223	0	13	0	2.1795	11.0898	Up	1.96728e-05	6.54358e-05
Unigene35267_All	206	0	12	0	2.1778	11.0887	Up	4.4825e-05	0.000143159
CL1684.Contig2_All	1409	0	82	0	2.1758	11.0873	Up	4.12762e-30	4.38362e-29
Unigene33337_All	275	0	16	0	2.1752	11.0869	Up	1.66304e-06	6.32701e-06
Unigene31175_All	550	0	32	0	2.1752	11.0869	Up	3.15086e-12	1.81729e-11
Unigene36435_All	2310	1	1703	0.0127	27.5622	11.0836	Up	0	0
Unigene34792_All	224	0	13	0	2.1697	11.0833	Up	1.96728e-05	6.54136e-05
Unigene38267_All	293	0	17	0	2.1692	11.0829	Up	7.29874e-07	2.86574e-06
Unigene35620_All	621	0	36	0	2.1673	11.0817	Up	1.16899e-13	7.26285e-13
CL992.Contig2_All	345	0	20	0	2.1673	11.0817	Up	6.16998e-08	2.66777e-07
Unigene33153_All	259	0	15	0	2.1652	11.0803	Up	3.78928e-06	1.38111e-05
Unigene29933_All	259	0	15	0	2.1652	11.0803	Up	3.78928e-06	1.3779e-05
Unigene35774_All	1157	0	67	0	2.165	11.0802	Up	9.56132e-25	8.89085e-24
Unigene38760_All	225	0	13	0	2.1601	11.0769	Up	1.96728e-05	6.57316e-05
Unigene37854_All	225	0	13	0	2.1601	11.0769	Up	1.96728e-05	6.54118e-05
CL3076.Contig2_All	225	0	13	0	2.1601	11.0769	Up	1.96728e-05	6.53526e-05
CL2911.Contig2_All	1229	0	71	0	2.1598	11.0767	Up	3.54732e-26	3.4296e-25
Unigene38412_All	589	0	34	0	2.1581	11.0755	Up	6.06902e-13	3.6302e-12
CL2179.Contig1_All	988	0	57	0	2.1569	11.0747	Up	3.60632e-21	3.01308e-20
Unigene38055_All	417	0	24	0	2.1517	11.0713	Up	2.2891e-09	1.1053e-08
CL8943.Contig1_All	1148	0	66	0	2.1494	11.0697	Up	2.17858e-24	2.00645e-23
Unigene33069_All	209	0	12	0	2.1466	11.0678	Up	4.4825e-05	0.000142818
CL1596.Contig1_All	366	0	21	0	2.1451	11.0668	Up	2.70788e-08	1.20898e-07
Unigene11573_All	244	0	14	0	2.1451	11.0668	Up	8.63398e-06	3.01365e-05
Unigene32611_All	244	0	14	0	2.1451	11.0668	Up	8.63398e-06	3.01302e-05
CL5113.Contig2_All	314	0	18	0	2.1432	11.0656	Up	3.20326e-07	1.30772e-06
Unigene33292_All	663	0	38	0	2.1428	11.0653	Up	2.25164e-14	1.4434e-13
Unigene34233_All	349	0	20	0	2.1425	11.0651	Up	6.16998e-08	2.66443e-07
Unigene34484_All	367	0	21	0	2.1393	11.0629	Up	2.70788e-08	1.20981e-07
Unigene37161_All	612	0	35	0	2.1381	11.0621	Up	2.66358e-13	1.62456e-12
Unigene29793_All	560	0	32	0	2.1364	11.061	Up	3.15086e-12	1.82131e-11
Unigene35007_All	315	0	18	0	2.1364	11.061	Up	3.20326e-07	1.30809e-06
Unigene38212_All	315	0	18	0	2.1364	11.061	Up	3.20326e-07	1.30745e-06
Unigene33351_All	210	0	12	0	2.1364	11.061	Up	4.4825e-05	0.000142752
CL4060.Contig1_All	543	0	31	0	2.1344	11.0596	Up	7.17932e-12	4.05538e-11
CL3168.Contig1_All	473	0	27	0	2.1341	11.0594	Up	1.93509e-10	1.00304e-09
Unigene31448_All	333	0	19	0	2.1331	11.0587	Up	1.40585e-07	5.90525e-07
CL10029.Contig1_All	228	0	13	0	2.1317	11.0578	Up	1.96728e-05	6.5601e-05
Unigene38003_All	667	0	38	0	2.1299	11.0566	Up	2.25164e-14	1.44403e-13
Unigene38164_All	369	0	21	0	2.1277	11.0551	Up	2.70788e-08	1.20894e-07
Unigene32878_All	457	0	26	0	2.127	11.0546	Up	4.40916e-10	2.23481e-09
Unigene33865_All	510	0	29	0	2.1259	11.0539	Up	3.72728e-11	2.01796e-10
Unigene38068_All	299	0	17	0	2.1256	11.0537	Up	7.29874e-07	2.86039e-06
CL6055.Contig3_All	387	0	22	0	2.1253	11.0535	Up	1.18843e-08	5.45642e-08
Unigene33191_All	264	0	15	0	2.1242	11.0527	Up	3.78928e-06	1.37876e-05
Unigene32576_All	440	0	25	0	2.1242	11.0527	Up	1.00464e-09	4.97516e-09
Unigene38272_All	493	0	28	0	2.1233	11.0521	Up	8.49272e-11	4.50017e-10
CL10696.Contig5_All	511	0	29	0	2.1217	11.051	Up	3.72728e-11	2.01713e-10
Unigene30891_All	705	0	40	0	2.1212	11.0507	Up	4.33702e-15	2.86974e-14
Unigene32559_All	423	0	24	0	2.1212	11.0507	Up	2.2891e-09	1.10384e-08
Unigene32810_All	388	0	22	0	2.1198	11.0497	Up	1.18843e-08	5.46282e-08
Unigene37889_All	300	0	17	0	2.1185	11.0488	Up	7.29874e-07	2.86843e-06
CL7616.Contig1_All	2154	0	122	0	2.1175	11.0481	Up	2.03946e-44	2.82823e-43
Unigene37070_All	724	0	41	0	2.1172	11.0479	Up	1.90343e-15	1.27927e-14
[truncated: 63,536 more rows]

## Sheet: Table S3
Table S3	The expression and annotations of differentially expressed genes in male and female Portunus sanguinolentus.
geneID(40964)	geneLength	PS-M_rawfragments(34197959)	PS-F_rawfragments(26747891)	PS-M_FPKM	PS-F_FPKM	log2 Ratio(PS-F/PS-M)	Up-Down-Regulation(HXC/HXX)	P-value	FDR	Nr-ID	Nr-Score	Nr-Evalue	Nr-annotation	Swissprot-ID	Swissprot-Score	Swissprot-Evalue	Swissprot-annotation	KO_id	KEGG-Evalue	KEGG-Score	KEGG-Gene	ko_definition	GO-BiologicalProcess	GO-MolecularFunction	Go-CellularComponent	Pathway ID//Pathway
Unigene32989_All	257	0	3843	0	559.046	19.0926	Up	0	0	--	--	--	--	--	--	--	--	--	--	--	--	--	-	-	-	--
Unigene34557_All	221	0	3100	0	524.421	19.0004	Up	0	0	--	--	--	--	--	--	--	--	--	--	--	--	--	-	-	-	--
Unigene32977_All	339	0	4372	0	482.16	18.8792	Up	0	0	gi|321470071|gb|EFX81049.1|	52.4	7e-06	hypothetical protein DAPPUDRAFT_102792 [Daphnia pulex]	sp|P23253|TCNA_TRYCR	47	1e-05	Sialidase OS=Trypanosoma cruzi GN=TCNA PE=2 SV=1	K10798	8e-07	52.4	mmu:328417	poly [ADP-ribose] polymerase [EC:2.4.2.30]	-	-	-	--
Unigene33372_All	816	0	9178	0	420.502	18.6818	Up	0	0	--	--	--	--	--	--	--	--	--	--	--	--	--	-	-	-	--
Unigene33386_All	909	0	8358	0	343.755	18.391	Up	0	0	--	--	--	--	--	--	--	--	--	--	--	--	--	-	-	-	--
CL656.Contig1_All	719	0	5849	0	304.133	18.2143	Up	0	0	--	--	--	--	--	--	--	--	--	--	--	--	--	-	-	-	--
Unigene30512_All	231	0	1571	0	254.258	17.9559	Up	0	0	--	--	--	--	--	--	--	--	--	--	--	--	--	-	-	-	--
Unigene35618_All	671	0	4345	0	242.09	17.8852	Up	0	0	--	--	--	--	--	--	--	--	--	--	--	--	--	-	-	-	--
Unigene30651_All	997	0	5764	0	216.142	17.7216	Up	0	0	gi|410610509|dbj|BAM65768.1|	91.7	6e-17	histidine-rich glycoprotein [Gallus gallus]	sp|P23093|CSP_PLABA	94.7	3e-19	Circumsporozoite protein OS=Plasmodium berghei (strain Anka) PE=3 SV=1	K05185	2e-21	103	mmu:14404	gamma-aminobutyric acid receptor subunit epsilon	GO:0044699;GO:0009987//cellular process	-	-	--
Unigene36459_All	827	0	4684	0	211.749	17.692	Up	0	0	--	--	--	--	--	--	--	--	--	--	--	--	--	-	-	-	--
Unigene36401_All	1230	0	6558	0	199.332	17.6048	Up	0	0	gi|123530|sp|P04929.1|HRPX_PLALO	64.3	1e-08	RecName: Full=Histidine-rich glycoprotein; Flags: Precursor >gi|9999|emb|CAA25698.1| histidine-rich protein [Plasmodium lophurae] >gi|224316|prf||1101401A protein,His rich	sp|P04929|HRPX_PLALO	113	8e-25	Histidine-rich glycoprotein OS=Plasmodium lophurae PE=4 SV=1	K10955	4e-17	89.7	hsa:4583	intestinal mucin-2	-	-	-	--
Unigene35155_All	366	0	1873	0	191.323	17.5457	Up	0	0	--	--	--	--	--	--	--	--	--	--	--	--	--	-	-	-	--
CL656.Contig4_All	253	0	1174	0	173.483	17.4044	Up	0	0	--	--	--	--	--	--	--	--	--	--	--	--	--	-	-	-	--
Unigene36723_All	1157	0	4820	0	155.749	17.2489	Up	0	0	--	--	--	--	--	--	--	--	--	--	--	--	--	-	-	-	--
CL6642.Contig1_All	1294	0	5298	0	153.069	17.2238	Up	0	0	--	--	--	--	--	--	--	--	--	--	--	--	--	-	-	-	--
Unigene30745_All	1389	0	5607	0	150.917	17.2034	Up	0	0	gi|395742562|ref|XP_003777772.1|	65.9	6e-09	PREDICTED: uncharacterized protein LOC100939189, partial [Pongo abelii]	sp|Q8MP30|Y7791_DICDI	50.8	7e-06	Uncharacterized histidine-rich protein DDB_G0274557 OS=Dictyostelium discoideum GN=DDB_G0274557 PE=4 SV=1	--	--	--	--	--	-	-	-	--
CL2384.Contig1_All	1285	0	5039	0	146.606	17.1616	Up	0	0	gi|401429142|ref|XP_003879053.1|	57.4	1e-06	proteophosphoglycan ppg1 [Leishmania mexicana MHOM/GT/2001/U1103] >gi|322495303|emb|CBZ30607.1| proteophosphoglycan ppg1 [Leishmania mexicana MHOM/GT/2001/U1103]	sp|A2VD23|STM_DANRE	68.9	2e-11	Protein starmaker OS=Danio rerio GN=stm PE=2 SV=1	K03138	7e-10	65.9	cqu:CpipJ_CPIJ009645	transcription initiation factor TFIIF subunit alpha	-	-	-	--
Unigene33495_All	591	0	2172	0	137.399	17.068	Up	0	0	--	--	--	--	--	--	--	--	--	--	--	--	--	-	-	-	--
CL3683.Contig2_All	633	0	2261	0	133.539	17.0269	Up	0	0	--	--	--	--	--	--	--	--	--	--	--	--	--	-	-	-	--
Unigene35647_All	230	0	811	0	131.827	17.0083	Up	7.68246e-291	4.96215e-289	gi|342183890|emb|CCC93370.1|	59.3	6e-08	conserved hypothetical protein, partial [Trypanosoma congolense IL3000]	sp|P36417|GBF_DICDI	64.7	4e-11	G-box-binding factor OS=Dictyostelium discoideum GN=gbfA PE=1 SV=2	K13191	5e-10	63.2	dsi:Dsim_GD25221	RNA-binding protein 16	GO:0000122//negative regulation of transcription from RNA polymerase II promoter	GO:0097159//organic cyclic compound binding;GO:0016301//kinase activity;GO:1901363	GO:0005634//nucleus	--
CL3177.Contig3_All	374	0	1306	0	130.552	16.9943	Up	0	0	--	--	--	--	--	--	--	--	--	--	--	--	--	-	-	-	--
Unigene37028_All	247	0	850	0	128.657	16.9732	Up	8.6491e-305	5.87035e-303	gi|1480863|gb|AAB05810.1|	52.4	8e-06	super cysteine rich protein [Homo sapiens]	sp|Q03751|CSP_DROME	47.8	6e-06	Cysteine string protein OS=Drosophila melanogaster GN=Csp PE=1 SV=1	--	--	--	--	--	-	-	-	--
Unigene30150_All	269	0	852	0	118.413	16.8535	Up	1.66595e-305	1.13399e-303	--	--	--	--	--	--	--	--	--	--	--	--	--	-	-	-	--
Unigene36476_All	439	0	1368	0	116.502	16.83	Up	0	0	--	--	--	--	--	--	--	--	--	--	--	--	--	-	-	-	--
Unigene36159_All	242	0	752	0	116.175	16.8259	Up	9.7078e-270	5.80764e-268	--	--	--	--	--	--	--	--	--	--	--	--	--	-	-	-	--
Unigene37198_All	338	0	1015	0	112.269	16.7766	Up	0	0	--	--	--	--	--	--	--	--	--	--	--	--	--	-	-	-	--
CL268.Contig2_All	268	0	692	0	96.5343	16.5588	Up	2.7951e-248	1.55063e-246	gi|195111948|ref|XP_002000538.1|	63.5	3e-09	GI10278 [Drosophila mojavensis] >gi|193917132|gb|EDW15999.1| GI10278 [Drosophila mojavensis]	sp|Q64467|G3PT_MOUSE	52	3e-07	Glyceraldehyde-3-phosphate dehydrogenase, testis-specific OS=Mus musculus GN=Gapdhs PE=1 SV=1	K02184	1e-06	52	dme:Dmel_CG3399	formin 2	-	-	-	--
Unigene33367_All	202	0	508	0	94.0206	16.5207	Up	1.79822e-182	7.43543e-181	gi|342183890|emb|CCC93370.1|	56.2	5e-07	conserved hypothetical protein, partial [Trypanosoma congolense IL3000]	sp|Q54VU4|Y8013_DICDI	61.2	5e-10	Probable serine/threonine-protein kinase DDB_G0280133 OS=Dictyostelium discoideum GN=DDB_G0280133 PE=3 SV=1	K13191	1e-09	62	dsi:Dsim_GD25221	RNA-binding protein 16	GO:0000122//negative regulation of transcription from RNA polymerase II promoter	GO:0003824//catalytic activity	GO:0005634//nucleus	--
Unigene35045_All	227	0	558	0	91.9007	16.4878	Up	2.35566e-200	1.06795e-198	--	--	--	--	--	--	--	--	--	--	--	--	--	-	-	-	--
CL1152.Contig1_All	447	0	1092	0	91.3325	16.4788	Up	0	0	--	--	--	--	--	--	--	--	--	--	--	--	--	-	-	-	--
Unigene35696_All	452	0	1081	0	89.4124	16.4482	Up	0	0	--	--	--	--	--	--	--	--	--	--	--	--	--	-	-	-	--
Unigene33235_All	290	0	683	0	88.0508	16.426	Up	4.62688e-245	2.54641e-243	--	--	--	--	--	--	--	--	--	--	--	--	--	-	-	-	--
Unigene37037_All	208	0	481	0	86.4554	16.3997	Up	8.15672e-173	3.21982e-171	--	--	--	--	--	--	--	--	--	--	--	--	--	-	-	-	--
Unigene37513_All	243	0	545	0	83.8495	16.3555	Up	1.05105e-195	4.6467e-194	--	--	--	--	--	--	--	--	--	--	--	--	--	-	-	-	--
Unigene36745_All	354	0	770	0	81.3201	16.3113	Up	3.54274e-276	2.17363e-274	gi|332027013|gb|EGI67109.1|	66.2	5e-10	Exported repetitive protein [Acromyrmex echinatior]	--	--	--	--	--	--	--	--	--	-	-	-	--
Unigene37189_All	228	0	454	0	74.4443	16.1839	Up	3.6999e-163	1.39404e-161	gi|170595123|ref|XP_001902255.1|	59.3	6e-08	U88 [Brugia malayi]	sp|Q55F68|CYAD_DICDI	48.1	4e-06	Adenylate cyclase, terminal-differentiation specific OS=Dictyostelium discoideum GN=acrA PE=1 SV=1	K15168	2e-06	50.8	api:100162602	mediator of RNA polymerase II transcription subunit 25	-	-	-	--
CL9278.Contig2_All	725	0	1442	0	74.3597	16.1822	Up	0	0	--	--	--	--	--	--	--	--	--	--	--	--	--	-	-	-	--
CL1587.Contig2_All	358	0	711	0	74.2501	16.1801	Up	4.47672e-255	2.54232e-253	--	--	--	--	--	--	--	--	--	--	--	--	--	-	-	-	--
Unigene36100_All	1319	0	2618	0	74.2054	16.1792	Up	0	0	gi|321471064|gb|EFX82038.1|	156.4	3e-36	hypothetical protein DAPPUDRAFT_317034 [Daphnia pulex]	sp|Q8N6F8|WBS27_HUMAN	92.4	2e-18	Williams-Beuren syndrome chromosomal region 27 protein OS=Homo sapiens GN=WBSCR27 PE=2 SV=2	--	--	--	--	--	GO:0008152//metabolic process	GO:0003824//catalytic activity	-	--
CL8375.Contig1_All	324	0	604	0	69.6951	16.0888	Up	8.31766e-217	4.06901e-215	--	--	--	--	--	--	--	--	--	--	--	--	--	-	-	-	--
CL656.Contig2_All	395	0	728	0	68.904	16.0723	Up	3.72246e-261	2.1706e-259	--	--	--	--	--	--	--	--	--	--	--	--	--	-	-	-	--
Unigene29662_All	381	0	687	0	67.4128	16.0407	Up	1.7166e-246	9.48285e-245	gi|470236202|ref|XP_004350054.1|	66.2	5e-10	hypothetical protein DFA_11111 [Dictyostelium fasciculatum] >gi|328864964|gb|EGG13350.1| hypothetical protein DFA_11111 [Dictyostelium fasciculatum]	sp|Q05049|MUC1_XENLA	82.8	2e-16	Integumentary mucin C.1 (Fragment) OS=Xenopus laevis PE=2 SV=1	K10385	2e-16	84	mdo:100019077	loricrin	-	-	-	--
Unigene36501_All	535	0	958	0	66.9456	16.0307	Up	0	0	gi|157865981|ref|XP_001681697.1|	56.6	6e-07	putative surface antigen protein 2 [Leishmania major strain Friedlin] >gi|68124995|emb|CAJ02850.1| putative surface antigen protein 2 [Leishmania major strain Friedlin]	sp|Q02817|MUC2_HUMAN	58.9	6e-09	Mucin-2 OS=Homo sapiens GN=MUC2 PE=1 SV=2	K06546	2e-08	58.9	dvi:Dvir_GJ12556	CD164 antigen	GO:0006464//cellular protein modification process;GO:0030277//maintenance of gastrointestinal epithelium	GO:0005515//protein binding	GO:0005576//extracellular region	--
Unigene34954_All	290	0	501	0	64.5878	15.979	Up	5.73356e-180	2.34601e-178	--	--	--	--	--	--	--	--	--	--	--	--	--	-	-	-	--
CL5042.Contig1_All	313	0	539	0	64.3806	15.9743	Up	1.47079e-193	6.42028e-192	--	--	--	--	--	--	--	--	--	--	--	--	--	-	-	-	--
Unigene36630_All	306	0	524	0	64.0207	15.9663	Up	3.40696e-188	1.44691e-186	--	--	--	--	--	--	--	--	--	--	--	--	--	-	-	-	--
CL2791.Contig2_All	758	0	1249	0	61.6033	15.9107	Up	0	0	--	--	--	--	--	--	--	--	--	--	--	--	--	-	-	-	--
Unigene37300_All	358	0	580	0	60.5697	15.8863	Up	3.18942e-208	1.49554e-206	--	--	--	--	--	--	--	--	--	--	--	--	--	-	-	-	--
CL3305.Contig1_All	439	0	697	0	59.3579	15.8572	Up	4.55118e-250	2.53802e-248	--	--	--	--	--	--	--	--	--	--	--	--	--	-	-	-	--
CL35.Contig2_All	245	0	386	0	58.9022	15.846	Up	7.7393e-139	2.58317e-137	--	--	--	--	--	--	--	--	--	--	--	--	--	-	-	-	--
Unigene30835_All	263	0	391	0	55.5817	15.7623	Up	1.26017e-140	4.2459e-139	--	--	--	--	--	--	--	--	--	--	--	--	--	-	-	-	--
Unigene30294_All	312	0	446	0	53.443	15.7057	Up	2.68798e-160	9.98374e-159	--	--	--	--	--	--	--	--	--	--	--	--	--	-	-	-	--
Unigene31001_All	259	0	365	0	52.687	15.6852	Up	2.5087e-131	8.01604e-130	gi|405963822|gb|EKC29365.1|	89.7	4e-17	UPF0663 transmembrane protein C17orf28 [Crassostrea gigas]	--	--	--	--	K01805	4e-15	80.1	nve:NEMVE_v1g229384	xylose isomerase [EC:5.3.1.5]	GO:0071704;GO:0044238//primary metabolic process	-	-	--
Unigene37444_All	370	0	510	0	51.5322	15.6532	Up	3.46364e-183	1.43622e-181	--	--	--	--	--	--	--	--	--	--	--	--	--	-	-	-	--
Unigene30921_All	309	0	414	0	50.0901	15.6122	Up	7.48814e-149	2.64186e-147	--	--	--	--	--	--	--	--	K14079	4e-06	50.1	dmo:Dmoj_GI15889	poly(A) RNA polymerase GLD2 [EC:2.7.7.19]	-	-	-	--
CL5944.Contig1_All	1522	0	1992	0	48.9311	15.5785	Up	0	0	--	--	--	--	--	--	--	--	--	--	--	--	--	-	-	-	--
Unigene30576_All	207	0	269	0	48.5839	15.5682	Up	5.42362e-97	1.37527e-95	--	--	--	--	--	--	--	--	--	--	--	--	--	-	-	-	--
CL8531.Contig1_All	804	0	1042	0	48.4532	15.5643	Up	0	0	gi|444725947|gb|ELW66496.1|	58.5	4e-07	Ribosome-binding protein 1 [Tupaia chinensis]	sp|Q7M732|RTL1_MOUSE	100	5e-21	Retrotransposon-like protein 1 OS=Mus musculus GN=Rtl1 PE=2 SV=1	K14822	8e-26	117	tgu:100219403	rRNA-processing protein CGR1	-	-	-	--
CL10247.Contig2_All	251	0	319	0	47.5146	15.5361	Up	7.10494e-115	2.04561e-113	--	--	--	--	--	--	--	--	--	--	--	--	--	-	-	-	--
CL6990.Contig1_All	413	0	522	0	47.2532	15.5281	Up	1.76879e-187	7.49029e-186	gi|195451109|ref|XP_002072771.1|	58.2	1e-07	GK13504 [Drosophila willistoni] >gi|194168856|gb|EDW83757.1| GK13504 [Drosophila willistoni]	sp|Q8MP30|Y7791_DICDI	48.9	3e-06	Uncharacterized histidine-rich protein DDB_G0274557 OS=Dictyostelium discoideum GN=DDB_G0274557 PE=4 SV=1	K09055	2e-07	54.7	mdo:100012502	CCAAT/enhancer binding protein (C/EBP), alpha	-	-	-	--
Unigene36872_All	1076	0	1354	0	47.0454	15.5218	Up	0	0	gi|443719881|gb|ELU09833.1|	58.9	5e-07	hypothetical protein CAPTEDRAFT_196886 [Capitella teleta]	--	--	--	--	--	--	--	--	--	-	-	-	--
Unigene35591_All	326	0	402	0	46.1019	15.4925	Up	1.46632e-144	5.0579e-143	--	--	--	--	--	--	--	--	--	--	--	--	--	-	-	-	--
CL10247.Contig1_All	268	0	330	0	46.0352	15.4904	Up	8.26722e-119	2.44368e-117	--	--	--	--	--	--	--	--	--	--	--	--	--	-	-	-	--
CL9733.Contig3_All	517	0	631	0	45.6299	15.4777	Up	1.83369e-226	9.3316e-225	--	--	--	--	--	--	--	--	--	--	--	--	--	-	-	-	--
CL5042.Contig2_All	474	0	572	0	45.1157	15.4613	Up	2.31712e-205	1.07621e-203	--	--	--	--	--	--	--	--	--	--	--	--	--	-	-	-	--
CL10342.Contig1_All	821	0	978	0	44.5355	15.4427	Up	0	0	--	--	--	--	--	--	--	--	--	--	--	--	--	-	-	-	--
CL846.Contig6_All	593	0	698	0	44.0059	15.4254	Up	1.99742e-250	1.11547e-248	--	--	--	--	--	--	--	--	--	--	--	--	--	-	-	-	--
Unigene29653_All	634	0	743	0	43.8137	15.4191	Up	1.60699e-266	9.51684e-265	gi|358339569|dbj|GAA47606.1|	58.2	3e-07	hypothetical protein CLF_100574 [Clonorchis sinensis]	sp|P14546|COX3_LEITA	50.1	4e-06	Cytochrome c oxidase subunit 3 OS=Leishmania tarentolae PE=3 SV=1	--	--	--	--	--	-	-	-	--
Unigene36876_All	210	0	242	0	43.0831	15.3948	Up	2.46016e-87	5.71889e-86	gi|392902290|ref|NP_001255944.1|	55.1	1e-06	Protein CLEC-199, isoform e [Caenorhabditis elegans] >gi|358246425|emb|CCE71670.1| Protein CLEC-199, isoform e [Caenorhabditis elegans]	sp|Q05049|MUC1_XENLA	56.2	2e-08	Integumentary mucin C.1 (Fragment) OS=Xenopus laevis PE=2 SV=1	K10955	3e-07	53.9	acs:100563509	intestinal mucin-2	-	-	-	--
Unigene37356_All	298	0	335	0	42.028	15.3591	Up	1.34613e-120	4.02657e-119	--	--	--	--	--	--	--	--	--	--	--	--	--	-	-	-	--
CL4203.Contig1_All	1794	0	2002	0	41.7207	15.3485	Up	0	0	gi|123701259|ref|NP_001074165.1|	125.9	6e-27	uncharacterized protein LOC791214 [Danio rerio] >gi|120537801|gb|AAI29451.1| Zgc:158785 [Danio rerio]	sp|Q68FA7|MARH3_XENTR	117	1e-25	E3 ubiquitin-protein ligase MARCH3 OS=Xenopus tropicalis GN=march3 PE=2 SV=1	K10658	8e-28	125	dre:791214	E3 ubiquitin-protein ligase MARCH3 [EC:6.3.2.19]	-	-	GO:0043227//membrane-bounded organelle;GO:0044444//cytoplasmic part	--
Unigene35197_All	354	0	390	0	41.1881	15.3299	Up	2.87134e-140	9.65781e-139	--	--	--	--	--	--	--	--	--	--	--	--	--	-	-	-	--
Unigene36187_All	589	0	622	0	39.4808	15.2689	Up	3.03542e-223	1.51713e-221	gi|449280518|gb|EMC87806.1|	53.9	5e-06	Protein PRQFV-amide [Columba livia]	sp|Q6KC79|NIPBL_HUMAN	48.9	7e-06	Nipped-B-like protein OS=Homo sapiens GN=NIPBL PE=1 SV=2	K14822	3e-09	62	tgu:100219403	rRNA-processing protein CGR1	-	-	-	--
CL10681.Contig1_All	331	0	341	0	38.5156	15.2332	Up	9.61964e-123	2.9213e-121	--	--	--	--	--	--	--	--	--	--	--	--	--	-	-	-	--
Unigene37131_All	262	0	264	0	37.6715	15.2012	Up	3.3309e-95	8.30464e-94	--	--	--	--	--	--	--	--	--	--	--	--	--	-	-	-	--
CL2384.Contig2_All	1360	0	1365	0	37.5236	15.1955	Up	0	0	gi|401429142|ref|XP_003879053.1|	63.9	2e-08	proteophosphoglycan ppg1 [Leishmania mexicana MHOM/GT/2001/U1103] >gi|322495303|emb|CBZ30607.1| proteophosphoglycan ppg1 [Leishmania mexicana MHOM/GT/2001/U1103]	sp|A2VD23|STM_DANRE	72.4	2e-12	Protein starmaker OS=Danio rerio GN=stm PE=2 SV=1	K03138	1e-10	68.6	cqu:CpipJ_CPIJ009645	transcription initiation factor TFIIF subunit alpha	-	-	-	--
CL1152.Contig4_All	394	0	390	0	37.0066	15.1755	Up	2.87134e-140	9.65228e-139	--	--	--	--	--	--	--	--	--	--	--	--	--	-	-	-	--
Unigene37408_All	580	0	574	0	36.9994	15.1752	Up	4.46312e-206	2.07705e-204	gi|321476026|gb|EFX86987.1|	63.9	5e-09	hypothetical protein DAPPUDRAFT_307125 [Daphnia pulex]	sp|Q05049|MUC1_XENLA	72.8	5e-13	Integumentary mucin C.1 (Fragment) OS=Xenopus laevis PE=2 SV=1	K10955	2e-12	72.8	xtr:100493286	intestinal mucin-2	-	-	-	--
Unigene31113_All	953	0	940	0	36.8761	15.1704	Up	0	0	--	--	--	--	--	--	--	--	--	--	--	--	--	-	-	-	--
Unigene34893_All	489	0	481	0	36.7745	15.1664	Up	8.15672e-173	3.21874e-171	--	--	--	--	--	--	--	--	--	--	--	--	--	-	-	-	--
CL7257.Contig3_All	374	0	365	0	36.4865	15.1551	Up	2.5087e-131	8.01822e-130	--	--	--	--	--	--	--	--	--	--	--	--	--	-	-	-	--
CL9181.Contig3_All	215	0	206	0	35.8211	15.1285	Up	1.84726e-74	3.77464e-73	--	--	--	--	--	--	--	--	--	--	--	--	--	-	-	-	--
Unigene36133_All	212	0	198	0	34.9172	15.0917	Up	1.34204e-71	2.66268e-70	--	--	--	--	--	--	--	--	--	--	--	--	--	-	-	-	--
Unigene35966_All	211	0	192	0	34.0196	15.0541	Up	1.87799e-69	3.63582e-68	--	--	--	--	--	--	--	--	--	--	--	--	--	-	-	-	--
CL3722.Contig1_All	425	0	374	0	32.8998	15.0058	Up	1.5155e-134	4.94875e-133	--	--	--	--	--	--	--	--	--	--	--	--	--	-	-	-	--
CL5459.Contig6_All	262	0	228	0	32.5345	14.9897	Up	2.50108e-82	5.55058e-81	--	--	--	--	--	--	--	--	--	--	--	--	--	-	-	-	--
CL2818.Contig3_All	1099	0	956	0	32.5215	14.9891	Up	0	0	gi|345486972|ref|XP_003425598.1|	135.2	5e-30	PREDICTED: coiled-coil domain-containing protein 137-like [Nasonia vitripennis]	sp|Q6PK04|CC137_HUMAN	79	2e-14	Coiled-coil domain-containing protein 137 OS=Homo sapiens GN=CCDC137 PE=1 SV=1	K13171	1e-06	54.7	nvi:100117836	serine/arginine repetitive matrix protein 1	-	-	-	--
CL5333.Contig3_All	474	0	412	0	32.496	14.988	Up	3.88762e-148	1.36543e-146	gi|170595123|ref|XP_001902255.1|	26.2	4e-06	U88 [Brugia malayi]	sp|Q9NSI5|IGSF5_HUMAN	48.1	8e-06	Immunoglobulin superfamily member 5 OS=Homo sapiens GN=IGSF5 PE=2 SV=2	--	--	--	--	--	-	-	-	--
Unigene30598_All	266	0	230	0	32.3263	14.9804	Up	4.81746e-83	1.07747e-81	--	--	--	--	--	--	--	--	--	--	--	--	--	-	-	-	--
Unigene33374_All	245	0	211	0	32.1978	14.9747	Up	3.00784e-76	6.28152e-75	--	--	--	--	--	--	--	--	--	--	--	--	--	-	-	-	--
Unigene35523_All	574	0	487	0	31.7196	14.9531	Up	5.82892e-175	2.32909e-173	--	--	--	--	--	--	--	--	--	--	--	--	--	-	-	-	--
Unigene36409_All	324	0	272	0	31.3859	14.9378	Up	4.58486e-98	1.17245e-96	--	--	--	--	--	--	--	--	--	--	--	--	--	-	-	-	--
CL5481.Contig1_All	860	0	699	0	30.3871	14.8912	Up	8.76626e-251	4.90957e-249	--	--	--	--	--	--	--	--	--	--	--	--	--	-	-	-	--
Unigene36755_All	366	0	297	0	30.3379	14.8888	Up	5.2476e-107	1.42995e-105	gi|195397245|ref|XP_002057239.1|	63.5	3e-09	GJ16980 [Drosophila virilis] >gi|194147006|gb|EDW62725.1| GJ16980 [Drosophila virilis]	--	--	--	--	K15001	4e-10	63.5	dmo:Dmoj_GI19140	cytochrome P450, family 4 [EC:1.14.-.-]	-	-	-	--
Unigene33481_All	209	0	169	0	30.2309	14.8837	Up	3.16046e-61	5.58857e-60	--	--	--	--	--	--	--	--	--	--	--	--	--	-	-	-	--
Unigene37287_All	301	0	241	0	29.9337	14.8695	Up	5.60556e-87	1.29947e-85	--	--	--	--	--	--	--	--	--	--	--	--	--	-	-	-	--
Unigene36243_All	1234	0	983	0	29.7817	14.8621	Up	0	0	--	--	--	--	--	--	--	--	--	--	--	--	--	-	-	-	--
Unigene33053_All	210	0	167	0	29.7309	14.8597	Up	1.64081e-60	2.87246e-59	--	--	--	--	--	--	--	--	--	--	--	--	--	-	-	-	--
Unigene35955_All	206	0	161	0	29.2193	14.8346	Up	2.29608e-58	3.9039e-57	--	--	--	--	--	--	--	--	--	--	--	--	--	-	-	-	--
CL8382.Contig2_All	619	0	483	0	29.172	14.8323	Up	1.57111e-173	6.22487e-172	gi|312385916|gb|EFR30304.1|	129.8	8e-29	hypothetical protein AND_00161 [Anopheles darlingi]	sp|Q7JZM8|RM41_DROME	114	2e-25	39S ribosomal protein L41, mitochondrial OS=Drosophila melanogaster GN=mRpL41 PE=2 SV=1	--	--	--	--	--	GO:0006412//translation;GO:0019233//sensory perception of pain	GO:0003735//structural constituent of ribosome	GO:0005762//mitochondrial large ribosomal subunit	--
Unigene30454_All	954	0	733	0	28.7254	14.81	Up	6.0612e-263	3.5502e-261	gi|391331546|ref|XP_003740205.1|	34.3	2e-06	PREDICTED: uncharacterized protein LOC100907649 [Metaseiulus occidentalis]	--	--	--	--	--	--	--	--	--	-	-	-	--
Unigene31007_All	1221	0	920	0	28.1697	14.7819	Up	0	0	--	--	--	--	--	--	--	--	--	--	--	--	--	-	-	-	--
CL3879.Contig2_All	617	0	457	0	27.6912	14.7571	Up	3.1277e-164	1.18491e-162	--	--	--	--	--	--	--	--	--	--	--	--	--	-	-	-	--
CL8869.Contig3_All	499	0	368	0	27.5713	14.7509	Up	2.12072e-132	6.81523e-131	--	--	--	--	--	--	--	--	--	--	--	--	--	-	-	-	--
Unigene36480_All	494	0	358	0	27.0936	14.7257	Up	7.99892e-129	2.51085e-127	gi|443701983|gb|ELU00146.1|	53.1	5e-06	hypothetical protein CAPTEDRAFT_200649 [Capitella teleta]	sp|Q55FI4|NOP58_DICDI	60.5	2e-09	Nucleolar protein 58 OS=Dictyostelium discoideum GN=nop58 PE=3 SV=1	K14822	1e-07	56.2	tgu:100219403	rRNA-processing protein CGR1	-	-	-	--
Unigene32937_All	227	0	164	0	27.0102	14.7212	Up	1.94098e-59	3.34809e-58	--	--	--	--	--	--	--	--	--	--	--	--	--	-	-	-	--
Unigene30630_All	631	0	450	0	26.6621	14.7025	Up	9.9726e-162	3.72641e-160	--	--	--	--	--	--	--	--	--	--	--	--	--	-	-	-	--
CL3683.Contig1_All	617	0	436	0	26.4187	14.6893	Up	1.01385e-156	3.70018e-155	--	--	--	--	--	--	--	--	--	--	--	--	--	-	-	-	--
Unigene35454_All	331	0	230	0	25.9783	14.665	Up	4.81746e-83	1.07726e-81	--	--	--	--	--	--	--	--	--	--	--	--	--	-	-	-	--
Unigene36622_All	927	0	644	0	25.9727	14.6647	Up	4.10976e-231	2.14055e-229	gi|344244673|gb|EGW00777.1|	71.2	8e-11	Vomeronasal type-1 receptor 4 [Cricetulus griseus]	sp|Q869E1|DNLI1_DICDI	102	9e-22	DNA ligase 1 OS=Dictyostelium discoideum GN=lig1 PE=3 SV=1	K14822	3e-28	125	tgu:100219403	rRNA-processing protein CGR1	-	-	-	--
Unigene5924_All	402	0	279	0	25.9471	14.6633	Up	1.43795e-100	3.73483e-99	--	--	--	--	--	--	--	--	--	--	--	--	--	-	-	-	--
Unigene31119_All	1531	1	20214	0.0191	493.614	14.6575	Up	0	0	--	--	--	--	--	--	--	--	--	--	--	--	--	-	-	-	--
CL5012.Contig2_All	460	0	317	0	25.7639	14.6531	Up	3.68866e-114	1.0571e-112	--	--	--	--	--	--	--	--	--	--	--	--	--	-	-	-	--
Unigene35535_All	419	0	282	0	25.162	14.619	Up	1.21557e-101	3.18113e-100	--	--	--	--	--	--	--	--	--	--	--	--	--	-	-	-	--
Unigene37194_All	594	0	399	0	25.1129	14.6161	Up	1.73457e-143	5.94483e-142	gi|170595123|ref|XP_001902255.1|	110.9	3e-23	U88 [Brugia malayi]	sp|Q54UG3|Y1095_DICDI	128	7e-30	UPF0746 protein DDB_G0281095 OS=Dictyostelium discoideum GN=DDB_G0281095 PE=3 SV=1	K14972	3e-32	138	aga:AgaP_AGAP004734	PAX-interacting protein 1	GO:0071704;GO:0044238//primary metabolic process	GO:0016740//transferase activity	-	--
Unigene34754_All	234	0	157	0	25.0839	14.6145	Up	6.18876e-57	1.03077e-55	gi|74865845|sp|Q8MP30.1|Y7791_DICDI	57.4	2e-07	RecName: Full=Uncharacterized histidine-rich protein DDB_G0274557; Flags: Precursor	sp|Q8MP30|Y7791_DICDI	86.7	1e-17	Uncharacterized histidine-rich protein DDB_G0274557 OS=Dictyostelium discoideum GN=DDB_G0274557 PE=4 SV=1	K09301	2e-12	70.9	ame:724422	homeobox protein HoxA/B/D1	-	-	-	--
CL2728.Contig7_All	241	0	159	0	24.6655	14.5902	Up	1.19205e-57	2.00819e-56	--	--	--	--	--	--	--	--	--	--	--	--	--	-	-	-	--
Unigene33437_All	319	0	208	0	24.3772	14.5732	Up	3.55812e-75	7.33429e-74	--	--	--	--	--	--	--	--	--	--	--	--	--	-	-	-	--
CL1663.Contig3_All	212	0	135	0	23.8072	14.5391	Up	4.57094e-49	6.82073e-48	--	--	--	--	--	--	--	--	--	--	--	--	--	-	-	-	--
Unigene30035_All	401	0	251	0	23.4013	14.5143	Up	1.48618e-90	3.56475e-89	--	--	--	--	--	--	--	--	--	--	--	--	--	-	-	-	--
Unigene37087_All	245	0	153	0	23.3473	14.511	Up	1.6681e-55	2.72959e-54	--	--	--	--	--	--	--	--	--	--	--	--	--	-	-	-	--
Unigene35524_All	654	0	407	0	23.2663	14.506	Up	2.38756e-146	8.30138e-145	--	--	--	--	--	--	--	--	--	--	--	--	--	-	-	-	--
Unigene32857_All	310	0	191	0	23.0347	14.4915	Up	4.27906e-69	8.24226e-68	--	--	--	--	--	--	--	--	--	--	--	--	--	-	-	-	--
CL3305.Contig2_All	419	0	257	0	22.9313	14.485	Up	1.06205e-92	2.5897e-91	--	--	--	--	--	--	--	--	--	--	--	--	--	-	-	-	--
Unigene36948_All	310	0	190	0	22.9141	14.4839	Up	9.74996e-69	1.87128e-67	--	--	--	--	--	--	--	--	--	--	--	--	--	-	-	-	--
Unigene35657_All	255	0	156	0	22.8715	14.4813	Up	1.41013e-56	2.34135e-55	--	--	--	--	--	--	--	--	--	--	--	--	--	-	-	-	--
Unigene29719_All	1133	0	692	0	22.8342	14.4789	Up	2.7951e-248	1.55136e-246	--	--	--	--	--	--	--	--	--	--	--	--	--	-	-	-	--
CL5997.Contig3_All	773	0	472	0	22.8283	14.4785	Up	1.35023e-169	5.24714e-168	--	--	--	--	--	--	--	--	--	--	--	--	--	-	-	-	--
Unigene30440_All	571	0	345	0	22.5888	14.4633	Up	3.56896e-124	1.09286e-122	--	--	--	--	--	--	--	--	--	--	--	--	--	-	-	-	--
Unigene35031_All	270	0	163	0	22.5701	14.4621	Up	4.42258e-59	7.59194e-58	--	--	--	--	--	--	--	--	--	--	--	--	--	-	-	-	--
Unigene35763_All	333	0	201	0	22.5664	14.4619	Up	1.13449e-72	2.27508e-71	--	--	--	--	--	--	--	--	--	--	--	--	--	-	-	-	--
Unigene30779_All	244	0	145	0	22.2172	14.4394	Up	1.21188e-52	1.90509e-51	--	--	--	--	--	--	--	--	--	--	--	--	--	-	-	-	--
Unigene35937_All	413	0	245	0	22.1782	14.4369	Up	2.0797e-88	4.8847e-87	--	--	--	--	--	--	--	--	--	--	--	--	--	-	-	-	--
Unigene36147_All	603	0	350	0	21.7001	14.4054	Up	5.81122e-126	1.79915e-124	--	--	--	--	--	--	--	--	--	--	--	--	--	-	-	-	--
Unigene36085_All	570	0	325	0	21.3167	14.3797	Up	5.0773e-117	1.48178e-115	gi|241718562|ref|XP_002403963.1|	64.7	2e-09	secreted protein, putative [Ixodes scapularis] >gi|215505277|gb|EEC14771.1| secreted protein, putative [Ixodes scapularis]	sp|Q28DN4|WASH1_XENTR	61.2	1e-09	WAS protein family homolog 1 OS=Xenopus tropicalis GN=wash1 PE=2 SV=1	K04534	1e-08	59.7	ptr:450173	guanine nucleotide-binding protein G(o) subunit alpha	-	-	-	--
Unigene35030_All	501	0	283	0	21.1183	14.3662	Up	5.33488e-102	1.39893e-100	gi|355757024|gb|EHH60632.1|	53.1	5e-06	hypothetical protein EGM_12032, partial [Macaca fascicularis]	--	--	--	--	--	--	--	--	--	GO:0006364//rRNA processing;GO:0032259//methylation	GO:0008168//methyltransferase activity	-	--
Unigene36432_All	245	0	138	0	21.0583	14.3621	Up	3.86404e-50	5.86567e-49	--	--	--	--	--	--	--	--	--	--	--	--	--	-	-	-	--
Unigene36084_All	1043	0	587	0	21.0409	14.3609	Up	1.0003e-210	4.74535e-209	gi|312083445|ref|XP_003143865.1|	59.7	2e-07	hypothetical protein LOAG_08285 [Loa loa]	sp|Q8MP30|Y7791_DICDI	45.8	9e-08	Uncharacterized histidine-rich protein DDB_G0274557 OS=Dictyostelium discoideum GN=DDB_G0274557 PE=4 SV=1	--	--	--	--	--	-	-	-	--
Unigene35011_All	406	0	228	0	20.9952	14.3578	Up	2.50108e-82	5.55163e-81	gi|449273368|gb|EMC82863.1|	52.4	7e-06	Ribosome-binding protein 1 [Columba livia]	--	--	--	--	K14822	2e-06	51.2	tgu:100219403	rRNA-processing protein CGR1	-	-	-	--
CL886.Contig1_All	582	0	326	0	20.9414	14.3541	Up	2.22832e-117	6.51617e-116	gi|443719695|gb|ELU09739.1|	66.6	7e-10	hypothetical protein CAPTEDRAFT_159764 [Capitella teleta]	sp|Q6GMV2|SMYD5_HUMAN	64.3	2e-10	SET and MYND domain-containing protein 5 OS=Homo sapiens GN=SMYD5 PE=1 SV=2	--	--	--	--	--	-	-	-	--
Unigene37354_All	318	0	178	0	20.9268	14.3531	Up	1.90923e-64	3.50194e-63	--	--	--	--	--	--	--	--	--	--	--	--	--	-	-	-	--
Unigene37246_All	320	0	179	0	20.9129	14.3521	Up	8.37922e-65	1.54271e-63	--	--	--	--	--	--	--	--	--	--	--	--	--	-	-	-	--
Unigene36903_All	258	0	144	0	20.8667	14.3489	Up	2.7613e-52	4.32345e-51	--	--	--	--	--	--	--	--	--	--	--	--	--	-	-	-	--
Unigene36030_All	569	0	313	0	20.5657	14.328	Up	9.94232e-113	2.82448e-111	--	--	--	--	--	--	--	--	--	--	--	--	--	-	-	-	--
Unigene35771_All	540	0	296	0	20.4931	14.3229	Up	1.19568e-106	3.2469e-105	gi|358339569|dbj|GAA47606.1|	53.1	7e-06	hypothetical protein CLF_100574 [Clonorchis sinensis]	sp|Q55FI4|NOP58_DICDI	58.5	8e-09	Nucleolar protein 58 OS=Dictyostelium discoideum GN=nop58 PE=3 SV=1	K14822	6e-15	80.5	tgu:100219403	rRNA-processing protein CGR1	-	-	-	--
CL4229.Contig2_All	338	0	185	0	20.4628	14.3207	Up	5.98792e-67	1.12842e-65	--	--	--	--	--	--	--	--	--	--	--	--	--	-	-	-	--
Unigene3897_All	542	0	296	0	20.4175	14.3175	Up	1.19568e-106	3.24615e-105	--	--	--	--	--	--	--	--	--	--	--	--	--	-	-	-	--
CL3809.Contig2_All	527	0	286	0	20.2892	14.3084	Up	4.50984e-103	1.19109e-101	--	--	--	--	--	--	--	--	--	--	--	--	--	-	-	-	--
Unigene29550_All	1572	0	844	0	20.0724	14.2929	Up	1.21031e-302	8.16285e-301	--	--	--	--	--	--	--	--	--	--	--	--	--	-	-	-	--
Unigene31194_All	287	0	153	0	19.9306	14.2827	Up	1.6681e-55	2.72883e-54	--	--	--	--	--	--	--	--	--	--	--	--	--	-	-	-	--
Unigene30535_All	934	0	493	0	19.7338	14.2684	Up	4.16544e-177	1.67925e-175	gi|354990989|gb|AER45468.1|	57.4	1e-06	anti-lipopolysaccharide factor isoform 6 [Penaeus monodon]	--	--	--	--	--	--	--	--	--	-	-	-	--
Unigene30800_All	2255	0	1172	0	19.4308	14.2461	Up	0	0	--	--	--	--	--	--	--	--	--	--	--	--	--	-	-	-	--
Unigene33445_All	212	0	110	0	19.3985	14.2437	Up	3.99366e-40	5.16474e-39	--	--	--	--	--	--	--	--	--	--	--	--	--	-	-	-	--
CL4606.Contig1_All	1891	0	974	0	19.2565	14.2331	Up	0	0	gi|358339569|dbj|GAA47606.1|	75.5	1e-11	hypothetical protein CLF_100574 [Clonorchis sinensis]	sp|P04540|NU5M_TRYBB	72	4e-12	NADH-ubiquinone oxidoreductase chain 5 OS=Trypanosoma brucei brucei GN=ND5 PE=3 SV=1	K14822	7e-12	73.2	tgu:100219403	rRNA-processing protein CGR1	-	-	-	--
Unigene35990_All	303	0	156	0	19.2483	14.2324	Up	1.41013e-56	2.34102e-55	--	--	--	--	--	--	--	--	--	--	--	--	--	-	-	-	--
CL5333.Contig5_All	231	0	118	0	19.0977	14.2211	Up	5.4971e-43	7.46548e-42	--	--	--	--	--	--	--	--	--	--	--	--	--	-	-	-	--
Unigene29445_All	318	0	161	0	18.9282	14.2082	Up	2.29608e-58	3.90334e-57	--	--	--	--	--	--	--	--	--	--	--	--	--	-	-	-	--
CL2961.Contig1_All	2334	0	1168	0	18.7091	14.1915	Up	0	0	gi|380003232|gb|AFD28291.1|	138.7	1e-30	WAP2 [Eriocheir sinensis]	sp|Q3U492|KCP_MOUSE	129	4e-29	Kielin/chordin-like protein OS=Mus musculus GN=Kcp PE=1 SV=2	K03900	3e-10	68.2	dre:570643	von Willebrand factor	-	-	-	--
Unigene34723_All	371	0	185	0	18.6427	14.1863	Up	5.98792e-67	1.12824e-65	gi|444727916|gb|ELW68390.1|	109	7e-23	hypothetical protein TREES_T100008926 [Tupaia chinensis]	sp|Q7M732|RTL1_MOUSE	115	2e-26	Retrotransposon-like protein 1 OS=Mus musculus GN=Rtl1 PE=2 SV=1	K04952	6e-26	115	rno:83686	cyclic nucleotide gated channel beta 1	-	GO:0016740//transferase activity	-	--
Unigene33431_All	810	0	400	0	18.4623	14.1723	Up	7.61268e-144	2.61746e-142	--	--	--	--	--	--	--	--	--	--	--	--	--	-	-	-	--
Unigene35953_All	211	0	104	0	18.4273	14.1696	Up	5.58854e-38	6.94609e-37	--	--	--	--	--	--	--	--	--	--	--	--	--	-	-	-	--
Unigene29535_All	418	0	205	0	18.3353	14.1623	Up	4.20904e-74	8.55748e-73	--	--	--	--	--	--	--	--	--	--	--	--	--	-	-	-	--
CL9114.Contig2_All	418	0	204	0	18.2459	14.1553	Up	9.59044e-74	1.94012e-72	--	--	--	--	--	--	--	--	--	--	--	--	--	-	-	-	--
Unigene33468_All	361	0	176	0	18.227	14.1538	Up	9.91212e-64	1.80319e-62	--	--	--	--	--	--	--	--	--	--	--	--	--	-	-	-	--
CL8166.Contig2_All	318	0	154	0	18.1052	14.1441	Up	7.32096e-56	1.20484e-54	--	--	--	--	--	--	--	--	--	--	--	--	--	-	-	-	--
Unigene37299_All	257	0	123	0	17.893	14.1271	Up	8.95076e-45	1.24876e-43	--	--	--	--	--	--	--	--	--	--	--	--	--	-	-	-	--
CL656.Contig8_All	651	0	310	0	17.8029	14.1198	Up	1.17612e-111	3.31159e-110	--	--	--	--	--	--	--	--	--	--	--	--	--	-	-	-	--
CL2689.Contig2_All	276	0	131	0	17.7449	14.1151	Up	1.23204e-47	1.79916e-46	--	--	--	--	--	--	--	--	--	--	--	--	--	-	-	-	--
Unigene37529_All	200	0	94	0	17.5715	14.1009	Up	2.10786e-34	2.44176e-33	gi|167539430|ref|XP_001751113.1|	53.9	2e-06	hypothetical protein [Monosiga brevicollis MX1] >gi|163770331|gb|EDQ84076.1| predicted protein [Monosiga brevicollis MX1]	--	--	--	--	--	--	--	--	--	-	-	-	--
CL9363.Contig1_All	635	0	298	0	17.545	14.0988	Up	2.30306e-107	6.29326e-106	gi|465954066|gb|EMP25703.1|	54.3	4e-06	hypothetical protein UY3_17219 [Chelonia mydas]	--	--	--	--	K03252	3e-06	52.4	bmy:Bm1_08520	translation initiation factor 3 subunit C	-	-	-	--
Unigene35741_All	237	0	110	0	17.3522	14.0828	Up	3.99366e-40	5.16587e-39	--	--	--	--	--	--	--	--	--	--	--	--	--	-	-	-	--
Unigene29813_All	580	0	269	0	17.3394	14.0818	Up	5.42362e-97	1.37497e-95	--	--	--	--	--	--	--	--	--	--	--	--	--	-	-	-	--
Unigene37438_All	533	0	245	0	17.185	14.0689	Up	2.0797e-88	4.88372e-87	--	--	--	--	--	--	--	--	--	--	--	--	--	-	-	-	--
CL318.Contig10_All	849	0	390	0	17.1738	14.0679	Up	2.87134e-140	9.65505e-139	--	--	--	--	--	--	--	--	--	--	--	--	--	-	-	-	--
Unigene31188_All	543	0	249	0	17.1439	14.0654	Up	7.71582e-90	1.83684e-88	--	--	--	--	--	--	--	--	--	--	--	--	--	-	-	-	--
Unigene34623_All	285	0	130	0	17.0533	14.0578	Up	2.80724e-47	4.07062e-46	--	--	--	--	--	--	--	--	--	--	--	--	--	-	-	-	--
CL1534.Contig1_All	757	0	345	0	17.0386	14.0565	Up	3.56896e-124	1.09258e-122	--	--	--	--	--	--	--	--	--	--	--	--	--	-	-	-	--
Unigene37228_All	264	0	120	0	16.9937	14.0527	Up	1.05882e-43	1.45256e-42	--	--	--	--	--	--	--	--	--	--	--	--	--	-	-	-	--
Unigene29976_All	232	0	105	0	16.9204	14.0465	Up	2.4527e-38	3.06862e-37	--	--	--	--	--	--	--	--	--	--	--	--	--	-	-	-	--
Unigene35720_All	333	0	146	0	16.3915	14.0007	Up	5.3187e-53	8.4162e-52	--	--	--	--	--	--	--	--	--	--	--	--	--	-	-	-	--
Unigene30943_All	517	0	226	0	16.3429	13.9964	Up	1.29849e-81	2.86064e-80	gi|123530|sp|P04929.1|HRPX_PLALO	83.2	5e-15	RecName: Full=Histidine-rich glycoprotein; Flags: Precursor >gi|9999|emb|CAA25698.1| histidine-rich protein [Plasmodium lophurae] >gi|224316|prf||1101401A protein,His rich	sp|P04929|HRPX_PLALO	96.7	2e-20	Histidine-rich glycoprotein OS=Plasmodium lophurae PE=4 SV=1	K09301	5e-11	67.4	ame:724422	homeobox protein HoxA/B/D1	-	-	-	--
Unigene33453_All	472	0	206	0	16.3168	13.9941	Up	1.84726e-74	3.77661e-73	gi|312382317|gb|EFR27818.1|	59.7	5e-08	hypothetical protein AND_05060 [Anopheles darlingi]	--	--	--	--	K14313	8e-06	49.7	ame:412835	nuclear pore complex protein Nup53	-	-	-	--
Unigene36954_All	209	0	91	0	16.2782	13.9907	Up	2.49348e-33	2.82663e-32	--	--	--	--	--	--	--	--	--	--	--	--	--	-	-	-	--
Unigene37516_All	295	0	128	0	16.2218	13.9856	Up	1.45743e-46	2.09345e-45	--	--	--	--	--	--	--	--	--	--	--	--	--	-	-	-	--
CL4636.Contig2_All	247	0	107	0	16.1956	13.9833	Up	4.72426e-39	5.98836e-38	--	--	--	--	--	--	--	--	--	--	--	--	--	-	-	-	--
Unigene33112_All	377	0	163	0	16.1643	13.9805	Up	4.42258e-59	7.59084e-58	gi|358339569|dbj|GAA47606.1|	52.4	7e-06	hypothetical protein CLF_100574 [Clonorchis sinensis]	--	--	--	--	--	--	--	--	--	-	-	-	--
Unigene33370_All	204	0	88	0	16.1273	13.9772	Up	2.94966e-32	3.27274e-31	--	--	--	--	--	--	--	--	--	--	--	--	--	-	-	-	--
Unigene37127_All	252	0	108	0	16.0226	13.9678	Up	2.07338e-39	2.64787e-38	--	--	--	--	--	--	--	--	--	--	--	--	--	-	-	-	--
Unigene33299_All	257	0	110	0	16.0018	13.9659	Up	3.99366e-40	5.16417e-39	--	--	--	--	sp|P70315|WASP_MOUSE	50.1	1e-06	Wiskott-Aldrich syndrome protein homolog OS=Mus musculus GN=Was PE=1 SV=1	K05747	4e-06	50.1	mmu:22376	Wiskott-Aldrich syndrome protein	-	-	-	--
Unigene29916_All	206	0	88	0	15.9708	13.9631	Up	2.94966e-32	3.27213e-31	--	--	--	--	--	--	--	--	--	--	--	--	--	-	-	-	--
Unigene30973_All	281	0	120	0	15.9656	13.9627	Up	1.05882e-43	1.45273e-42	--	--	--	--	--	--	--	--	--	--	--	--	--	-	-	-	--
Unigene34660_All	260	0	111	0	15.961	13.9623	Up	1.75273e-40	2.2815e-39	--	--	--	--	--	--	--	--	--	--	--	--	--	-	-	-	--
Unigene36650_All	531	0	225	0	15.8416	13.9514	Up	2.95864e-81	6.49856e-80	--	--	--	--	--	--	--	--	--	--	--	--	--	-	-	-	--
CL5987.Contig1_All	518	0	218	0	15.7339	13.9416	Up	9.43352e-79	2.01739e-77	--	--	--	--	--	--	--	--	--	--	--	--	--	-	-	-	--
Unigene36214_All	518	0	217	0	15.6618	13.935	Up	2.14946e-78	4.58085e-77	--	--	--	--	--	--	--	--	--	--	--	--	--	-	-	-	--
Unigene36909_All	356	0	149	0	15.6476	13.9337	Up	4.49616e-54	7.22452e-53	--	--	--	--	--	--	--	--	--	--	--	--	--	-	-	-	--
Unigene33033_All	201	0	84	0	15.6241	13.9315	Up	7.95042e-31	8.56734e-30	--	--	--	--	--	--	--	--	--	--	--	--	--	-	-	-	--
Unigene37019_All	827	0	345	0	15.5964	13.9289	Up	3.56896e-124	1.09229e-122	--	--	--	--	--	--	--	--	--	--	--	--	--	-	-	-	--
Unigene34665_All	1212	0	505	0	15.5776	13.9272	Up	2.12718e-181	8.73727e-180	--	--	--	--	--	--	--	--	--	--	--	--	--	-	-	-	--
Unigene35791_All	329	0	137	0	15.5681	13.9263	Up	8.80432e-50	1.32827e-48	gi|220579|dbj|BAA00448.1|	69.7	4e-11	unnamed protein product [Mus musculus]	--	--	--	--	K15001	4e-08	56.6	dmo:Dmoj_GI19140	cytochrome P450, family 4 [EC:1.14.-.-]	-	-	-	--
Unigene36923_All	233	0	97	0	15.5642	13.9259	Up	1.78189e-35	2.10755e-34	--	--	--	--	--	--	--	--	--	--	--	--	--	-	-	-	--
CL7356.Contig2_All	1043	0	433	0	15.5208	13.9219	Up	1.19932e-155	4.36086e-154	--	--	--	--	--	--	--	--	--	--	--	--	--	-	-	-	--
Unigene37523_All	318	0	132	0	15.5188	13.9217	Up	5.40716e-48	7.93953e-47	--	--	--	--	--	--	--	--	--	--	--	--	--	-	-	-	--
CL1061.Contig3_All	210	0	87	0	15.4885	13.9189	Up	6.72088e-32	7.4067e-31	--	--	--	--	--	--	--	--	--	--	--	--	--	-	-	-	--
CL7745.Contig1_All	720	8	96753	0.3249	5023.92	13.9165	Up	0	0	gi|294611164|gb|ADF27340.1|	227.6	4e-58	mannose-binding protein [Scylla paramamosain]	--	--	--	--	--	--	--	--	--	-	-	-	--
CL656.Contig6_All	700	0	289	0	15.4351	13.9139	Up	3.8124e-104	1.01533e-102	--	--	--	--	--	--	--	--	--	--	--	--	--	-	-	-	--
Unigene35731_All	262	0	108	0	15.4111	13.9117	Up	2.07338e-39	2.64614e-38	--	--	--	--	--	--	--	--	--	--	--	--	--	-	-	-	--
Unigene30260_All	225	0	92	0	15.2868	13.9	Up	1.09434e-33	1.25044e-32	gi|443726548|gb|ELU13667.1|	53.9	2e-06	hypothetical protein CAPTEDRAFT_190244 [Capitella teleta]	sp|Q9Z148|EHMT2_MOUSE	47	1e-05	Histone-lysine N-methyltransferase EHMT2 OS=Mus musculus GN=Ehmt2 PE=1 SV=2	K05224	9e-06	48.9	cfa:610154	gastrin-releasing peptide	-	-	-	--
CL1367.Contig2_All	397	0	162	0	15.2558	13.8971	Up	1.0077e-58	1.7218e-57	--	--	--	--	--	--	--	--	--	--	--	--	--	-	-	-	--
CL1898.Contig2_All	616	0	251	0	15.2336	13.895	Up	1.48618e-90	3.56548e-89	--	--	--	--	--	--	--	--	--	--	--	--	--	-	-	-	--
Unigene34949_All	291	0	117	0	15.0315	13.8757	Up	1.25253e-42	1.69126e-41	--	--	--	--	--	--	--	--	--	--	--	--	--	-	-	-	--
CL5633.Contig1_All	202	0	81	0	14.9915	13.8719	Up	9.40488e-30	9.90495e-29	--	--	--	--	--	--	--	--	--	--	--	--	--	-	-	-	--
CL3898.Contig2_All	512	0	205	0	14.9691	13.8697	Up	4.20904e-74	8.55896e-73	gi|61553991|gb|AAX46490.1|	120.2	4e-26	COMM domain containing 4 [Bos taurus]	sp|Q5E9V6|COMD4_BOVIN	120	2e-27	COMM domain-containing protein 4 OS=Bos taurus GN=COMMD4 PE=2 SV=2	--	--	--	--	--	GO:0006351//transcription, DNA-dependent	GO:0005515//protein binding	GO:0005737//cytoplasm	--
Unigene36917_All	221	0	88	0	14.8868	13.8617	Up	2.94966e-32	3.27336e-31	--	--	--	--	--	--	--	--	--	--	--	--	--	-	-	-	--
Unigene36340_All	647	0	257	0	14.8504	13.8582	Up	1.06205e-92	2.59023e-91	--	--	--	--	--	--	--	--	--	--	--	--	--	-	-	-	--
CL4992.Contig1_All	238	0	94	0	14.7659	13.85	Up	2.10786e-34	2.44152e-33	--	--	--	--	--	--	--	--	--	--	--	--	--	-	-	-	--
Unigene33450_All	464	0	181	0	14.5838	13.8321	Up	1.61396e-65	2.99825e-64	gi|157703827|gb|ABV68726.1|	112.8	4e-24	prepro-beta-pigment dispersing hormone IIa [Cancer productus]	sp|Q23756|PDH2_CALSI	106	2e-23	Pigment-dispersing hormone 2 peptides OS=Callinectes sapidus GN=PDH2 PE=2 SV=1	--	--	--	--	--	GO:0007268//synaptic transmission	GO:0005179//hormone activity	GO:0005576//extracellular region	--
Unigene37446_All	449	0	175	0	14.5714	13.8309	Up	2.2585e-63	4.09403e-62	--	--	--	--	--	--	--	--	--	--	--	--	--	-	-	-	--
Unigene36611_All	1531	0	590	0	14.4075	13.8145	Up	8.456e-212	4.04083e-210	gi|405950185|gb|EKC18187.1|	63.2	4e-08	Cubilin [Crassostrea gigas]	--	--	--	--	--	--	--	--	--	-	-	-	--
Unigene37349_All	1340	0	516	0	14.3964	13.8134	Up	2.47518e-185	1.03881e-183	--	--	--	--	--	--	--	--	--	--	--	--	--	-	-	-	--
Unigene3063_All	1519	36	405324	0.693	9975.97	13.8133	Up	0	0	gi|37778442|gb|AAO73307.1|	327	1e-87	ovary development-related protein [Eriocheir sinensis]	sp|Q3ZCN5|OTOGL_HUMAN	79	3e-14	Otogelin-like protein OS=Homo sapiens GN=OTOGL PE=2 SV=5	K03900	4e-15	83.6	xtr:100492314	von Willebrand factor	-	-	-	--
CL3157.Contig1_All	326	0	124	0	14.2205	13.7957	Up	3.92832e-45	5.51395e-44	--	--	--	--	--	--	--	--	--	--	--	--	--	-	-	-	--
Unigene30967_All	677	0	257	0	14.1924	13.7928	Up	1.06205e-92	2.58916e-91	gi|358339569|dbj|GAA47606.1|	55.8	1e-06	hypothetical protein CLF_100574 [Clonorchis sinensis]	--	--	--	--	--	--	--	--	--	-	-	-	--
CL656.Contig10_All	556	0	211	0	14.1879	13.7924	Up	3.00784e-76	6.2804e-75	--	--	--	--	--	--	--	--	--	--	--	--	--	-	-	-	--
CL846.Contig12_All	562	0	213	0	14.1695	13.7905	Up	5.79358e-77	1.21684e-75	--	--	--	--	--	--	--	--	--	--	--	--	--	-	-	-	--
Unigene37289_All	264	0	100	0	14.1614	13.7897	Up	1.50632e-36	1.81858e-35	--	--	--	--	--	--	--	--	--	--	--	--	--	-	-	-	--
Unigene36403_All	2636	2	21782	0.0222	308.932	13.7644	Up	0	0	gi|328722737|ref|XP_001943013.2|	193.4	5e-47	PREDICTED: SET and MYND domain-containing protein 4-like [Acyrthosiphon pisum]	sp|Q5R5X9|SMYD4_PONAB	122	4e-27	SET and MYND domain-containing protein 4 OS=Pongo abelii GN=SMYD4 PE=2 SV=1	K11426	4e-28	127	isc:IscW_ISCW000409	SET and MYND domain-containing protein	-	-	-	--
Unigene36390_All	285	0	106	0	13.905	13.7633	Up	1.07644e-38	1.35715e-37	--	--	--	--	--	--	--	--	--	--	--	--	--	-	-	-	--
Unigene30854_All	517	0	192	0	13.8842	13.7612	Up	1.87799e-69	3.63462e-68	--	--	--	--	--	--	--	--	--	--	--	--	--	-	-	-	--
CL656.Contig7_All	673	0	249	0	13.8323	13.7558	Up	7.71582e-90	1.83647e-88	--	--	--	--	--	--	--	--	--	--	--	--	--	-	-	-	--
Unigene33391_All	381	0	139	0	13.6396	13.7355	Up	1.69585e-50	2.58802e-49	gi|358339569|dbj|GAA47606.1|	52.8	6e-06	hypothetical protein CLF_100574 [Clonorchis sinensis]	--	--	--	--	K15001	9e-06	48.9	dmo:Dmoj_GI19140	cytochrome P450, family 4 [EC:1.14.-.-]	-	-	-	--
Unigene29874_All	1364	15	159362	0.3216	4367.98	13.7294	Up	0	0	gi|31747553|gb|AAP57670.1|	380.2	1e-103	ovigerous-hair stripping substance [Chiromantes haematocheir]	sp|P21902|PCE_TACTR	161	3e-39	Proclotting enzyme OS=Tachypleus tridentatus PE=1 SV=1	K09641	1e-38	161	mcc:711510	transmembrane protease, serine 11D [EC:3.4.21.-]	-	-	-	--
Unigene36812_All	614	0	223	0	13.5783	13.729	Up	1.53603e-80	3.34882e-79	--	--	--	--	--	--	--	--	--	--	--	--	--	-	-	-	--
CL5169.Contig2_All	670	14	148445	0.611	8283.26	13.7267	Up	0	0	gi|326433960|gb|EGD79530.1|	55.8	1e-06	hypothetical protein PTSG_12992 [Salpingoeca sp. ATCC 50818]	--	--	--	--	--	--	--	--	--	-	-	-	--
Unigene36912_All	246	0	89	0	13.5259	13.7234	Up	1.29454e-32	1.44713e-31	--	--	--	--	--	--	--	--	--	--	--	--	--	-	-	-	--
CL4986.Contig1_All	271	0	98	0	13.5197	13.7228	Up	7.82034e-36	9.30769e-35	--	--	--	--	--	--	--	--	--	--	--	--	--	-	-	-	--
Unigene30756_All	316	0	114	0	13.4874	13.7193	Up	1.48167e-41	1.96544e-40	--	--	--	--	--	--	--	--	--	--	--	--	--	-	-	-	--
Unigene30701_All	430	0	155	0	13.4764	13.7181	Up	3.21302e-56	5.30785e-55	--	--	--	--	--	--	--	--	--	--	--	--	--	-	-	-	--
Unigene35073_All	242	0	87	0	13.4405	13.7143	Up	6.72088e-32	7.4074e-31	--	--	--	--	--	--	--	--	--	--	--	--	--	-	-	-	--
Unigene34528_All	321	0	115	0	13.3938	13.7093	Up	6.50276e-42	8.67982e-41	--	--	--	--	--	--	--	--	--	--	--	--	--	-	-	-	--
Unigene34536_All	355	0	127	0	13.3748	13.7072	Up	3.3208e-46	4.74795e-45	--	--	--	--	--	--	--	--	--	--	--	--	--	-	-	-	--
CL5934.Contig3_All	319	0	114	0	13.3606	13.7057	Up	1.48167e-41	1.96589e-40	--	--	--	--	--	--	--	--	--	--	--	--	--	-	-	-	--
Unigene34642_All	627	0	224	0	13.3564	13.7052	Up	6.74134e-81	1.47658e-79	gi|390466948|ref|XP_003733674.1|	55.5	2e-06	PREDICTED: uncharacterized protein LOC100896824 [Callithrix jacchus]	--	--	--	--	--	--	--	--	--	-	-	-	--
Unigene35773_All	427	0	152	0	13.3084	13.7	Up	3.80082e-55	6.19016e-54	gi|260792265|ref|XP_002591136.1|	53.9	2e-06	hypothetical protein BRAFLDRAFT_131134 [Branchiostoma floridae] >gi|229276338|gb|EEN47147.1| hypothetical protein BRAFLDRAFT_131134 [Branchiostoma floridae]	--	--	--	--	--	--	--	--	--	-	-	-	--
Unigene30616_All	492	0	174	0	13.2219	13.6906	Up	5.14608e-63	9.28688e-62	--	--	--	--	--	--	--	--	--	--	--	--	--	-	-	-	--
Unigene13015_All	1337	10	103050	0.2187	2881.56	13.6856	Up	0	0	--	--	--	--	--	--	--	--	--	--	--	--	--	-	-	-	--
CL4212.Contig2_All	239	0	84	0	13.1399	13.6817	Up	7.95042e-31	8.56656e-30	--	--	--	--	--	--	--	--	--	--	--	--	--	-	-	-	--
CL5470.Contig3_All	356	0	125	0	13.1272	13.6803	Up	1.72406e-45	2.4383e-44	--	--	--	--	--	--	--	--	--	--	--	--	--	-	-	-	--
Unigene31158_All	599	0	209	0	13.0446	13.6712	Up	1.56158e-75	3.23247e-74	--	--	--	--	--	--	--	--	--	--	--	--	--	-	-	-	--
Unigene29897_All	860	0	300	0	13.0417	13.6708	Up	4.43606e-108	1.21898e-106	gi|390366544|ref|XP_792629.3|	70.1	1e-10	PREDICTED: uncharacterized protein LOC587827 [Strongylocentrotus purpuratus]	--	--	--	--	--	--	--	--	--	-	-	-	--
Unigene37013_All	706	0	246	0	13.0269	13.6692	Up	9.12736e-89	2.15153e-87	gi|358339569|dbj|GAA47606.1|	54.7	4e-06	hypothetical protein CLF_100574 [Clonorchis sinensis]	sp|P04540|NU5M_TRYBB	57.8	2e-08	NADH-ubiquinone oxidoreductase chain 5 OS=Trypanosoma brucei brucei GN=ND5 PE=3 SV=1	K15001	6e-12	71.2	dmo:Dmoj_GI19140	cytochrome P450, family 4 [EC:1.14.-.-]	-	-	-	--
Unigene30193_All	273	0	95	0	13.0098	13.6673	Up	9.251e-35	1.07908e-33	--	--	--	--	--	--	--	--	--	--	--	--	--	-	-	-	--
Unigene36512_All	1174	0	404	0	12.8654	13.6512	Up	2.82436e-145	9.76235e-144	gi|358339569|dbj|GAA47606.1|	73.6	2e-11	hypothetical protein CLF_100574 [Clonorchis sinensis]	sp|Q55FI4|NOP58_DICDI	71.2	4e-12	Nucleolar protein 58 OS=Dictyostelium discoideum GN=nop58 PE=3 SV=1	K14822	6e-16	85.9	tgu:100219403	rRNA-processing protein CGR1	-	-	-	--
CL3873.Contig1_All	336	0	115	0	12.7958	13.6434	Up	6.50276e-42	8.68081e-41	--	--	--	--	--	--	--	--	--	--	--	--	--	-	-	-	--
Unigene35838_All	246	0	84	0	12.766	13.64	Up	7.95042e-31	8.5642e-30	--	--	--	--	--	--	--	--	--	--	--	--	--	-	-	-	--
Unigene37288_All	264	0	90	0	12.7453	13.6377	Up	5.68148e-33	6.39309e-32	--	--	--	--	--	--	--	--	--	--	--	--	--	-	-	-	--
CL2384.Contig3_All	1167	0	397	0	12.7183	13.6346	Up	9.00538e-143	3.07294e-141	gi|221501882|gb|EEE27635.1|	60.1	2e-07	50S ribosomal protein L15, putative [Toxoplasma gondii VEG]	sp|Q17RH7|TPRXL_HUMAN	51.2	4e-06	Putative protein TPRXL OS=Homo sapiens GN=TPRXL PE=5 SV=2	--	--	--	--	--	-	-	-	--
Unigene23510_All	2167	0	737	0	12.7151	13.6343	Up	2.24874e-264	1.32308e-262	--	--	--	--	--	--	--	--	--	--	--	--	--	-	-	-	--
CL268.Contig1_All	1006	32	317960	0.9301	11816.4	13.633	Up	0	0	gi|37778438|gb|AAO73305.1|	146.4	2e-33	ovary development-related protein [Eriocheir sinensis]	sp|Q6ZQP7|YV021_HUMAN	85.9	1e-16	Uncharacterized protein LOC284861 OS=Homo sapiens PE=2 SV=1	K10955	3e-15	83.2	hsa:4583	intestinal mucin-2	GO:0009987//cellular process;GO:0044699	-	-	--
Unigene36634_All	569	0	193	0	12.6811	13.6304	Up	8.24212e-70	1.60335e-68	--	--	--	--	--	--	--	--	--	--	--	--	--	-	-	-	--
Unigene36346_All	369	0	125	0	12.6647	13.6285	Up	1.72406e-45	2.43859e-44	--	--	--	--	--	--	--	--	--	--	--	--	--	-	-	-	--
Unigene34985_All	326	0	110	0	12.615	13.6229	Up	3.99366e-40	5.16531e-39	--	--	--	--	--	--	--	--	--	--	--	--	--	-	-	-	--
Unigene32589_All	300	0	101	0	12.5867	13.6196	Up	6.61092e-37	8.03917e-36	--	--	--	--	--	--	--	--	--	--	--	--	--	-	-	-	--
Unigene29720_All	265	0	89	0	12.5561	13.6161	Up	1.29454e-32	1.44672e-31	--	--	--	--	--	--	--	--	--	--	--	--	--	-	-	-	--
CL5459.Contig5_All	1532	0	509	0	12.4214	13.6005	Up	7.892e-183	3.2667e-181	--	--	--	--	--	--	--	--	--	--	--	--	--	-	-	-	--
Unigene36146_All	295	0	98	0	12.4198	13.6004	Up	7.82034e-36	9.30863e-35	--	--	--	--	--	--	--	--	--	--	--	--	--	-	-	-	--
Unigene37330_All	244	0	80	0	12.2577	13.5814	Up	2.14292e-29	2.23583e-28	--	--	--	--	--	--	--	--	--	--	--	--	--	-	-	-	--
Unigene30177_All	2589	4	38166	0.0452	551.131	13.5738	Up	0	0	gi|328722737|ref|XP_001943013.2|	201.8	1e-49	PREDICTED: SET and MYND domain-containing protein 4-like [Acyrthosiphon pisum]	sp|Q8IYR2|SMYD4_HUMAN	117	2e-25	SET and MYND domain-containing protein 4 OS=Homo sapiens GN=SMYD4 PE=2 SV=3	K11426	1e-32	142	nvi:100115042	SET and MYND domain-containing protein	-	-	-	--
Unigene33624_All	231	0	75	0	12.1384	13.5673	Up	1.31608e-27	1.31838e-26	--	--	--	--	--	--	--	--	--	--	--	--	--	-	-	-	--
Unigene35658_All	266	0	86	0	12.0872	13.5612	Up	1.53137e-31	1.6743e-30	--	--	--	--	--	--	--	--	--	--	--	--	--	-	-	-	--
CL846.Contig4_All	282	0	91	0	12.0643	13.5585	Up	2.49348e-33	2.82608e-32	--	--	--	--	--	--	--	--	--	--	--	--	--	-	-	-	--
CL6251.Contig1_All	496	0	160	0	12.06	13.5579	Up	5.23168e-58	8.85799e-57	gi|74865845|sp|Q8MP30.1|Y7791_DICDI	26.2	2e-06	RecName: Full=Uncharacterized histidine-rich protein DDB_G0274557; Flags: Precursor	sp|Q8MP30|Y7791_DICDI	47.8	7e-10	Uncharacterized histidine-rich protein DDB_G0274557 OS=Dictyostelium discoideum GN=DDB_G0274557 PE=4 SV=1	K11853	3e-08	47.8	xtr:100490033	ubiquitin carboxyl-terminal hydrolase 34 [EC:3.1.2.15]	-	-	-	--
Unigene36117_All	1244	2	18854	0.047	566.622	13.5574	Up	0	0	--	--	--	--	--	--	--	--	--	--	--	--	--	-	-	-	--
Unigene29533_All	796	0	256	0	12.0237	13.5536	Up	2.41992e-92	5.88607e-91	--	--	--	--	--	--	--	--	--	--	--	--	--	-	-	-	--
Unigene34501_All	521	0	167	0	11.9837	13.5488	Up	1.64081e-60	2.87203e-59	--	--	--	--	--	--	--	--	--	--	--	--	--	-	-	-	--
Unigene35475_All	462	0	148	0	11.9765	13.5479	Up	1.02446e-53	1.6394e-52	gi|358339569|dbj|GAA47606.1|	77	3e-13	hypothetical protein CLF_100574 [Clonorchis sinensis]	sp|Q55AX2|DOT1L_DICDI	81.6	6e-16	Histone-lysine N-methyltransferase, H3 lysine-79 specific OS=Dictyostelium discoideum GN=dotA PE=2 SV=2	K14822	2e-17	88.6	tgu:100219403	rRNA-processing protein CGR1	-	-	-	--
Unigene8867_All	862	5	46781	0.1696	2028.96	13.5463	Up	0	0	gi|37778438|gb|AAO73305.1|	152.1	3e-35	ovary development-related protein [Eriocheir sinensis]	sp|P98088|MUC5A_HUMAN	71.2	3e-12	Mucin-5AC (Fragments) OS=Homo sapiens GN=MUC5AC PE=1 SV=3	K10955	3e-13	76.3	acs:100563509	intestinal mucin-2	-	-	-	--
CL10179.Contig1_All	216	0	69	0	11.9428	13.5439	Up	1.84166e-25	1.74509e-24	--	--	--	--	--	--	--	--	--	--	--	--	--	-	-	-	--
CL3746.Contig2_All	229	0	73	0	11.9178	13.5408	Up	6.83266e-27	6.73272e-26	--	--	--	--	--	--	--	--	--	--	--	--	--	-	-	-	--
Unigene33489_All	226	0	72	0	11.9106	13.54	Up	1.55684e-26	1.52119e-25	--	--	--	--	--	--	--	--	--	--	--	--	--	-	-	-	--
CL4229.Contig1_All	220	0	70	0	11.8956	13.5381	Up	8.08266e-26	7.73996e-25	--	--	--	--	--	--	--	--	--	--	--	--	--	-	-	-	--
Unigene34600_All	609	0	193	0	11.8481	13.5324	Up	8.24212e-70	1.60308e-68	--	--	--	--	--	--	--	--	--	--	--	--	--	-	-	-	--
Unigene33164_All	358	0	113	0	11.8006	13.5266	Up	3.37604e-41	4.45321e-40	gi|444727915|gb|ELW68389.1|	53.1	4e-06	J domain-containing protein [Tupaia chinensis]	sp|Q55AX2|DOT1L_DICDI	56.6	1e-08	Histone-lysine N-methyltransferase, H3 lysine-79 specific OS=Dictyostelium discoideum GN=dotA PE=2 SV=2	K14822	9e-09	58.9	tgu:100219403	rRNA-processing protein CGR1	-	-	-	--
Unigene37332_All	467	0	147	0	11.7682	13.5226	Up	2.33426e-53	3.71268e-52	--	--	--	--	--	--	--	--	--	--	--	--	--	-	-	-	--
Unigene31090_All	490	0	154	0	11.7499	13.5204	Up	7.32096e-56	1.20467e-54	--	--	--	--	--	--	--	--	--	--	--	--	--	-	-	-	--
Unigene36998_All	293	0	92	0	11.739	13.519	Up	1.09434e-33	1.25032e-32	--	--	--	--	--	--	--	--	--	--	--	--	--	-	-	-	--
Unigene35957_All	1234	0	386	0	11.6945	13.5135	Up	7.7393e-139	2.58391e-137	gi|111307761|gb|AAI21193.1|	56.6	3e-06	Mki67 protein [Xenopus laevis]	sp|Q685J3|MUC17_HUMAN	62	3e-09	Mucin-17 OS=Homo sapiens GN=MUC17 PE=1 SV=2	K10955	3e-07	57	tgu:100220116	intestinal mucin-2	GO:0009987//cellular process	-	GO:0044464//cell part;GO:0016020//membrane	--
CL8254.Contig2_All	832	0	260	0	11.6832	13.5121	Up	8.97802e-94	2.20659e-92	gi|358339569|dbj|GAA47606.1|	55.5	3e-06	hypothetical protein CLF_100574 [Clonorchis sinensis]	sp|Q55AX2|DOT1L_DICDI	65.5	1e-10	Histone-lysine N-methyltransferase, H3 lysine-79 specific OS=Dictyostelium discoideum GN=dotA PE=2 SV=2	K14822	5e-12	72	tgu:100219403	rRNA-processing protein CGR1	-	-	-	--
Unigene36035_All	630	0	196	0	11.6312	13.5057	Up	6.96746e-71	1.37127e-69	--	--	--	--	--	--	--	--	--	--	--	--	--	-	-	-	--
CL5459.Contig3_All	654	0	203	0	11.6046	13.5024	Up	2.1852e-73	4.40771e-72	--	--	--	--	--	--	--	--	--	--	--	--	--	-	-	-	--
Unigene35980_All	261	0	81	0	11.6026	13.5022	Up	9.40488e-30	9.9014e-29	--	--	--	--	--	--	--	--	--	--	--	--	--	-	-	-	--
CL3392.Contig1_All	387	0	120	0	11.5926	13.5009	Up	1.05882e-43	1.45205e-42	--	--	--	--	--	--	--	--	--	--	--	--	--	-	-	-	--
CL190.Contig1_All	520	0	161	0	11.5753	13.4988	Up	2.29608e-58	3.90221e-57	--	--	--	--	--	--	--	--	--	--	--	--	--	-	-	-	--
Unigene37542_All	350	0	108	0	11.5363	13.4939	Up	2.07338e-39	2.647e-38	--	--	--	--	--	--	--	--	--	--	--	--	--	-	-	-	--
Unigene37465_All	276	0	85	0	11.5138	13.4911	Up	3.48928e-31	3.78467e-30	--	--	--	--	--	--	--	--	--	--	--	--	--	-	-	-	--
Unigene31218_All	546	0	168	0	11.5034	13.4898	Up	7.20118e-61	1.26708e-59	--	--	--	--	--	--	--	--	--	--	--	--	--	-	-	-	--
Unigene35702_All	351	0	108	0	11.5034	13.4898	Up	2.07338e-39	2.64672e-38	--	--	--	--	--	--	--	--	--	--	--	--	--	-	-	-	--
Unigene30720_All	236	0	72	0	11.4059	13.4775	Up	1.55684e-26	1.52056e-25	--	--	--	--	--	--	--	--	--	--	--	--	--	-	-	-	--
Unigene37524_All	223	0	68	0	11.4003	13.4768	Up	4.19626e-25	3.94412e-24	gi|443730458|gb|ELU15953.1|	55.5	9e-07	hypothetical protein CAPTEDRAFT_104119, partial [Capitella teleta]	sp|Q54LY1|Y6311_DICDI	62.4	2e-10	G8 domain-containing protein DDB_G0286311 OS=Dictyostelium discoideum GN=DDB_G0286311 PE=3 SV=1	K10955	1e-09	61.6	acs:100563509	intestinal mucin-2	-	-	-	--
Unigene36060_All	371	0	113	0	11.3871	13.4751	Up	3.37604e-41	4.45271e-40	--	--	--	--	--	--	--	--	--	--	--	--	--	-	-	-	--
Unigene35120_All	306	0	93	0	11.3624	13.472	Up	4.80284e-34	5.52282e-33	--	--	--	--	--	--	--	--	--	--	--	--	--	-	-	-	--
Unigene36426_All	455	0	138	0	11.3391	13.469	Up	3.86404e-50	5.86642e-49	--	--	--	--	--	--	--	--	--	--	--	--	--	-	-	-	--
CL6869.Contig2_All	331	0	100	0	11.2949	13.4634	Up	1.50632e-36	1.81895e-35	--	--	--	--	--	--	--	--	--	--	--	--	--	-	-	-	--
CL10342.Contig2_All	298	0	90	0	11.2911	13.4629	Up	5.68148e-33	6.39432e-32	--	--	--	--	--	--	--	--	--	--	--	--	--	-	-	-	--
CL5405.Contig5_All	336	0	101	0	11.2381	13.4561	Up	6.61092e-37	8.03751e-36	--	--	--	--	--	--	--	--	--	--	--	--	--	-	-	-	--
CL9823.Contig3_All	599	0	180	0	11.2346	13.4557	Up	3.67746e-65	6.80044e-64	--	--	--	--	--	--	--	--	--	--	--	--	--	-	-	-	--
Unigene33390_All	233	0	70	0	11.2319	13.4553	Up	8.08266e-26	7.73618e-25	gi|449669486|ref|XP_004207042.1|	69.3	6e-11	PREDICTED: uncharacterized protein LOC101235454, partial [Hydra magnipapillata]	sp|Q6ZRP5|YD019_HUMAN	58.2	4e-09	Putative uncharacterized protein FLJ46204 OS=Homo sapiens PE=5 SV=2	K14713	2e-06	51.2	cin:100177251	solute carrier family 39 (zinc transporter), member 7	-	-	-	--
Unigene37250_All	240	0	72	0	11.2158	13.4532	Up	1.55684e-26	1.52195e-25	--	--	--	--	--	--	--	--	--	--	--	--	--	-	-	-	--
CL1836.Contig3_All	675	22	192576	0.9531	10666.2	13.4501	Up	0	0	gi|66357786|ref|XP_626071.1|	59.7	1e-07	hypothetical protein [Cryptosporidium parvum Iowa II] >gi|46227173|gb|EAK88123.1| hypothetical protein cgd5_1220 [Cryptosporidium parvum Iowa II]	sp|O35930|GP1BA_MOUSE	49.3	7e-06	Platelet glycoprotein Ib alpha chain OS=Mus musculus GN=Gp1ba PE=2 SV=2	--	--	--	--	--	-	-	-	--
Unigene36295_All	254	0	76	0	11.1864	13.4495	Up	5.77598e-28	5.82129e-27	--	--	--	--	--	--	--	--	--	--	--	--	--	-	-	-	--
Unigene36475_All	420	0	125	0	11.1268	13.4418	Up	1.72406e-45	2.43801e-44	--	--	--	--	--	--	--	--	--	--	--	--	--	-	-	-	--
Unigene32473_All	693	0	206	0	11.1133	13.44	Up	1.84726e-74	3.77595e-73	--	--	--	--	--	--	--	--	--	--	--	--	--	-	-	-	--
Unigene35361_All	260	0	77	0	11.072	13.4346	Up	2.53496e-28	2.57872e-27	--	--	--	--	--	--	--	--	--	--	--	--	--	-	-	-	--
Unigene29502_All	497	0	147	0	11.0579	13.4328	Up	2.33426e-53	3.71318e-52	--	--	--	--	--	--	--	--	--	--	--	--	--	-	-	-	--
CL2327.Contig2_All	264	0	78	0	11.0459	13.4312	Up	1.11254e-28	1.14113e-27	--	--	--	--	--	--	--	--	--	--	--	--	--	-	-	-	--
Unigene36364_All	1753	5	43159	0.0834	920.449	13.43	Up	0	0	gi|330434836|gb|AEC22817.1|	248.4	9e-64	hypothetical protein [Macrobrachium nipponense]	sp|Q02817|MUC2_HUMAN	72	4e-12	Mucin-2 OS=Homo sapiens GN=MUC2 PE=1 SV=2	K03900	8e-13	76.3	gga:419031	von Willebrand factor	-	-	-	--
Unigene35584_All	422	0	124	0	10.9855	13.4233	Up	3.92832e-45	5.5133e-44	gi|114326299|ref|NP_001041440.2|	65.9	6e-10	uncharacterized protein LOC690435 [Rattus norvegicus] >gi|33086440|gb|AAP92532.1| Ab1-013 [Rattus norvegicus] >gi|149025437|gb|EDL81804.1| rCG63023 [Rattus norvegicus]	sp|Q55FI4|NOP58_DICDI	61.6	5e-10	Nucleolar protein 58 OS=Dictyostelium discoideum GN=nop58 PE=3 SV=1	K14822	6e-12	69.7	tgu:100219403	rRNA-processing protein CGR1	-	-	-	--
CL4974.Contig2_All	1098	0	322	0	10.9639	13.4205	Up	6.00616e-116	1.74162e-114	--	--	--	--	--	--	--	--	--	--	--	--	--	-	-	-	--
CL1305.Contig1_All	541	0	158	0	10.9187	13.4145	Up	2.71612e-57	4.54446e-56	--	--	--	--	--	--	--	--	--	--	--	--	--	-	-	-	--
CL3337.Contig1_All	1222	45	383702	1.0768	11739.1	13.4123	Up	0	0	gi|308507911|ref|XP_003116139.1|	65.1	8e-09	hypothetical protein CRE_09372 [Caenorhabditis remanei] >gi|308251083|gb|EFO95035.1| hypothetical protein CRE_09372 [Caenorhabditis remanei]	sp|Q95JC9|PRP_PIG	55.8	2e-07	Basic proline-rich protein OS=Sus scrofa PE=1 SV=2	K14317	7e-06	52.4	dsi:Dsim_GD25096	nuclear pore complex protein Nup214	-	-	-	--
Unigene30869_All	444	0	129	0	10.8622	13.407	Up	6.39636e-47	9.21589e-46	--	--	--	--	--	--	--	--	--	--	--	--	--	-	-	-	--
CL2819.Contig4_All	675	0	196	0	10.8558	13.4062	Up	6.96746e-71	1.37104e-69	--	--	--	--	--	--	--	--	--	--	--	--	--	-	-	-	--
Unigene34927_All	217	0	63	0	10.854	13.4059	Up	2.57712e-23	2.29963e-22	--	--	--	--	--	--	--	--	--	--	--	--	--	-	-	-	--
CL5405.Contig7_All	324	0	94	0	10.8466	13.405	Up	2.10786e-34	2.44104e-33	--	--	--	--	--	--	--	--	--	--	--	--	--	-	-	-	--
CL656.Contig5_All	276	0	80	0	10.8366	13.4036	Up	2.14292e-29	2.23543e-28	--	--	--	--	--	--	--	--	--	--	--	--	--	-	-	-	--
Unigene35239_All	911	0	264	0	10.8342	13.4033	Up	3.3309e-95	8.30288e-94	--	--	--	--	--	--	--	--	--	--	--	--	--	-	-	-	--
CL5435.Contig2_All	1139	0	330	0	10.8318	13.403	Up	8.26722e-119	2.4443e-117	gi|397472293|ref|XP_003807686.1|	127.9	9e-28	PREDICTED: apolipoprotein D [Pan paniscus]	sp|P05090|APOD_HUMAN	125	2e-28	Apolipoprotein D OS=Homo sapiens GN=APOD PE=1 SV=1	K03098	8e-07	55.5	hmg:100208577	outer membrane lipoprotein Blc	GO:0048662//negative regulation of smooth muscle cell proliferation;GO:0006006//glucose metabolic process;GO:0014012//peripheral nervous system axon regeneration;GO:0010642//negative regulation of platelet-derived growth factor receptor signaling pathway;GO:0007420//brain development;GO:1900016//negative regulation of cytokine production involved in inflammatory response;GO:2000405//negative regu…	GO:0015485//cholesterol binding;GO:0005515//protein binding	GO:0005783//endoplasmic reticulum;GO:0005615//extracellular space;GO:0022626//cytosolic ribosome;GO:0070062//extracellular vesicular exosome;GO:0048471//perinuclear region of cytoplasm;GO:0030425//dendrite;GO:0043025//neuronal cell body	--
Unigene30953_All	995	0	288	0	10.8213	13.4016	Up	8.68666e-104	2.30562e-102	--	--	--	--	--	--	--	--	--	--	--	--	--	-	-	-	--
Unigene10136_All	263	0	76	0	10.8036	13.3992	Up	5.77598e-28	5.82179e-27	--	--	--	--	--	--	--	--	--	--	--	--	--	-	-	-	--
CL318.Contig11_All	839	0	242	0	10.7836	13.3966	Up	2.46016e-87	5.71776e-86	--	--	--	--	--	--	--	--	--	--	--	--	--	-	-	-	--
CL4958.Contig2_All	949	0	273	0	10.7549	13.3927	Up	2.0122e-98	5.15909e-97	--	--	--	--	--	--	--	--	--	--	--	--	--	-	-	-	--
Unigene29741_All	564	0	162	0	10.7386	13.3905	Up	1.0077e-58	1.72155e-57	--	--	--	--	--	--	--	--	--	--	--	--	--	-	-	-	--
CL7790.Contig1_All	634	0	182	0	10.7323	13.3897	Up	7.08336e-66	1.32025e-64	--	--	--	--	--	--	--	--	--	--	--	--	--	-	-	-	--
CL656.Contig11_All	670	0	192	0	10.7136	13.3872	Up	1.87799e-69	3.63522e-68	--	--	--	--	--	--	--	--	--	--	--	--	--	-	-	-	--
Unigene29613_All	234	0	67	0	10.7046	13.3859	Up	9.56132e-25	8.89225e-24	--	--	--	--	--	--	--	--	--	--	--	--	--	-	-	-	--
CL2028.Contig3_All	1317	0	377	0	10.702	13.3856	Up	1.28113e-135	4.20563e-134	--	--	--	--	--	--	--	--	--	--	--	--	--	-	-	-	--
Unigene33358_All	224	0	64	0	10.6818	13.3829	Up	1.13105e-23	1.02003e-22	--	--	--	--	--	--	--	--	--	--	--	--	--	-	-	-	--
Unigene35729_All	224	0	64	0	10.6818	13.3829	Up	1.13105e-23	1.01995e-22	--	--	--	--	--	--	--	--	--	--	--	--	--	-	-	-	--
Unigene37403_All	333	0	95	0	10.6657	13.3807	Up	9.251e-35	1.07951e-33	--	--	--	--	--	--	--	--	--	--	--	--	--	-	-	-	--
CL846.Contig14_All	204	0	58	0	10.6294	13.3758	Up	1.58274e-21	1.34029e-20	--	--	--	--	--	--	--	--	--	--	--	--	--	-	-	-	--
Unigene30554_All	282	0	80	0	10.606	13.3726	Up	2.14292e-29	2.23643e-28	--	--	--	--	--	--	--	--	--	--	--	--	--	-	-	-	--
Unigene36625_All	286	0	81	0	10.5884	13.3702	Up	9.40488e-30	9.90673e-29	--	--	--	--	--	--	--	--	--	--	--	--	--	-	-	-	--
Unigene35772_All	202	0	57	0	10.5496	13.3649	Up	3.60632e-21	3.01759e-20	--	--	--	--	--	--	--	--	--	--	--	--	--	-	-	-	--
CL2827.Contig1_All	598	18	148483	0.8802	9282.95	13.3645	Up	0	0	gi|321456386|gb|EFX67496.1|	96.7	7e-19	hypothetical protein DAPPUDRAFT_331010 [Daphnia pulex]	sp|Q4ZJM9|C1QL4_MOUSE	69.7	4e-12	Complement C1q-like protein 4 OS=Mus musculus GN=C1ql4 PE=1 SV=1	K03986	5e-07	54.7	ecb:100058097	complement C1q subcomponent subunit A	-	-	-	--
Unigene33487_All	661	0	186	0	10.5202	13.3609	Up	2.62798e-67	4.96835e-66	gi|242014557|ref|XP_002427953.1|	93.2	1e-17	conserved hypothetical protein [Pediculus humanus corporis] >gi|212512452|gb|EEB15215.1| conserved hypothetical protein [Pediculus humanus corporis]	--	--	--	--	--	--	--	--	--	-	-	-	--
CL7180.Contig1_All	274	0	77	0	10.5063	13.359	Up	2.53496e-28	2.57939e-27	--	--	--	--	--	--	--	--	--	--	--	--	--	-	-	-	--
CL1810.Contig1_All	908	0	253	0	10.4171	13.3467	Up	2.86262e-91	6.90713e-90	--	--	--	--	--	--	--	--	--	--	--	--	--	-	-	-	--
CL9486.Contig3_All	772	0	215	0	10.4119	13.3459	Up	1.11593e-77	2.36239e-76	--	--	--	--	--	--	--	--	--	--	--	--	--	-	-	-	--
Unigene36953_All	291	0	81	0	10.4064	13.3452	Up	9.40488e-30	9.89254e-29	--	--	--	--	--	--	--	--	--	--	--	--	--	-	-	-	--
Unigene37105_All	266	0	74	0	10.4007	13.3444	Up	2.99872e-27	2.97581e-26	--	--	--	--	--	--	--	--	--	--	--	--	--	-	-	-	--
Unigene37538_All	223	0	62	0	10.3943	13.3435	Up	5.87206e-23	5.18391e-22	--	--	--	--	--	--	--	--	--	--	--	--	--	-	-	-	--
CL10665.Contig4_All	505	0	140	0	10.3645	13.3394	Up	7.44274e-51	1.14206e-49	gi|328707589|ref|XP_003243437.1|	21.2	1e-08	PREDICTED: hypothetical protein LOC100572891 [Acyrthosiphon pisum]	--	--	--	--	--	--	--	--	--	-	-	-	--
Unigene37269_All	571	0	158	0	10.345	13.3366	Up	2.71612e-57	4.5451e-56	--	--	--	--	--	--	--	--	--	--	--	--	--	-	-	-	--
Unigene35757_All	208	5	40373	0.7029	7256.68	13.3337	Up	0	0	--	--	--	--	--	--	--	--	--	--	--	--	--	-	-	-	--
Unigene37015_All	236	0	65	0	10.297	13.3299	Up	4.96394e-24	4.52213e-23	gi|156369766|ref|XP_001628145.1|	68.2	1e-10	predicted protein [Nematostella vectensis] >gi|156215114|gb|EDO36082.1| predicted protein [Nematostella vectensis]	sp|Q5R9T5|SPTC1_PONAB	56.6	1e-08	Serine palmitoyltransferase 1 OS=Pongo abelii GN=SPTLC1 PE=2 SV=1	K00654	1e-11	68.2	nve:NEMVE_v1g120739	serine palmitoyltransferase [EC:2.3.1.50]	-	-	-	--
Unigene35416_All	378	0	104	0	10.2861	13.3284	Up	5.58854e-38	6.94462e-37	--	--	--	--	--	--	--	--	--	--	--	--	--	-	-	-	--
CL9943.Contig2_All	557	0	153	0	10.2694	13.3261	Up	1.6681e-55	2.72807e-54	--	--	--	--	--	--	--	--	--	--	--	--	--	-	-	-	--
Unigene36858_All	317	0	87	0	10.2605	13.3248	Up	6.72088e-32	7.40809e-31	gi|170595123|ref|XP_001902255.1|	70.5	2e-11	U88 [Brugia malayi]	sp|Q54UG3|Y1095_DICDI	91.3	4e-19	UPF0746 protein DDB_G0281095 OS=Dictyostelium discoideum GN=DDB_G0281095 PE=3 SV=1	K14972	2e-19	94	aga:AgaP_AGAP004734	PAX-interacting protein 1	-	-	GO:0016020//membrane	--
Unigene32714_All	396	0	108	0	10.1962	13.3157	Up	2.07338e-39	2.64758e-38	gi|211922677|dbj|BAG80983.1|	107.1	2e-22	opsin [Triops longicaudatus]	sp|O61303|OPSUV_APIME	87	1e-17	Opsin, ultraviolet-sensitive OS=Apis mellifera GN=UVOP PE=1 SV=1	K04255	1e-17	88.6	nvi:100124184	r-opsin	GO:0007165//signal transduction	GO:0004871//signal transducer activity	GO:0016020//membrane	--
Unigene36646_All	231	0	63	0	10.1962	13.3157	Up	2.57712e-23	2.29946e-22	--	--	--	--	--	--	--	--	--	--	--	--	--	-	-	-	--
CL2028.Contig2_All	1471	0	401	0	10.1916	13.3151	Up	3.34106e-144	1.15043e-142	--	--	--	--	--	--	--	--	--	--	--	--	--	-	-	-	--
Unigene36405_All	624	0	170	0	10.1853	13.3142	Up	1.38706e-61	2.46456e-60	--	--	--	--	--	--	--	--	--	--	--	--	--	-	-	-	--
Unigene34847_All	202	0	55	0	10.1794	13.3134	Up	1.87229e-20	1.52962e-19	--	--	--	--	--	--	--	--	--	--	--	--	--	-	-	-	--
Unigene30272_All	727	0	197	0	10.1308	13.3065	Up	3.05788e-71	6.04658e-70	--	--	--	--	--	--	--	--	--	--	--	--	--	-	-	-	--
Unigene34913_All	286	0	77	0	10.0655	13.2971	Up	2.53496e-28	2.57716e-27	gi|358339569|dbj|GAA47606.1|	52.8	5e-06	hypothetical protein CLF_100574 [Clonorchis sinensis]	--	--	--	--	K14822	9e-06	48.9	tgu:100219403	rRNA-processing protein CGR1	-	-	-	--
Unigene30337_All	212	0	57	0	10.0519	13.2952	Up	3.60632e-21	3.01651e-20	gi|449504701|ref|XP_002190698.2|	73.6	3e-12	PREDICTED: probable E3 ubiquitin-protein ligase HERC4 [Taeniopygia guttata]	sp|Q6PAV2|HERC4_MOUSE	71.6	4e-13	Probable E3 ubiquitin-protein ligase HERC4 OS=Mus musculus GN=Herc4 PE=2 SV=2	K10615	3e-13	73.6	tgu:100226404	E3 ubiquitin-protein ligase HERC4 [EC:6.3.2.19]	GO:0007283//spermatogenesis;GO:0042787//protein ubiquitination involved in ubiquitin-dependent protein catabolic process;GO:0030154//cell differentiation	GO:0070740//tubulin-glutamic acid ligase activity;GO:0043773;GO:0043774;GO:0008766//UDP-N-acetylmuramoylalanyl-D-glutamyl-2,6-diaminopimelate-D-alanyl-D-alanine ligase activity;GO:0070736//protein-glycine ligase activity, initiating;GO:0061630;GO:0070738//tubulin-glycine ligase activity;GO:0018169//ribosomal S6-glutamic acid ligase activity;GO:0070737//protein-glycine ligase activity, elongating	GO:0005737//cytoplasm	--
Unigene34984_All	269	0	72	0	10.0067	13.2887	Up	1.55684e-26	1.52144e-25	--	--	--	--	--	--	--	--	--	--	--	--	--	-	-	-	--
CL6772.Contig1_All	348	0	93	0	9.9911	13.2864	Up	4.80284e-34	5.52336e-33	--	--	--	--	--	--	--	--	--	--	--	--	--	-	-	-	--
Unigene35081_All	285	0	76	0	9.9696	13.2833	Up	5.77598e-28	5.82379e-27	gi|170595123|ref|XP_001902255.1|	33.9	3e-07	U88 [Brugia malayi]	sp|P0C6A2|MAMD1_MOUSE	48.1	7e-11	Mastermind-like domain-containing protein 1 OS=Mus musculus GN=Mamld1 PE=2 SV=1	K11319	9e-10	48.5	dgr:Dgri_GH12806	inhibitor of growth protein 3	-	-	-	--
Unigene37038_All	476	0	126	0	9.8963	13.2727	Up	7.56652e-46	1.07568e-44	--	--	--	--	--	--	--	--	--	--	--	--	--	-	-	-	--
CL283.Contig3_All	614	0	162	0	9.8641	13.268	Up	1.0077e-58	1.7213e-57	gi|340724970|ref|XP_003400849.1|	56.6	9e-07	PREDICTED: hypothetical protein LOC100645608 [Bombus terrestris] >gi|350416939|ref|XP_003491178.1| PREDICTED: hypothetical protein LOC100744936 [Bombus impatiens]	--	--	--	--	--	--	--	--	--	-	-	-	--
Unigene29921_All	1251	5	38469	0.1169	1149.65	13.2636	Up	0	0	--	--	--	--	--	--	--	--	--	--	--	--	--	-	-	-	--
Unigene37381_All	369	0	97	0	9.8278	13.2627	Up	1.78189e-35	2.10734e-34	gi|307187868|gb|EFN72802.1|	55.8	7e-07	hypothetical protein EAG_08543 [Camponotus floridanus]	--	--	--	--	K12811	2e-06	50.8	dan:Dana_GF21236	ATP-dependent RNA helicase DDX46/PRP5 [EC:3.6.4.13]	-	-	-	--
Unigene32570_All	263	0	69	0	9.8085	13.2598	Up	1.84166e-25	1.74523e-24	gi|37725922|gb|AAO38039.1|	54.3	2e-06	reticulocyte binding-like protein 2b [Plasmodium reichenowi]	sp|C0H5F4|RBP2B_PLAF7	71.2	5e-13	Reticulocyte binding protein 2 homolog b OS=Plasmodium falciparum (isolate 3D7) GN=Rh2b PE=3 SV=1	K10750	1e-12	72	bfo:BRAFLDRAFT_94449	chromatin assembly factor 1 subunit A	GO:0007186//G-protein coupled receptor signaling pathway	GO:0004965//G-protein coupled GABA receptor activity	GO:0016021//integral to membrane	--
Unigene36823_All	463	0	121	0	9.7705	13.2542	Up	4.64696e-44	6.40414e-43	--	--	--	--	--	--	--	--	--	--	--	--	--	-	-	-	--
CL4872.Contig1_All	640	0	167	0	9.7554	13.252	Up	1.64081e-60	2.87288e-59	--	--	--	--	--	--	--	--	--	--	--	--	--	-	-	-	--
CL10665.Contig3_All	560	0	146	0	9.7471	13.2508	Up	5.3187e-53	8.41507e-52	gi|298204351|gb|ADI61824.1|	26.9	3e-09	endonuclease-reverse transcriptase [Bombyx mori]	--	--	--	--	--	--	--	--	--	-	-	-	--
Unigene36533_All	234	0	61	0	9.746	13.2506	Up	1.33797e-22	1.1701e-21	--	--	--	--	--	--	--	--	--	--	--	--	--	-	-	-	--
Unigene33420_All	309	0	80	0	9.6793	13.2407	Up	2.14292e-29	2.23662e-28	gi|345323622|ref|XP_001509502.2|	55.5	9e-07	PREDICTED: hypothetical protein LOC100078460 [Ornithorhynchus anatinus]	--	--	--	--	K14822	2e-06	51.2	tgu:100219403	rRNA-processing protein CGR1	-	-	-	--
Unigene36126_All	642	0	166	0	9.6668	13.2388	Up	3.73864e-60	6.50912e-59	--	--	--	--	--	--	--	--	--	--	--	--	--	-	-	-	--
CL190.Contig4_All	535	0	138	0	9.6435	13.2353	Up	3.86404e-50	5.86491e-49	--	--	--	--	--	--	--	--	--	--	--	--	--	-	-	-	--
CL1671.Contig1_All	919	0	237	0	9.6415	13.235	Up	1.5109e-85	3.45822e-84	--	--	--	--	--	--	--	--	--	--	--	--	--	-	-	-	--
Unigene34910_All	571	0	147	0	9.6248	13.2325	Up	2.33426e-53	3.71368e-52	gi|449278435|gb|EMC86277.1|	56.6	7e-07	Translation initiation factor IF-2 [Columba livia]	sp|Q55FI4|NOP58_DICDI	66.6	3e-11	Nucleolar protein 58 OS=Dictyostelium discoideum GN=nop58 PE=3 SV=1	K14822	2e-15	82	tgu:100219403	rRNA-processing protein CGR1	-	-	-	--
Unigene34532_All	230	0	59	0	9.5904	13.2274	Up	6.94632e-22	5.94002e-21	--	--	--	--	--	--	--	--	--	--	--	--	--	-	-	-	--
Unigene30849_All	336	0	86	0	9.5691	13.2242	Up	1.53137e-31	1.67445e-30	--	--	--	--	--	--	--	--	--	--	--	--	--	-	-	-	--
Unigene36550_All	337	0	86	0	9.5407	13.2199	Up	1.53137e-31	1.67383e-30	--	--	--	--	--	--	--	--	--	--	--	--	--	-	-	-	--
CL273.Contig2_All	593	0	151	0	9.5199	13.2167	Up	8.66028e-55	1.40209e-53	--	--	--	--	--	--	--	--	--	--	--	--	--	-	-	-	--
Unigene37545_All	281	0	71	0	9.4463	13.2055	Up	3.54732e-26	3.43186e-25	gi|402872889|ref|XP_003900326.1|	23.1	5e-09	PREDICTED: LOW QUALITY PROTEIN: protein diaphanous homolog 1 [Papio anubis]	sp|O60610|DIAP1_HUMAN	45.8	2e-06	Protein diaphanous homolog 1 OS=Homo sapiens GN=DIAPH1 PE=1 SV=2	K05740	3e-09	57	mcc:700918	diaphanous 1	-	-	-	--
CL2369.Contig2_All	701	0	177	0	9.4399	13.2046	Up	4.35024e-64	7.94952e-63	--	--	--	--	--	--	--	--	--	--	--	--	--	-	-	-	--
Unigene30920_All	226	0	57	0	9.4292	13.2029	Up	3.60632e-21	3.01716e-20	--	--	--	--	--	--	--	--	--	--	--	--	--	-	-	-	--
Unigene36710_All	567	0	143	0	9.429	13.2029	Up	6.2917e-52	9.80149e-51	gi|358339569|dbj|GAA47606.1|	53.5	6e-06	hypothetical protein CLF_100574 [Clonorchis sinensis]	sp|P15577|NU2M_PARTE	48.9	7e-06	NADH-ubiquinone oxidoreductase chain 2 OS=Paramecium tetraurelia GN=ND2 PE=3 SV=1	K15001	4e-06	51.2	dmo:Dmoj_GI19140	cytochrome P450, family 4 [EC:1.14.-.-]	-	-	-	--
Unigene68657_All	306	0	77	0	9.4076	13.1996	Up	2.53496e-28	2.5785e-27	gi|391337278|ref|XP_003742997.1|	106.7	3e-22	PREDICTED: protein SET-like [Metaseiulus occidentalis]	sp|Q01105|SET_HUMAN	87.8	5e-18	Protein SET OS=Homo sapiens GN=SET PE=1 SV=3	K11290	1e-21	101	ame:724665	template-activating factor I	GO:0006334//nucleosome assembly	-	GO:0005634//nucleus	--
CL3337.Contig4_All	1197	45	330739	1.0993	10330	13.198	Up	0	0	gi|444726308|gb|ELW66845.1|	55.1	8e-06	hypothetical protein TREES_T100007546 [Tupaia chinensis]	sp|Q9W1X4|NU214_DROME	52.4	2e-06	Nuclear pore complex protein Nup214 OS=Drosophila melanogaster GN=Nup214 PE=1 SV=2	K14317	3e-06	53.5	dsi:Dsim_GD25096	nuclear pore complex protein Nup214	-	-	-	--
CL6251.Contig4_All	379	0	95	0	9.3712	13.194	Up	9.251e-35	1.07941e-33	gi|74865845|sp|Q8MP30.1|Y7791_DICDI	26.2	2e-06	RecName: Full=Uncharacterized histidine-rich protein DDB_G0274557; Flags: Precursor	sp|Q8MP30|Y7791_DICDI	47.8	3e-10	Uncharacterized histidine-rich protein DDB_G0274557 OS=Dictyostelium discoideum GN=DDB_G0274557 PE=4 SV=1	K11853	2e-08	47.8	xtr:100490033	ubiquitin carboxyl-terminal hydrolase 34 [EC:3.1.2.15]	-	-	-	--
Unigene34678_All	340	0	85	0	9.3465	13.1902	Up	3.48928e-31	3.78397e-30	gi|358339569|dbj|GAA47606.1|	52.4	7e-06	hypothetical protein CLF_100574 [Clonorchis sinensis]	sp|Q869E1|DNLI1_DICDI	50.1	1e-06	DNA ligase 1 OS=Dictyostelium discoideum GN=lig1 PE=3 SV=1	K14822	2e-06	50.8	tgu:100219403	rRNA-processing protein CGR1	-	-	-	--
Unigene34918_All	240	0	60	0	9.3465	13.1902	Up	3.0486e-22	2.63455e-21	--	--	--	--	--	--	--	--	--	--	--	--	--	-	-	-	--
CL35.Contig1_All	272	0	68	0	9.3465	13.1902	Up	4.19626e-25	3.94192e-24	--	--	--	--	--	--	--	--	--	--	--	--	--	-	-	-	--
Unigene35538_All	417	0	104	0	9.3241	13.1867	Up	5.58854e-38	6.94682e-37	--	--	--	--	--	--	--	--	--	--	--	--	--	-	-	-	--
CL9825.Contig2_All	373	0	93	0	9.3215	13.1863	Up	4.80284e-34	5.5239e-33	--	--	--	--	--	--	--	--	--	--	--	--	--	-	-	-	--
Unigene3739_All	1555	8	58277	0.1504	1401.13	13.1855	Up	0	0	gi|330434836|gb|AEC22817.1|	330.5	1e-88	hypothetical protein [Macrobrachium nipponense]	sp|P98088|MUC5A_HUMAN	83.6	1e-15	Mucin-5AC (Fragments) OS=Homo sapiens GN=MUC5AC PE=1 SV=3	K10955	1e-15	85.5	tgu:100220116	intestinal mucin-2	-	-	-	--
CL3560.Contig1_All	201	0	50	0	9.3	13.183	Up	1.14986e-18	8.79625e-18	--	--	--	--	--	--	--	--	--	--	--	--	--	-	-	-	--
Unigene30489_All	210	0	52	0	9.2575	13.1764	Up	2.21482e-19	1.74074e-18	--	--	--	--	--	--	--	--	--	--	--	--	--	-	-	-	--
Unigene35637_All	283	0	70	0	9.2475	13.1748	Up	8.08266e-26	7.74059e-25	--	--	--	--	--	--	--	--	--	--	--	--	--	-	-	-	--
Unigene30812_All	794	1	7216	0.0368	339.771	13.1726	Up	0	0	gi|209879295|ref|XP_002141088.1|	54.3	7e-06	hypothetical protein [Cryptosporidium muris RN66] >gi|209556694|gb|EEA06739.1| hypothetical protein, conserved [Cryptosporidium muris RN66]	sp|O46598|HAVR1_CHLAE	52.4	1e-06	Hepatitis A virus cellular receptor 1 OS=Chlorocebus aethiops GN=HAVCR1 PE=1 SV=2	K10955	8e-07	54.7	acs:100563509	intestinal mucin-2	-	-	-	--
Unigene36235_All	887	0	219	0	9.2306	13.1722	Up	4.14018e-79	8.88137e-78	gi|358339569|dbj|GAA47606.1|	92	4e-17	hypothetical protein CLF_100574 [Clonorchis sinensis]	sp|Q55AX2|DOT1L_DICDI	133	6e-31	Histone-lysine N-methyltransferase, H3 lysine-79 specific OS=Dictyostelium discoideum GN=dotA PE=2 SV=2	K14822	1e-37	157	tgu:100219403	rRNA-processing protein CGR1	-	-	-	--
Unigene30225_All	235	0	58	0	9.2272	13.1717	Up	1.58274e-21	1.33961e-20	gi|313242670|emb|CBY39468.1|	58.2	1e-07	unnamed protein product [Oikopleura dioica]	sp|Q05049|MUC1_XENLA	83.6	9e-17	Integumentary mucin C.1 (Fragment) OS=Xenopus laevis PE=2 SV=1	K10955	4e-15	80.1	xtr:100493286	intestinal mucin-2	-	-	-	--
Unigene36086_All	204	0	50	0	9.1633	13.1617	Up	1.14986e-18	8.80714e-18	--	--	--	--	--	--	--	--	--	--	--	--	--	-	-	-	--
Unigene37257_All	491	0	120	0	9.1371	13.1575	Up	1.05882e-43	1.4529e-42	gi|328779540|ref|XP_001121814.2|	80.1	4e-14	PREDICTED: probable 4-coumarate--CoA ligase 3-like [Apis mellifera]	sp|Q54P79|4CL3_DICDI	70.1	2e-12	Probable 4-coumarate--CoA ligase 3 OS=Dictyostelium discoideum GN=4cl3 PE=3 SV=2	--	--	--	--	--	-	-	-	--
Unigene34672_All	1499	2	14212	0.039	354.457	13.1499	Up	0	0	--	--	--	--	--	--	--	--	--	--	--	--	--	-	-	-	--
Unigene31070_All	554	0	134	0	9.0429	13.1426	Up	1.0415e-48	1.54686e-47	--	--	--	--	--	--	--	--	--	--	--	--	--	-	-	-	--
CL6613.Contig1_All	633	0	153	0	9.0365	13.1415	Up	1.6681e-55	2.72921e-54	--	--	--	--	--	--	--	--	--	--	--	--	--	-	-	-	--
Unigene29540_All	232	0	56	0	9.0242	13.1396	Up	8.2171e-21	6.7882e-20	--	--	--	--	--	--	--	--	--	--	--	--	--	-	-	-	--
CL3734.Contig2_All	6594	91	641492	0.4035	3637.08	13.1379	Up	0	0	gi|257480841|gb|ACV60547.1|	621.3	2e-175	polehole-like protein [Penaeus monodon]	sp|Q685J3|MUC17_HUMAN	121	2e-26	Mucin-17 OS=Homo sapiens GN=MUC17 PE=1 SV=2	K10955	1e-27	127	tgu:100220116	intestinal mucin-2	-	-	GO:0044464//cell part;GO:0016020//membrane	--
Unigene31074_All	354	0	85	0	8.9769	13.132	Up	3.48928e-31	3.78432e-30	gi|449497290|ref|XP_002192942.2|	57.4	2e-07	PREDICTED: uncharacterized protein LOC100220308 [Taeniopygia guttata]	sp|Q0GNC1|INF2_MOUSE	50.1	1e-08	Inverted formin-2 OS=Mus musculus GN=Inf2 PE=1 SV=1	K02184	7e-08	48.5	xtr:779576	formin 2	GO:0065007//biological regulation;GO:0044763;GO:0016043//cellular component organization	-	-	--
CL190.Contig3_All	605	0	145	0	8.9603	13.1293	Up	1.21188e-52	1.90534e-51	--	--	--	--	--	--	--	--	--	--	--	--	--	-	-	-	--
Unigene18990_All	1282	5	34936	0.114	1018.82	13.1256	Up	0	0	--	--	--	--	--	--	--	--	--	--	--	--	--	-	-	-	--
Unigene36073_All	214	0	51	0	8.9098	13.1212	Up	5.0465e-19	3.91346e-18	--	--	--	--	--	--	--	--	--	--	--	--	--	-	-	-	--
CL318.Contig3_All	756	0	180	0	8.9015	13.1198	Up	3.67746e-65	6.80258e-64	--	--	--	--	--	--	--	--	--	--	--	--	--	-	-	-	--
CL9588.Contig1_All	1109	0	264	0	8.8999	13.1196	Up	3.3309e-95	8.30112e-94	gi|358339569|dbj|GAA47606.1|	58.5	7e-07	hypothetical protein CLF_100574 [Clonorchis sinensis]	sp|Q55AX2|DOT1L_DICDI	73.2	1e-12	Histone-lysine N-methyltransferase, H3 lysine-79 specific OS=Dictyostelium discoideum GN=dotA PE=2 SV=2	K14822	1e-16	88.2	tgu:100219403	rRNA-processing protein CGR1	-	-	-	--
CL9149.Contig1_All	395	0	94	0	8.897	13.1191	Up	2.10786e-34	2.442e-33	--	--	--	--	--	--	--	--	--	--	--	--	--	-	-	-	--
CL5169.Contig7_All	678	70	485946	3.019	26795.9	13.1157	Up	0	0	gi|326433960|gb|EGD79530.1|	58.2	3e-07	hypothetical protein PTSG_12992 [Salpingoeca sp. ATCC 50818]	--	--	--	--	--	--	--	--	--	-	-	-	--
CL2557.Contig2_All	898	0	213	0	8.8678	13.1144	Up	5.79358e-77	1.21662e-75	--	--	--	--	--	--	--	--	--	--	--	--	--	-	-	-	--
Unigene30936_All	270	0	64	0	8.8619	13.1134	Up	1.13105e-23	1.01948e-22	--	--	--	--	--	--	--	--	--	--	--	--	--	-	-	-	--
CL1836.Contig4_All	698	18	124757	0.7541	6682.21	13.1133	Up	0	0	gi|326428107|gb|EGD73677.1|	53.9	7e-06	hypothetical protein PTSG_12308 [Salpingoeca sp. ATCC 50818]	sp|O35930|GP1BA_MOUSE	49.7	6e-06	Platelet glycoprotein Ib alpha chain OS=Mus musculus GN=Gp1ba PE=2 SV=2	K13908	5e-06	51.6	bta:789503	mucin-5B	-	-	-	--
Unigene37237_All	987	2	13869	0.0593	525.338	13.1129	Up	0	0	gi|339246595|ref|XP_003374931.1|	57.4	1e-06	putative kunitz/Bovine pancreatic trypsin inhibitor domain protein [Trichinella spiralis] >gi|316971799|gb|EFV55533.1| putative kunitz/Bovine pancreatic trypsin inhibitor domain protein [Trichinella spiralis]	sp|Q8WPI2|BOOH2_BOOMI	112	1e-24	Boophilin-H2 OS=Boophilus microplus GN=H2 PE=1 SV=1	K03909	2e-24	114	gga:423989	tissue factor pathway inhibitor	-	-	-	--
Unigene36040_All	511	0	121	0	8.8527	13.1119	Up	4.64696e-44	6.40339e-43	gi|449270561|gb|EMC81224.1|	56.6	5e-07	Chloride intracellular channel protein 6 [Columba livia]	--	--	--	--	--	--	--	--	--	-	-	-	--
Unigene35712_All	283	0	67	0	8.8511	13.1116	Up	9.56132e-25	8.89366e-24	--	--	--	--	--	--	--	--	--	--	--	--	--	-	-	-	--
Unigene33338_All	300	0	71	0	8.848	13.1111	Up	3.54732e-26	3.42819e-25	--	--	--	--	--	--	--	--	--	--	--	--	--	-	-	-	--
CL3160.Contig7_All	447	0	105	0	8.782	13.1003	Up	2.4527e-38	3.06796e-37	gi|344248636|gb|EGW04740.1|	53.9	2e-06	hypothetical protein I79_017144 [Cricetulus griseus]	--	--	--	--	--	--	--	--	--	-	-	-	--
CL442.Contig1_All	486	0	114	0	8.7696	13.0983	Up	1.48167e-41	1.96611e-40	--	--	--	--	--	--	--	--	--	--	--	--	--	-	-	-	--
CL846.Contig3_All	572	0	134	0	8.7583	13.0964	Up	1.0415e-48	1.54647e-47	--	--	--	--	--	--	--	--	--	--	--	--	--	-	-	-	--
CL7790.Contig2_All	547	0	128	0	8.7485	13.0948	Up	1.45743e-46	2.0932e-45	--	--	--	--	--	--	--	--	--	--	--	--	--	-	-	-	--
Unigene36692_All	488	0	114	0	8.7336	13.0924	Up	1.48167e-41	1.96522e-40	--	--	--	--	--	--	--	--	--	--	--	--	--	-	-	-	--
Unigene36900_All	240	0	56	0	8.7234	13.0907	Up	8.2171e-21	6.79059e-20	--	--	--	--	--	--	--	--	--	--	--	--	--	-	-	-	--
CL1992.Contig2_All	480	0	112	0	8.7234	13.0907	Up	7.69238e-41	1.00778e-39	--	--	--	--	--	--	--	--	--	--	--	--	--	-	-	-	--
Unigene30931_All	676	0	157	0	8.6829	13.084	Up	6.18876e-57	1.03092e-55	--	--	--	--	--	--	--	--	--	--	--	--	--	-	-	-	--
Unigene36536_All	224	0	52	0	8.6789	13.0833	Up	2.21482e-19	1.74203e-18	--	--	--	--	--	--	--	--	--	--	--	--	--	-	-	-	--
Unigene29680_All	359	0	83	0	8.6436	13.0774	Up	1.81152e-30	1.93753e-29	--	--	--	--	--	--	--	--	--	--	--	--	--	-	-	-	--
CL7850.Contig2_All	658	0	152	0	8.6363	13.0762	Up	3.80082e-55	6.19101e-54	--	--	--	--	--	--	--	--	--	--	--	--	--	-	-	-	--
Unigene37573_All	273	0	63	0	8.6276	13.0747	Up	2.57712e-23	2.29998e-22	gi|167378269|ref|XP_001734741.1|	54.3	2e-06	hypothetical protein [Entamoeba dispar SAW760] >gi|165903628|gb|EDR29091.1| hypothetical protein, conserved [Entamoeba dispar SAW760]	--	--	--	--	--	--	--	--	--	-	-	-	--
CL9056.Contig1_All	399	0	92	0	8.6204	13.0735	Up	1.09434e-33	1.25081e-32	gi|148697053|gb|EDL29000.1|	53.5	3e-06	reproductive homeobox 8 [Mus musculus]	--	--	--	--	--	--	--	--	--	-	-	-	--
CL1305.Contig2_All	352	0	81	0	8.6031	13.0706	Up	9.40488e-30	9.89431e-29	--	--	--	--	--	--	--	--	--	--	--	--	--	-	-	-	--
CL6209.Contig3_All	292	0	67	0	8.5783	13.0665	Up	9.56132e-25	8.89437e-24	--	--	--	--	--	--	--	--	--	--	--	--	--	-	-	-	--
Unigene27198_All	3235	10	67038	0.0904	774.742	13.0651	Up	0	0	gi|291237975|ref|XP_002738907.1|	68.6	2e-09	PREDICTED: rCG64566-like [Saccoglossus kowalevskii]	sp|Q6ZWJ8|KCP_HUMAN	202	3e-51	Kielin/chordin-like protein OS=Homo sapiens GN=KCP PE=2 SV=2	K03900	7e-13	77.4	bta:280958	von Willebrand factor	-	-	-	--
Unigene37363_All	737	0	168	0	8.5222	13.057	Up	7.20118e-61	1.26689e-59	--	--	--	--	--	--	--	--	--	--	--	--	--	-	-	-	--
Unigene36363_All	713	0	162	0	8.4945	13.0523	Up	1.0077e-58	1.72105e-57	--	--	--	--	--	--	--	--	--	--	--	--	--	-	-	-	--
Unigene30749_All	767	0	174	0	8.4813	13.0501	Up	5.14608e-63	9.28831e-62	gi|193203538|ref|NP_493042.2|	54.7	5e-06	Protein Y53C10A.10 [Caenorhabditis elegans] >gi|158934259|emb|CAA22144.3| Protein Y53C10A.10 [Caenorhabditis elegans]	sp|Q01443|SSP2_PLAYO	104	2e-22	Sporozoite surface protein 2 OS=Plasmodium yoelii yoelii GN=SSP2 PE=1 SV=2	K03006	3e-17	89.4	isc:IscW_ISCW004607	DNA-directed RNA polymerase II subunit RPB1 [EC:2.7.7.6]	-	-	-	--
Unigene35142_All	247	0	56	0	8.4762	13.0492	Up	8.2171e-21	6.78296e-20	gi|443696809|gb|ELT97425.1|	62.4	7e-09	hypothetical protein CAPTEDRAFT_194915 [Capitella teleta]	sp|Q7ZUW2|HYOU1_DANRE	50.1	1e-06	Hypoxia up-regulated protein 1 OS=Danio rerio GN=hyou1 PE=2 SV=1	K09486	2e-07	54.7	nve:NEMVE_v1g172038	hypoxia up-regulated 1	-	-	-	--
Unigene37520_All	217	0	49	0	8.442	13.0434	Up	2.62e-18	1.98029e-17	gi|307197085|gb|EFN78453.1|	52.8	6e-06	hypothetical protein EAI_13325 [Harpegnathos saltator]	sp|Q05049|MUC1_XENLA	81.6	4e-16	Integumentary mucin C.1 (Fragment) OS=Xenopus laevis PE=2 SV=1	K08252	9e-17	85.5	dvi:Dvir_GJ15489	receptor protein-tyrosine kinase [EC:2.7.10.1]	-	-	-	--
Unigene36430_All	341	0	77	0	8.442	13.0434	Up	2.53496e-28	2.57783e-27	--	--	--	--	--	--	--	--	--	--	--	--	--	-	-	-	--
Unigene36726_All	906	0	204	0	8.4181	13.0393	Up	9.59044e-74	1.93979e-72	gi|358339569|dbj|GAA47606.1|	55.8	3e-06	hypothetical protein CLF_100574 [Clonorchis sinensis]	sp|P04540|NU5M_TRYBB	54.7	3e-07	NADH-ubiquinone oxidoreductase chain 5 OS=Trypanosoma brucei brucei GN=ND5 PE=3 SV=1	K03881	4e-08	59.3	api:7055882	NADH-ubiquinone oxidoreductase chain 4 [EC:1.6.5.3]	-	-	-	--
Unigene36468_All	342	0	77	0	8.4173	13.0391	Up	2.53496e-28	2.57895e-27	--	--	--	--	--	--	--	--	--	--	--	--	--	-	-	-	--
Unigene33399_All	388	0	87	0	8.383	13.0333	Up	6.72088e-32	7.40531e-31	gi|432102587|gb|ELK30154.1|	54.7	1e-06	UPF0510 protein INM02 [Myotis davidii]	sp|Q55FI4|NOP58_DICDI	66.2	2e-11	Nucleolar protein 58 OS=Dictyostelium discoideum GN=nop58 PE=3 SV=1	K14822	2e-12	70.9	tgu:100219403	rRNA-processing protein CGR1	-	-	-	--
CL2384.Contig4_All	1230	0	275	0	8.3587	13.0291	Up	3.8758e-99	9.9829e-98	gi|221501882|gb|EEE27635.1|	58.5	8e-07	50S ribosomal protein L15, putative [Toxoplasma gondii VEG]	--	--	--	--	--	--	--	--	--	-	-	-	--
Unigene35409_All	274	0	61	0	8.3232	13.0229	Up	1.33797e-22	1.17036e-21	--	--	--	--	--	--	--	--	--	--	--	--	--	-	-	-	--
Unigene36058_All	710	0	158	0	8.3197	13.0223	Up	2.71612e-57	4.54575e-56	gi|358339569|dbj|GAA47606.1|	65.5	2e-09	hypothetical protein CLF_100574 [Clonorchis sinensis]	sp|Q55AX2|DOT1L_DICDI	100	4e-21	Histone-lysine N-methyltransferase, H3 lysine-79 specific OS=Dictyostelium discoideum GN=dotA PE=2 SV=2	K14822	3e-25	115	tgu:100219403	rRNA-processing protein CGR1	-	-	-	--
Unigene36814_All	279	0	62	0	8.308	13.0203	Up	5.87206e-23	5.18275e-22	--	--	--	--	--	--	--	--	--	--	--	--	--	-	-	-	--
CL5405.Contig4_All	329	0	73	0	8.2954	13.0181	Up	6.83266e-27	6.73215e-26	--	--	--	--	--	--	--	--	--	--	--	--	--	-	-	-	--
Unigene36716_All	618	0	137	0	8.2879	13.0168	Up	8.80432e-50	1.3281e-48	--	--	--	--	--	--	--	--	--	--	--	--	--	-	-	-	--
CL10029.Contig2_All	203	0	45	0	8.2876	13.0167	Up	7.06186e-17	5.03889e-16	--	--	--	--	--	--	--	--	--	--	--	--	--	-	-	-	--
CL5337.Contig2_All	1877	0	414	0	8.2461	13.0095	Up	7.48814e-149	2.64265e-147	gi|326428625|gb|EGD74195.1|	55.8	9e-06	hypothetical protein PTSG_06207 [Salpingoeca sp. ATCC 50818]	sp|P04929|HRPX_PLALO	60.8	1e-08	Histidine-rich glycoprotein OS=Plasmodium lophurae PE=4 SV=1	K10955	9e-07	56.2	acs:100563509	intestinal mucin-2	-	-	-	--
Unigene30178_All	532	0	117	0	8.2221	13.0053	Up	1.25253e-42	1.69107e-41	--	--	--	--	--	--	--	--	--	--	--	--	--	-	-	-	--
CL4972.Contig2_All	315	0	69	0	8.1893	12.9995	Up	1.84166e-25	1.74537e-24	--	--	--	--	--	--	--	--	--	--	--	--	--	-	-	-	--
Unigene33492_All	210	0	46	0	8.1893	12.9995	Up	3.0993e-17	2.2425e-16	--	--	--	--	--	--	--	--	--	--	--	--	--	-	-	-	--
Unigene35530_All	708	0	155	0	8.1848	12.9987	Up	3.21302e-56	5.3071e-55	--	--	--	--	--	--	--	--	--	--	--	--	--	-	-	-	--
Unigene35956_All	892	0	195	0	8.173	12.9967	Up	1.58756e-70	3.11354e-69	--	--	--	--	--	--	--	--	--	--	--	--	--	-	-	-	--
CL6528.Contig2_All	453	0	99	0	8.1705	12.9962	Up	3.43218e-36	4.11914e-35	gi|307209935|gb|EFN86713.1|	71.6	1e-11	Protein FAM46C [Harpegnathos saltator]	sp|Q05049|MUC1_XENLA	89.4	3e-18	Integumentary mucin C.1 (Fragment) OS=Xenopus laevis PE=2 SV=1	K10955	1e-17	88.6	acs:100563509	intestinal mucin-2	-	-	-	--
Unigene33275_All	518	0	113	0	8.1557	12.9936	Up	3.37604e-41	4.45072e-40	--	--	--	--	--	--	--	--	--	--	--	--	--	-	-	-	--
Unigene37560_All	257	0	56	0	8.1464	12.9919	Up	8.2171e-21	6.78439e-20	--	--	--	--	--	--	--	--	--	--	--	--	--	-	-	-	--
CL159.Contig5_All	395	0	86	0	8.1398	12.9908	Up	1.53137e-31	1.67321e-30	--	--	--	--	--	--	--	--	--	--	--	--	--	-	-	-	--
CL1810.Contig8_All	735	0	160	0	8.1385	12.9905	Up	5.23168e-58	8.85671e-57	--	--	--	--	--	--	--	--	--	--	--	--	--	-	-	-	--
Unigene37304_All	3353	4	25456	0.0349	283.836	12.9895	Up	0	0	gi|270012708|gb|EFA09156.1|	191.8	2e-46	hypothetical protein TcasGA2_TC005493 [Tribolium castaneum]	sp|A4IGL7|PXDN_XENTR	279	3e-74	Peroxidasin OS=Xenopus tropicalis GN=pxdn PE=2 SV=1	K00431	2e-74	281	bfo:BRAFLDRAFT_67515	thyroid peroxidase [EC:1.11.1.8]	-	-	-	--
Unigene37043_All	230	0	50	0	8.1274	12.9886	Up	1.14986e-18	8.79969e-18	--	--	--	--	--	--	--	--	--	--	--	--	--	-	-	-	--
CL5530.Contig5_All	787	0	171	0	8.1233	12.9879	Up	6.08752e-62	1.08592e-60	--	--	--	--	--	--	--	--	--	--	--	--	--	-	-	-	--
Unigene36315_All	662	1	6346	0.0442	358.387	12.9852	Up	0	0	gi|66363186|ref|XP_628559.1|	56.2	1e-06	cryptopsoridial mucin, large thr stretch, signal peptide sequence [Cryptosporidium parvum Iowa II] >gi|46229571|gb|EAK90389.1| cryptopsoridial mucin, large thr stretch, signal peptide sequence [Cryptosporidium parvum Iowa II]	sp|Q05049|MUC1_XENLA	125	1e-28	Integumentary mucin C.1 (Fragment) OS=Xenopus laevis PE=2 SV=1	K10955	6e-35	147	acs:100563509	intestinal mucin-2	-	-	-	--
CL9718.Contig1_All	454	0	98	0	8.0701	12.9784	Up	7.82034e-36	9.30674e-35	--	--	--	--	--	--	--	--	--	--	--	--	--	-	-	-	--
Unigene29425_All	598	0	129	0	8.0649	12.9774	Up	6.39636e-47	9.21702e-46	--	--	--	--	--	--	--	--	--	--	--	--	--	-	-	-	--
Unigene35285_All	374	0	80	0	7.997	12.9652	Up	2.14292e-29	2.23762e-28	--	--	--	--	--	--	--	--	--	--	--	--	--	-	-	-	--
Unigene36020_All	309	0	66	0	7.9854	12.9631	Up	2.17858e-24	2.00535e-23	--	--	--	--	--	--	--	--	--	--	--	--	--	-	-	-	--
Unigene32674_All	295	0	63	0	7.9842	12.9629	Up	2.57712e-23	2.30033e-22	--	--	--	--	--	--	--	--	--	--	--	--	--	-	-	-	--
CL4958.Contig1_All	969	0	206	0	7.9479	12.9564	Up	1.84726e-74	3.7753e-73	--	--	--	--	--	--	--	--	--	--	--	--	--	-	-	-	--
Unigene30594_All	426	0	90	0	7.8985	12.9474	Up	5.68148e-33	6.3937e-32	--	--	--	--	--	--	--	--	--	--	--	--	--	-	-	-	--
Unigene33479_All	232	0	49	0	7.8962	12.9469	Up	2.62e-18	1.97825e-17	--	--	--	--	--	--	--	--	--	--	--	--	--	-	-	-	--
CL4974.Contig4_All	1004	0	212	0	7.8943	12.9466	Up	1.32008e-76	2.76421e-75	--	--	--	--	--	--	--	--	--	--	--	--	--	-	-	-	--
CL2619.Contig3_All	389	0	82	0	7.8809	12.9441	Up	4.12762e-30	4.3848e-29	--	--	--	--	--	--	--	--	--	--	--	--	--	-	-	-	--
Unigene34825_All	729	0	153	0	7.8465	12.9378	Up	1.6681e-55	2.72845e-54	gi|240848699|ref|NP_001155712.1|	199.9	9e-50	troponin C-like [Acyrthosiphon pisum] >gi|239793671|dbj|BAH72939.1| ACYPI007505 [Acyrthosiphon pisum]	sp|P21798|TNNC2_BALNU	197	2e-50	Troponin C, isoform 2 OS=Balanus nubilis PE=1 SV=2	K12042	9e-28	124	xtr:394554	troponin C, skeletal muscle	GO:0055114//oxidation-reduction process	GO:0032440//2-alkenal reductase [NAD(P)] activity;GO:0005509//calcium ion binding	-	--
CL460.Contig2_All	792	0	166	0	7.836	12.9359	Up	3.73864e-60	6.51105e-59	--	--	--	--	--	--	--	--	--	--	--	--	--	-	-	-	--
Unigene32735_All	554	0	116	0	7.8281	12.9344	Up	2.85392e-42	3.82633e-41	gi|357627828|gb|EHJ77379.1|	62	1e-08	hypothetical protein KGM_06737 [Danaus plexippus]	sp|Q3LU41|PROP1_THEGE	50.8	2e-06	Homeobox protein prophet of Pit-1 OS=Theropithecus gelada GN=PROP1 PE=3 SV=1	--	--	--	--	--	-	GO:0003677//DNA binding	GO:0005634//nucleus	--
Unigene36746_All	527	0	110	0	7.8036	12.9299	Up	3.99366e-40	5.16701e-39	gi|312104175|ref|XP_003150337.1|	66.2	7e-10	hypothetical protein LOAG_14796 [Loa loa] >gi|307754498|gb|EFO13732.1| hypothetical protein LOAG_14796, partial [Loa loa]	sp|Q8R5I0|KCNKF_RAT	52	7e-07	Potassium channel subfamily K member 15 OS=Rattus norvegicus GN=Kcnk15 PE=2 SV=1	K05323	2e-09	62	dpo:Dpse_GA14554	potassium channel subfamily K, invertebrate	GO:0030322//stabilization of membrane potential;GO:0071805//potassium ion transmembrane transport	GO:0022841//potassium ion leak channel activity	GO:0005887//integral to plasma membrane	--
Unigene37421_All	355	0	74	0	7.7932	12.928	Up	2.99872e-27	2.97732e-26	--	--	--	--	--	--	--	--	--	--	--	--	--	-	-	-	--
CL6209.Contig4_All	216	0	45	0	7.7888	12.9272	Up	7.06186e-17	5.04134e-16	--	--	--	--	--	--	--	--	--	--	--	--	--	-	-	-	--
Unigene36552_All	946	1	6069	0.0309	239.848	12.9222	Up	0	0	gi|326433960|gb|EGD79530.1|	55.8	3e-06	hypothetical protein PTSG_12992 [Salpingoeca sp. ATCC 50818]	--	--	--	--	K10955	2e-08	60.5	acs:100563509	intestinal mucin-2	-	-	-	--
CL2819.Contig3_All	735	0	152	0	7.7316	12.9166	Up	3.80082e-55	6.1893e-54	--	--	--	--	--	--	--	--	--	--	--	--	--	-	-	-	--
Unigene37191_All	223	0	46	0	7.7119	12.9129	Up	3.0993e-17	2.24388e-16	--	--	--	--	--	--	--	--	--	--	--	--	--	-	-	-	--
CL7464.Contig1_All	675	0	139	0	7.6988	12.9104	Up	1.69585e-50	2.58836e-49	--	--	--	--	--	--	--	--	--	--	--	--	--	-	-	-	--
Unigene30400_All	389	0	80	0	7.6887	12.9085	Up	2.14292e-29	2.23623e-28	gi|444727028|gb|ELW67537.1|	74.3	1e-12	Cell surface glycoprotein 1 [Tupaia chinensis]	sp|P21260|YPRO_OWEFU	73.9	8e-14	Uncharacterized proline-rich protein (Fragment) OS=Owenia fusiformis PE=4 SV=1	K05746	4e-13	73.2	dre:563805	enabled	-	-	-	--
Unigene35621_All	292	0	60	0	7.6821	12.9073	Up	3.0486e-22	2.63513e-21	--	--	--	--	--	--	--	--	--	--	--	--	--	-	-	-	--
Unigene34686_All	258	0	53	0	7.6801	12.9069	Up	9.72036e-20	7.74329e-19	--	--	--	--	--	--	--	--	--	--	--	--	--	-	-	-	--
Unigene37201_All	297	0	61	0	7.6786	12.9066	Up	1.33797e-22	1.16975e-21	--	--	--	--	--	--	--	--	--	--	--	--	--	-	-	-	--
Unigene36080_All	1175	1	6009	0.0249	191.194	12.9066	Up	0	0	gi|390353198|ref|XP_003728058.1|	55.8	4e-06	PREDICTED: uncharacterized protein LOC100890365, partial [Strongylocentrotus purpuratus]	sp|Q9IBG7|KCP_XENLA	57.8	5e-08	Kielin/chordin-like protein OS=Xenopus laevis GN=kcp PE=2 SV=1	--	--	--	--	--	-	-	-	--
Unigene36803_All	224	0	46	0	7.6775	12.9064	Up	3.0993e-17	2.24484e-16	--	--	--	--	--	--	--	--	--	--	--	--	--	-	-	-	--
Unigene29975_All	263	0	54	0	7.6762	12.9062	Up	4.26606e-20	3.44695e-19	--	--	--	--	--	--	--	--	--	--	--	--	--	-	-	-	--
Unigene35916_All	225	0	46	0	7.6434	12.9	Up	3.0993e-17	2.24305e-16	--	--	--	--	--	--	--	--	--	--	--	--	--	-	-	-	--
Unigene37583_All	343	0	70	0	7.6298	12.8974	Up	8.08266e-26	7.7387e-25	--	--	--	--	--	--	--	--	--	--	--	--	--	-	-	-	--
Unigene46936_All	456	0	93	0	7.6248	12.8965	Up	4.80284e-34	5.52606e-33	--	--	--	--	--	--	--	--	--	--	--	--	--	-	-	-	--
Unigene36357_All	542	0	110	0	7.5876	12.8894	Up	3.99366e-40	5.16758e-39	gi|443701983|gb|ELU00146.1|	56.2	8e-07	hypothetical protein CAPTEDRAFT_200649 [Capitella teleta]	sp|Q55FI4|NOP58_DICDI	58.2	1e-08	Nucleolar protein 58 OS=Dictyostelium discoideum GN=nop58 PE=3 SV=1	K14822	5e-12	70.9	tgu:100219403	rRNA-processing protein CGR1	-	-	-	--
CL2863.Contig2_All	1115	1	5926	0.0262	198.7	12.8887	Up	0	0	--	--	--	--	--	--	--	--	--	--	--	--	--	-	-	-	--
Unigene35341_All	262	0	53	0	7.5628	12.8847	Up	9.72036e-20	7.73909e-19	--	--	--	--	--	--	--	--	--	--	--	--	--	-	-	-	--
Unigene36624_All	302	0	61	0	7.5515	12.8825	Up	1.33797e-22	1.16879e-21	--	--	--	--	--	--	--	--	--	--	--	--	--	-	-	-	--
Unigene36799_All	213	0	43	0	7.5474	12.8818	Up	3.6663e-16	2.54003e-15	--	--	--	--	--	--	--	--	--	--	--	--	--	-	-	-	--
Unigene36119_All	238	0	48	0	7.5401	12.8804	Up	5.96974e-18	4.44104e-17	gi|219522700|gb|ACL14651.1|	115.2	9e-25	focal adhesion kinase [Marsupenaeus japonicus]	sp|Q00944|FAK1_CHICK	78.2	4e-15	Focal adhesion kinase 1 OS=Gallus gallus GN=PTK2 PE=1 SV=2	K05725	5e-22	102	tca:664221	PTK2 protein tyrosine kinase 2 [EC:2.7.10.2]	GO:0001525//angiogenesis;GO:0007010//cytoskeleton organization;GO:0042127//regulation of cell proliferation;GO:0038083//peptidyl-tyrosine autophosphorylation;GO:0043066//negative regulation of apoptotic process;GO:0030155//regulation of cell adhesion;GO:0007173//epidermal growth factor receptor signaling pathway;GO:0030154//cell differentiation;GO:0007172//signal complex assembly;GO:0045087//inna…	GO:0004871//signal transducer activity;GO:0005102//receptor binding;GO:0004715//non-membrane spanning protein tyrosine kinase activity;GO:0005524//ATP binding	GO:0005925//focal adhesion;GO:0005856//cytoskeleton;GO:0031234//extrinsic to internal side of plasma membrane	--
Unigene35652_All	294	0	59	0	7.5027	12.8732	Up	6.94632e-22	5.93743e-21	--	--	--	--	--	--	--	--	--	--	--	--	--	-	-	-	--
Unigene36269_All	354	0	71	0	7.4983	12.8723	Up	3.54732e-26	3.42904e-25	gi|443691642|gb|ELT93439.1|	53.1	4e-06	hypothetical protein CAPTEDRAFT_213743 [Capitella teleta]	--	--	--	--	--	--	--	--	--	-	-	-	--
CL5188.Contig2_All	863	0	173	0	7.4946	12.8716	Up	1.17255e-62	2.10892e-61	--	--	--	--	--	--	--	--	--	--	--	--	--	-	-	-	--
Unigene34514_All	652	1	5851	0.0448	335.5	12.8705	Up	0	0	--	--	--	--	--	--	--	--	--	--	--	--	--	-	-	-	--
CL1534.Contig2_All	709	0	142	0	7.4878	12.8703	Up	1.43358e-51	2.22094e-50	--	--	--	--	--	--	--	--	--	--	--	--	--	-	-	-	--
CL5188.Contig3_All	839	0	168	0	7.4861	12.87	Up	7.20118e-61	1.2667e-59	--	--	--	--	--	--	--	--	--	--	--	--	--	-	-	-	--
CL10124.Contig2_All	515	0	103	0	7.4772	12.8683	Up	1.27336e-37	1.57122e-36	--	--	--	--	--	--	--	--	--	--	--	--	--	-	-	-	--
Unigene33403_All	340	0	68	0	7.4772	12.8683	Up	4.19626e-25	3.94444e-24	--	--	--	--	--	--	--	--	--	--	--	--	--	-	-	-	--
Unigene35249_All	290	0	58	0	7.4772	12.8683	Up	1.58274e-21	1.34e-20	--	--	--	--	--	--	--	--	--	--	--	--	--	-	-	-	--
Unigene29867_All	482	0	96	0	7.4462	12.8623	Up	4.06008e-35	4.76854e-34	gi|114145706|ref|NP_001041404.1|	53.1	5e-06	uncharacterized protein LOC499407 [Rattus norvegicus] >gi|37361880|gb|AAQ91053.1| LRRGT00097 [Rattus norvegicus]	--	--	--	--	--	--	--	--	--	-	-	-	--
Unigene35920_All	866	5	28997	0.1688	1251.83	12.8564	Up	0	0	--	--	--	--	--	--	--	--	--	--	--	--	--	-	-	-	--
CL53.Contig3_All	721	0	143	0	7.415	12.8562	Up	6.2917e-52	9.80279e-51	gi|395514725|ref|XP_003761563.1|	115.2	3e-24	PREDICTED: 7,8-dihydro-8-oxoguanine triphosphatase [Sarcophilus harrisii]	sp|P53369|8ODP_RAT	108	1e-23	7,8-dihydro-8-oxoguanine triphosphatase OS=Rattus norvegicus GN=Nudt1 PE=1 SV=1	K03574	3e-24	112	xtr:448146	7,8-dihydro-8-oxoguanine triphosphatase [EC:3.6.1.-]	GO:0007568//aging;GO:0008584//male gonad development;GO:0006195//purine nucleotide catabolic process;GO:0046686//response to cadmium ion	GO:0047429//nucleoside-triphosphate diphosphatase activity	GO:0001669//acrosomal vesicle;GO:0031965//nuclear membrane;GO:0005615//extracellular space;GO:0005886//plasma membrane	--
Unigene36534_All	348	0	69	0	7.4128	12.8558	Up	1.84166e-25	1.74579e-24	--	--	--	--	--	--	--	--	--	--	--	--	--	-	-	-	--
Unigene35517_All	299	0	59	0	7.3772	12.8489	Up	6.94632e-22	5.93872e-21	--	--	--	--	--	--	--	--	--	--	--	--	--	-	-	-	--
CL5008.Contig3_All	839	0	165	0	7.3525	12.844	Up	8.51858e-60	1.47699e-58	gi|312373543|gb|EFR21259.1|	132.1	3e-29	hypothetical protein AND_17307 [Anopheles darlingi]	sp|Q09426|CGT_RAT	107	4e-23	2-hydroxyacylsphingosine 1-beta-galactosyltransferase OS=Rattus norvegicus GN=Ugt8 PE=2 SV=1	K04628	6e-24	111	acs:100551810	2-hydroxyacylsphingosine 1-beta-galactosyltransferase [EC:2.4.1.45]	GO:0009813//flavonoid biosynthetic process;GO:0052696//flavonoid glucuronidation	GO:0008194//UDP-glycosyltransferase activity	GO:0043231//intracellular membrane-bounded organelle	--
CL7534.Contig1_All	379	0	74	0	7.2997	12.8336	Up	2.99872e-27	2.97656e-26	--	--	--	--	--	--	--	--	--	--	--	--	--	-	-	-	--
CL4181.Contig1_All	1927	18	102666	0.2731	1991.84	12.8324	Up	0	0	gi|330434836|gb|AEC22817.1|	314.3	1e-83	hypothetical protein [Macrobrachium nipponense]	sp|Q2PC93|SSPO_CHICK	85.1	5e-16	SCO-spondin OS=Gallus gallus GN=SSPO PE=2 SV=1	K03900	1e-13	79	mdo:100014453	von Willebrand factor	-	-	-	--
CL10457.Contig6_All	200	0	39	0	7.2903	12.8318	Up	9.88204e-15	6.43342e-14	--	--	--	--	--	--	--	--	--	--	--	--	--	-	-	-	--
Unigene29446_All	637	0	124	0	7.2777	12.8293	Up	3.92832e-45	5.51461e-44	--	--	--	--	--	--	--	--	--	--	--	--	--	-	-	-	--
CL2176.Contig3_All	221	0	43	0	7.2742	12.8286	Up	3.6663e-16	2.53898e-15	gi|443725752|gb|ELU13203.1|	30.4	5e-11	hypothetical protein CAPTEDRAFT_149382 [Capitella teleta]	--	--	--	--	K01805	1e-11	56.2	spu:590215	xylose isomerase [EC:5.3.1.5]	GO:0071704;GO:0044238//primary metabolic process	-	-	--
Unigene30023_All	283	0	55	0	7.2659	12.8269	Up	1.87229e-20	1.53068e-19	--	--	--	--	--	--	--	--	--	--	--	--	--	-	-	-	--
CL8646.Contig2_All	392	0	76	0	7.2483	12.8234	Up	5.77598e-28	5.82329e-27	--	--	--	--	--	--	--	--	--	--	--	--	--	-	-	-	--
CL37.Contig2_All	253	0	49	0	7.2408	12.8219	Up	2.62e-18	1.98041e-17	--	--	--	--	--	--	--	--	--	--	--	--	--	-	-	-	--
Unigene37514_All	331	0	64	0	7.2287	12.8195	Up	1.13105e-23	1.01971e-22	--	--	--	--	--	--	--	--	--	--	--	--	--	-	-	-	--
Unigene36804_All	207	0	40	0	7.2244	12.8187	Up	4.33702e-15	2.86829e-14	gi|358339569|dbj|GAA47606.1|	52.4	8e-06	hypothetical protein CLF_100574 [Clonorchis sinensis]	sp|P22620|ABRA_PLAFC	47	1e-05	101 kDa malaria antigen OS=Plasmodium falciparum (isolate Camp / Malaysia) GN=ABRA PE=3 SV=1	K14822	4e-07	53.5	tgu:100219403	rRNA-processing protein CGR1	-	-	-	--
CL5446.Contig2_All	391	0	75	0	7.1713	12.808	Up	1.31608e-27	1.3186e-26	--	--	--	--	--	--	--	--	--	--	--	--	--	-	-	-	--
Unigene36268_All	605	0	116	0	7.1682	12.8074	Up	2.85392e-42	3.82677e-41	--	--	--	--	--	--	--	--	--	--	--	--	--	-	-	-	--
Unigene36098_All	386	0	74	0	7.1673	12.8072	Up	2.99872e-27	2.97556e-26	gi|357197052|tpg|DAA34980.1|	57.8	1e-07	TPA_exp: minicollagen 6 [Hydra magnipapillata]	sp|P70315|WASP_MOUSE	56.6	1e-08	Wiskott-Aldrich syndrome protein homolog OS=Mus musculus GN=Was PE=1 SV=1	K09365	2e-08	57.4	acs:100554334	POU domain transcription factor, class 3	GO:0030029//actin filament-based process	GO:0005515//protein binding	-	--
Unigene35170_All	235	0	45	0	7.159	12.8055	Up	7.06186e-17	5.03675e-16	--	--	--	--	--	--	--	--	--	--	--	--	--	-	-	-	--
CL6961.Contig2_All	1126	0	215	0	7.1386	12.8014	Up	1.11593e-77	2.36281e-76	gi|57869788|gb|AAW57775.1|	132.9	3e-29	Parcxpwnx05 [Periplaneta americana]	sp|A6BM06|ACCO1_DICMU	72.8	1e-12	1-aminocyclopropane-1-carboxylate oxidase OS=Dictyostelium mucoroides GN=aco PE=3 SV=1	K06892	4e-20	99.8	spu:760899		-	-	-	--
Unigene30319_All	766	0	146	0	7.1258	12.7988	Up	5.3187e-53	8.41734e-52	gi|350418698|ref|XP_003491938.1|	58.9	2e-07	PREDICTED: hypothetical protein LOC100747019 [Bombus impatiens]	--	--	--	--	--	--	--	--	--	-	-	-	--
Unigene9014_All	536	0	102	0	7.1145	12.7965	Up	2.9014e-37	3.5536e-36	--	--	--	--	--	--	--	--	--	--	--	--	--	-	-	-	--
CL2191.Contig1_All	405	0	77	0	7.108	12.7952	Up	2.53496e-28	2.57828e-27	--	--	--	--	--	--	--	--	--	--	--	--	--	-	-	-	--
Unigene35321_All	684	0	130	0	7.1056	12.7947	Up	2.80724e-47	4.07112e-46	gi|358339569|dbj|GAA47606.1|	84.3	5e-15	hypothetical protein CLF_100574 [Clonorchis sinensis]	sp|Q869E1|DNLI1_DICDI	108	1e-23	DNA ligase 1 OS=Dictyostelium discoideum GN=lig1 PE=3 SV=1	K14822	6e-29	127	tgu:100219403	rRNA-processing protein CGR1	-	-	-	--
Unigene35646_All	456	0	86	0	7.0509	12.7836	Up	1.53137e-31	1.67336e-30	gi|405960453|gb|EKC26378.1|	63.5	3e-09	Cyclin-O [Crassostrea gigas]	sp|P0C242|CCNO_MOUSE	53.9	1e-07	Cyclin-O OS=Mus musculus GN=Ccno PE=2 SV=1	K10861	6e-09	60.1	xla:734931	uracil-DNA glycosylase 2 [EC:3.2.2.-]	GO:0042384//cilium assembly;GO:1903251	-	-	--
Unigene34518_All	207	0	39	0	7.0438	12.7821	Up	9.88204e-15	6.43556e-14	--	--	--	--	--	--	--	--	--	--	--	--	--	-	-	-	--
Unigene32492_All	266	0	50	0	7.0275	12.7788	Up	1.14986e-18	8.79511e-18	--	--	--	--	--	--	--	--	--	--	--	--	--	-	-	-	--
Unigene32847_All	208	0	39	0	7.0099	12.7752	Up	9.88204e-15	6.43877e-14	--	--	--	--	--	--	--	--	--	--	--	--	--	-	-	-	--
Unigene37423_All	256	0	48	0	7.0099	12.7752	Up	5.96974e-18	4.44413e-17	--	--	--	--	--	--	--	--	--	--	--	--	--	-	-	-	--
Unigene36779_All	4065	2	10935	0.0144	100.57	12.7698	Up	0	0	gi|270005122|gb|EFA01570.1|	105.5	2e-20	hypothetical protein TcasGA2_TC007131 [Tribolium castaneum]	sp|Q8WU66|TSEAR_HUMAN	59.3	7e-08	Thrombospondin-type laminin G domain and EAR repeat-containing protein OS=Homo sapiens GN=TSPEAR PE=1 SV=2	--	--	--	--	--	-	-	-	--
Unigene30110_All	348	0	65	0	6.983	12.7696	Up	4.96394e-24	4.52459e-23	--	--	--	--	--	--	--	--	--	--	--	--	--	-	-	-	--
CL8824.Contig2_All	579	0	108	0	6.9736	12.7677	Up	2.07338e-39	2.64643e-38	--	--	--	--	--	--	--	--	--	--	--	--	--	-	-	-	--
CL1701.Contig1_All	2269	0	423	0	6.9697	12.7669	Up	4.52358e-152	1.61681e-150	gi|198463339|ref|XP_002135479.1|	58.2	2e-06	GA28568 [Drosophila pseudoobscura pseudoobscura] >gi|198151215|gb|EDY74106.1| GA28568 [Drosophila pseudoobscura pseudoobscura]	sp|P98088|MUC5A_HUMAN	90.9	1e-17	Mucin-5AC (Fragments) OS=Homo sapiens GN=MUC5AC PE=1 SV=3	K10955	2e-16	88.6	tgu:100220116	intestinal mucin-2	-	-	-	--
CL1614.Contig12_All	430	0	80	0	6.9556	12.764	Up	2.14292e-29	2.23603e-28	--	--	--	--	--	--	--	--	--	--	--	--	--	-	-	-	--
Unigene29534_All	366	0	68	0	6.9461	12.762	Up	4.19626e-25	3.94475e-24	--	--	--	--	--	--	--	--	--	--	--	--	--	-	-	-	--
Unigene31010_All	350	0	65	0	6.9431	12.7614	Up	4.96394e-24	4.52248e-23	--	--	--	--	--	--	--	--	--	--	--	--	--	-	-	-	--
Unigene33461_All	388	0	72	0	6.9376	12.7602	Up	1.55684e-26	1.52094e-25	--	--	--	--	--	--	--	--	--	--	--	--	--	-	-	-	--
Unigene37594_All	318	0	59	0	6.9364	12.76	Up	6.94632e-22	5.94089e-21	--	--	--	--	--	--	--	--	--	--	--	--	--	-	-	-	--
Unigene36124_All	1062	0	197	0	6.9351	12.7597	Up	3.05788e-71	6.04556e-70	gi|291228244|ref|XP_002734089.1|	57	1e-06	PREDICTED: FAD-dependent oxidoreductase domain containing 2-like [Saccoglossus kowalevskii]	sp|Q8MP30|Y7791_DICDI	61.6	3e-09	Uncharacterized histidine-rich protein DDB_G0274557 OS=Dictyostelium discoideum GN=DDB_G0274557 PE=4 SV=1	--	--	--	--	--	-	-	-	--
Unigene35263_All	309	0	57	0	6.8965	12.7516	Up	3.60632e-21	3.01587e-20	--	--	--	--	--	--	--	--	--	--	--	--	--	-	-	-	--
Unigene33480_All	244	0	45	0	6.895	12.7513	Up	7.06186e-17	5.03644e-16	--	--	--	--	--	--	--	--	--	--	--	--	--	-	-	-	--
Unigene36264_All	1096	0	202	0	6.8905	12.7504	Up	4.97906e-73	1.00173e-71	--	--	--	--	--	--	--	--	--	--	--	--	--	-	-	-	--
CL5125.Contig1_All	652	0	120	0	6.8809	12.7484	Up	1.05882e-43	1.45239e-42	--	--	--	--	--	--	--	--	--	--	--	--	--	-	-	-	--
Unigene37132_All	261	0	48	0	6.8756	12.7473	Up	5.96974e-18	4.44329e-17	--	--	--	--	--	--	--	--	--	--	--	--	--	-	-	-	--
Unigene33540_All	443	0	81	0	6.8358	12.7389	Up	9.40488e-30	9.8952e-29	--	--	--	--	--	--	--	--	--	--	--	--	--	-	-	-	--
Unigene33389_All	219	0	40	0	6.8285	12.7374	Up	4.33702e-15	2.87087e-14	--	--	--	--	--	--	--	--	--	--	--	--	--	-	-	-	--
Unigene30784_All	500	0	91	0	6.8043	12.7322	Up	2.49348e-33	2.82635e-32	--	--	--	--	--	--	--	--	--	--	--	--	--	-	-	-	--
Unigene35286_All	732	0	133	0	6.7928	12.7298	Up	2.3731e-48	3.50289e-47	--	--	--	--	--	--	--	--	--	--	--	--	--	-	-	-	--
Unigene29977_All	509	0	92	0	6.7574	12.7223	Up	1.09434e-33	1.25068e-32	--	--	--	--	--	--	--	--	--	--	--	--	--	-	-	-	--
Unigene35939_All	299	0	54	0	6.752	12.7211	Up	4.26606e-20	3.44482e-19	--	--	--	--	--	--	--	--	--	--	--	--	--	-	-	-	--
Unigene33472_All	515	0	93	0	6.7513	12.7209	Up	4.80284e-34	5.52444e-33	--	--	--	--	--	--	--	--	--	--	--	--	--	-	-	-	--
Unigene35970_All	317	0	57	0	6.7224	12.7148	Up	3.60632e-21	3.01737e-20	--	--	--	--	--	--	--	--	--	--	--	--	--	-	-	-	--
CL9808.Contig2_All	802	0	144	0	6.7127	12.7127	Up	2.7613e-52	4.32403e-51	--	--	--	--	--	--	--	--	--	--	--	--	--	-	-	-	--
CL8138.Contig1_All	401	0	72	0	6.7127	12.7127	Up	1.55684e-26	1.52043e-25	--	--	--	--	--	--	--	--	--	--	--	--	--	-	-	-	--
CL3044.Contig4_All	335	0	60	0	6.696	12.7091	Up	3.0486e-22	2.63475e-21	--	--	--	--	--	--	--	--	--	--	--	--	--	-	-	-	--
Unigene36987_All	257	0	46	0	6.6917	12.7082	Up	3.0993e-17	2.24443e-16	--	--	--	--	sp|P13816|GARP_PLAFF	49.3	2e-06	Glutamic acid-rich protein OS=Plasmodium falciparum (isolate FC27 / Papua New Guinea) GN=GARP PE=4 SV=1	--	--	--	--	--	-	-	-	--
CL846.Contig16_All	207	0	37	0	6.6825	12.7062	Up	5.13044e-14	3.24235e-13	--	--	--	--	--	--	--	--	--	--	--	--	--	-	-	-	--
CL1872.Contig2_All	960	0	171	0	6.6594	12.7012	Up	6.08752e-62	1.08559e-60	--	--	--	--	--	--	--	--	--	--	--	--	--	-	-	-	--
Unigene29869_All	456	0	81	0	6.641	12.6972	Up	9.40488e-30	9.89786e-29	--	--	--	--	--	--	--	--	--	--	--	--	--	-	-	-	--
Unigene29536_All	462	0	82	0	6.6356	12.696	Up	4.12762e-30	4.38441e-29	--	--	--	--	--	--	--	--	--	--	--	--	--	-	-	-	--
Unigene36212_All	440	0	78	0	6.6275	12.6942	Up	1.11254e-28	1.14163e-27	gi|313219850|emb|CBY30766.1|	52.8	6e-06	unnamed protein product [Oikopleura dioica]	sp|Q05049|MUC1_XENLA	119	2e-27	Integumentary mucin C.1 (Fragment) OS=Xenopus laevis PE=2 SV=1	K10955	4e-28	123	acs:100563509	intestinal mucin-2	-	-	-	--
Unigene30633_All	384	0	68	0	6.6205	12.6927	Up	4.19626e-25	3.94349e-24	--	--	--	--	--	--	--	--	--	--	--	--	--	-	-	-	--
Unigene35587_All	585	0	103	0	6.5825	12.6844	Up	1.27336e-37	1.57139e-36	--	--	--	--	--	--	--	--	--	--	--	--	--	-	-	-	--
CL8877.Contig1_All	313	0	55	0	6.5694	12.6815	Up	1.87229e-20	1.53026e-19	--	--	--	--	--	--	--	--	--	--	--	--	--	-	-	-	--
Unigene37616_All	245	0	43	0	6.5616	12.6798	Up	3.6663e-16	2.53793e-15	--	--	--	--	--	--	--	--	--	--	--	--	--	-	-	-	--
Unigene19243_All	285	0	50	0	6.559	12.6793	Up	1.14986e-18	8.80255e-18	--	--	--	--	--	--	--	--	--	--	--	--	--	-	-	-	--
Unigene34320_All	348	0	61	0	6.5533	12.678	Up	1.33797e-22	1.1694e-21	--	--	--	--	--	--	--	--	--	--	--	--	--	-	-	-	--
Unigene30732_All	417	0	73	0	6.5448	12.6761	Up	6.83266e-27	6.73103e-26	--	--	--	--	--	--	--	--	--	--	--	--	--	-	-	-	--
Unigene36400_All	240	0	42	0	6.5426	12.6756	Up	8.35376e-16	5.69819e-15	--	--	--	--	--	--	--	--	--	--	--	--	--	-	-	-	--
Unigene33404_All	304	0	53	0	6.518	12.6702	Up	9.72036e-20	7.74591e-19	--	--	--	--	--	--	--	--	--	--	--	--	--	-	-	-	--
Unigene36623_All	218	0	38	0	6.5168	12.6699	Up	2.25164e-14	1.44538e-13	--	--	--	--	--	--	--	--	--	--	--	--	--	-	-	-	--
Unigene33378_All	984	0	171	0	6.497	12.6656	Up	6.08752e-62	1.08575e-60	--	--	--	--	--	--	--	--	--	--	--	--	--	-	-	-	--
Unigene28256_All	288	0	50	0	6.4906	12.6641	Up	1.14986e-18	8.79854e-18	--	--	--	--	--	--	--	--	--	--	--	--	--	-	-	-	--
Unigene36230_All	772	0	134	0	6.4893	12.6638	Up	1.0415e-48	1.54627e-47	--	--	--	--	--	--	--	--	--	--	--	--	--	-	-	-	--
CL1846.Contig2_All	202	0	35	0	6.4778	12.6613	Up	2.66358e-13	1.62447e-12	--	--	--	--	--	--	--	--	--	--	--	--	--	-	-	-	--
Unigene35062_All	358	0	62	0	6.4747	12.6606	Up	5.87206e-23	5.18314e-22	--	--	--	--	--	--	--	--	--	--	--	--	--	-	-	-	--
CL2888.Contig2_All	393	0	68	0	6.4688	12.6593	Up	4.19626e-25	3.94507e-24	--	--	--	--	--	--	--	--	--	--	--	--	--	-	-	-	--
CL2301.Contig1_All	1013	0	175	0	6.4586	12.657	Up	2.2585e-63	4.0934e-62	gi|449280818|gb|EMC88043.1|	60.5	1e-07	Serum response factor-binding protein 1 [Columba livia]	sp|P82970|HMGN5_HUMAN	62.4	2e-09	High mobility group nucleosome-binding domain-containing protein 5 OS=Homo sapiens GN=HMGN5 PE=1 SV=1	K14822	2e-12	73.6	tgu:100219403	rRNA-processing protein CGR1	-	-	-	--
Unigene35349_All	278	0	48	0	6.4552	12.6562	Up	5.96974e-18	4.44132e-17	--	--	--	--	--	--	--	--	--	--	--	--	--	-	-	-	--
Unigene36889_All	534	1	5014	0.0548	351.038	12.6452	Up	0	0	--	--	--	--	--	--	--	--	--	--	--	--	--	-	-	-	--
CL588.Contig31_All	537	0	92	0	6.4051	12.645	Up	1.09434e-33	1.25093e-32	--	--	--	--	--	--	--	--	--	--	--	--	--	-	-	-	--
Unigene35348_All	661	0	113	0	6.3913	12.6419	Up	3.37604e-41	4.45171e-40	--	--	--	--	--	--	--	--	--	--	--	--	--	-	-	-	--
CL846.Contig5_All	234	0	40	0	6.3908	12.6418	Up	4.33702e-15	2.8699e-14	--	--	--	--	--	--	--	--	--	--	--	--	--	-	-	-	--
CL8417.Contig2_All	275	0	47	0	6.3896	12.6415	Up	1.36022e-17	9.99318e-17	--	--	--	--	--	--	--	--	--	--	--	--	--	-	-	-	--
Unigene34689_All	363	0	62	0	6.3855	12.6406	Up	5.87206e-23	5.18664e-22	gi|312089276|ref|XP_003146184.1|	57.4	2e-07	hypothetical protein LOAG_10613 [Loa loa] >gi|307758653|gb|EFO17887.1| hypothetical protein LOAG_10613, partial [Loa loa]	--	--	--	--	--	--	--	--	--	-	-	-	--
Unigene35714_All	457	0	78	0	6.381	12.6396	Up	1.11254e-28	1.14133e-27	--	--	--	--	--	--	--	--	--	--	--	--	--	-	-	-	--
CL9523.Contig2_All	936	0	159	0	6.3508	12.6327	Up	1.19205e-57	2.0079e-56	--	--	--	--	--	--	--	--	--	--	--	--	--	-	-	-	--
Unigene37651_All	224	0	38	0	6.3423	12.6308	Up	2.25164e-14	1.44522e-13	--	--	--	--	--	--	--	--	--	--	--	--	--	-	-	-	--
Unigene30581_All	325	0	55	0	6.3269	12.6273	Up	1.87229e-20	1.52994e-19	--	--	--	--	--	--	--	--	--	--	--	--	--	-	-	-	--
CL5459.Contig2_All	668	0	113	0	6.3243	12.6267	Up	3.37604e-41	4.45221e-40	--	--	--	--	--	--	--	--	--	--	--	--	--	-	-	-	--
CL2162.Contig2_All	1131	0	191	0	6.3137	12.6243	Up	4.27906e-69	8.24361e-68	--	--	--	--	--	--	--	--	--	--	--	--	--	-	-	-	--
CL9182.Contig1_All	243	0	41	0	6.3079	12.6229	Up	1.90343e-15	1.27752e-14	gi|197210433|gb|ACH48223.1|	73.2	4e-12	tumor differentially expressed protein [Haplopelma schmidti]	--	--	--	--	--	--	--	--	--	-	-	-	--
Unigene36950_All	249	0	42	0	6.3061	12.6225	Up	8.35376e-16	5.70448e-15	--	--	--	--	--	--	--	--	--	--	--	--	--	-	-	-	--
CL5971.Contig1_All	202	0	34	0	6.2927	12.6195	Up	6.06902e-13	3.63187e-12	--	--	--	--	--	--	--	--	--	--	--	--	--	-	-	-	--
CL7669.Contig2_All	607	0	102	0	6.2823	12.6171	Up	2.9014e-37	3.55471e-36	gi|358339569|dbj|GAA47606.1|	65.5	1e-09	hypothetical protein CLF_100574 [Clonorchis sinensis]	sp|Q55AX2|DOT1L_DICDI	67	3e-11	Histone-lysine N-methyltransferase, H3 lysine-79 specific OS=Dictyostelium discoideum GN=dotA PE=2 SV=2	K14822	3e-10	65.1	tgu:100219403	rRNA-processing protein CGR1	-	-	-	--
CL4581.Contig1_All	693	0	116	0	6.258	12.6115	Up	2.85392e-42	3.8272e-41	--	--	--	--	--	--	--	--	--	--	--	--	--	-	-	-	--
Unigene35382_All	347	0	58	0	6.249	12.6094	Up	1.58274e-21	1.33913e-20	--	--	--	--	--	--	--	--	--	--	--	--	--	-	-	-	--
Unigene36886_All	425	0	71	0	6.2457	12.6086	Up	3.54732e-26	3.42988e-25	--	--	--	--	--	--	--	--	--	--	--	--	--	-	-	-	--
Unigene35893_All	390	0	65	0	6.231	12.6052	Up	4.96394e-24	4.52283e-23	gi|62485052|dbj|BAD94509.2|	59.7	4e-08	peroxisome proliferator-activated receptor gamma [Oncorhynchus keta]	sp|P04929|HRPX_PLALO	58.5	3e-09	Histidine-rich glycoprotein OS=Plasmodium lophurae PE=4 SV=1	K15601	3e-09	60.5	bfo:BRAFLDRAFT_124949	lysine-specific demethylase 3 [EC:1.14.11.-]	-	-	-	--
Unigene32988_All	211	0	35	0	6.2015	12.5984	Up	2.66358e-13	1.6227e-12	--	--	--	--	--	--	--	--	--	--	--	--	--	-	-	-	--
Unigene35241_All	555	0	92	0	6.1973	12.5974	Up	1.09434e-33	1.2502e-32	--	--	--	--	--	--	--	--	--	--	--	--	--	-	-	-	--
CL656.Contig9_All	688	0	114	0	6.1948	12.5968	Up	1.48167e-41	1.96567e-40	--	--	--	--	--	--	--	--	--	--	--	--	--	-	-	-	--
CL4888.Contig1_All	315	0	52	0	6.1717	12.5915	Up	2.21482e-19	1.74063e-18	gi|405962076|gb|EKC27784.1|	148.3	1e-34	Agmatinase, mitochondrial [Crassostrea gigas]	sp|Q90XD2|SPEB_CHICK	137	7e-33	Agmatinase, mitochondrial OS=Gallus gallus GN=AGMAT PE=2 SV=1	K01480	3e-32	137	gga:373942	agmatinase [EC:3.5.3.11]	GO:0009446//putrescine biosynthetic process	GO:0016813//hydrolase activity, acting on carbon-nitrogen (but not peptide) bonds, in linear amidines	GO:0043227//membrane-bounded organelle	--
CL6145.Contig2_All	237	0	39	0	6.1521	12.5869	Up	9.88204e-15	6.432e-14	--	--	--	--	--	--	--	--	--	--	--	--	--	-	-	-	--
Unigene30879_All	450	0	74	0	6.1479	12.5859	Up	2.99872e-27	2.97531e-26	--	--	--	--	--	--	--	--	--	--	--	--	--	-	-	-	--
Unigene35367_All	213	0	35	0	6.1433	12.5848	Up	2.66358e-13	1.62506e-12	--	--	--	--	--	--	--	--	--	--	--	--	--	-	-	-	--
CL7536.Contig1_All	244	0	40	0	6.1289	12.5814	Up	4.33702e-15	2.87152e-14	--	--	--	--	sp|P26372|KRUC_SHEEP	47	1e-05	Keratin, ultra high-sulfur matrix protein OS=Ovis aries PE=2 SV=1	--	--	--	--	--	-	-	-	--
Unigene37069_All	1000	0	163	0	6.0939	12.5732	Up	4.42258e-59	7.59305e-58	gi|167537010|ref|XP_001750175.1|	110.2	1e-22	hypothetical protein [Monosiga brevicollis MX1] >gi|163771337|gb|EDQ85005.1| predicted protein [Monosiga brevicollis MX1]	sp|Q6PZE0|MUC19_MOUSE	110	6e-24	Mucin-19 OS=Mus musculus GN=Muc19 PE=2 SV=2	K13908	5e-18	92.4	bta:789503	mucin-5B	-	-	-	--
Unigene34553_All	227	0	37	0	6.0938	12.5731	Up	5.13044e-14	3.23921e-13	gi|390464503|ref|XP_003733232.1|	58.9	8e-08	PREDICTED: formin-like protein 2 isoform 3 [Callithrix jacchus]	sp|Q96PY5|FMNL2_HUMAN	57.4	7e-09	Formin-like protein 2 OS=Homo sapiens GN=FMNL2 PE=1 SV=3	K05740	4e-08	56.6	mcc:700918	diaphanous 1	GO:0016043//cellular component organization	-	-	--
Unigene35971_All	221	0	36	0	6.09	12.5722	Up	1.16899e-13	7.264e-13	--	--	--	--	--	--	--	--	--	--	--	--	--	-	-	-	--
Unigene1524_All	338	0	55	0	6.0835	12.5707	Up	1.87229e-20	1.53058e-19	gi|261326511|emb|CBH09472.1|	53.5	3e-06	hypothetical protein, unlikely [Trypanosoma brucei gambiense DAL972]	--	--	--	--	--	--	--	--	--	-	-	-	--
Unigene35209_All	863	0	140	0	6.065	12.5663	Up	7.44274e-51	1.14191e-49	--	--	--	--	--	--	--	--	--	--	--	--	--	-	-	-	--
Unigene37271_All	433	0	70	0	6.0439	12.5613	Up	8.08266e-26	7.73744e-25	--	--	--	--	--	--	--	--	--	--	--	--	--	-	-	-	--
CL10162.Contig1_All	297	0	48	0	6.0422	12.5609	Up	5.96974e-18	4.43935e-17	--	--	--	--	--	--	--	--	--	--	--	--	--	-	-	-	--
Unigene30758_All	1046	0	169	0	6.0404	12.5604	Up	3.16046e-61	5.58941e-60	gi|358339569|dbj|GAA47606.1|	60.8	1e-07	hypothetical protein CLF_100574 [Clonorchis sinensis]	sp|P04540|NU5M_TRYBB	79	2e-14	NADH-ubiquinone oxidoreductase chain 5 OS=Trypanosoma brucei brucei GN=ND5 PE=3 SV=1	K15001	3e-16	86.7	dmo:Dmoj_GI19140	cytochrome P450, family 4 [EC:1.14.-.-]	-	-	-	--
Unigene36407_All	1065	0	172	0	6.0379	12.5598	Up	2.67168e-62	4.78691e-61	--	--	--	--	--	--	--	--	--	--	--	--	--	-	-	-	--
CL74.Contig1_All	353	0	57	0	6.0369	12.5596	Up	3.60632e-21	3.0163e-20	--	--	--	--	--	--	--	--	--	--	--	--	--	-	-	-	--
CL438.Contig2_All	285	0	46	0	6.0343	12.559	Up	3.0993e-17	2.24332e-16	--	--	--	--	--	--	--	--	--	--	--	--	--	-	-	-	--
Unigene1293_All	335	0	54	0	6.0264	12.5571	Up	4.26606e-20	3.44411e-19	--	--	--	--	--	--	--	--	--	--	--	--	--	-	-	-	--
Unigene32679_All	354	0	57	0	6.0198	12.5555	Up	3.60632e-21	3.01501e-20	gi|118490648|ref|XP_001238633.1|	56.2	5e-07	hypothetical protein, conserved [Eimeria tenella strain Houghton] >gi|109238416|emb|CAK51380.1| hypothetical protein, conserved [Eimeria tenella]	sp|P24499|ATP6_TRYBB	53.5	1e-07	ATP synthase subunit a OS=Trypanosoma brucei brucei GN=ATP6 PE=2 SV=1	K15001	2e-09	61.2	dmo:Dmoj_GI19140	cytochrome P450, family 4 [EC:1.14.-.-]	-	-	-	--
Unigene35274_All	205	0	33	0	6.0183	12.5551	Up	1.38285e-12	8.13087e-12	--	--	--	--	--	--	--	--	--	--	--	--	--	-	-	-	--
Unigene33340_All	274	0	44	0	6.0036	12.5516	Up	1.60906e-16	1.13137e-15	--	--	--	--	--	--	--	--	--	--	--	--	--	-	-	-	--
Unigene35975_All	555	0	89	0	5.9953	12.5496	Up	1.29454e-32	1.4474e-31	--	--	--	--	--	--	--	--	--	--	--	--	--	-	-	-	--
Unigene37270_All	449	0	72	0	5.9951	12.5496	Up	1.55684e-26	1.52107e-25	--	--	--	--	--	--	--	--	--	--	--	--	--	-	-	-	--
Unigene36271_All	244	0	39	0	5.9757	12.5449	Up	9.88204e-15	6.43235e-14	gi|156384938|ref|XP_001633389.1|	87	2e-16	predicted protein [Nematostella vectensis] >gi|156220458|gb|EDO41326.1| predicted protein [Nematostella vectensis]	--	--	--	--	K01805	3e-17	87	nve:NEMVE_v1g229384	xylose isomerase [EC:5.3.1.5]	GO:0005975//carbohydrate metabolic process;GO:0044281//small molecule metabolic process	GO:0016853//isomerase activity	GO:0005737//cytoplasm;GO:0016020//membrane	--
Unigene35505_All	219	0	35	0	5.975	12.5447	Up	2.66358e-13	1.62321e-12	--	--	--	--	--	--	--	--	--	--	--	--	--	-	-	-	--
Unigene33477_All	357	0	57	0	5.9692	12.5433	Up	3.60632e-21	3.01823e-20	gi|443715474|gb|ELU07436.1|	57.4	2e-07	hypothetical protein CAPTEDRAFT_209435 [Capitella teleta]	sp|Q8I659|YPF11_PLAF7	49.3	2e-06	Uncharacterized protein PFB0765w OS=Plasmodium falciparum (isolate 3D7) GN=PFB0765w PE=4 SV=1	K13181	7e-06	49.3	xla:734505	ATP-dependent RNA helicase DDX27 [EC:3.6.4.13]	-	-	-	--
Unigene33225_All	332	0	53	0	5.9683	12.5431	Up	9.72036e-20	7.73752e-19	--	--	--	--	--	--	--	--	--	--	--	--	--	-	-	-	--
Unigene36735_All	232	0	37	0	5.9624	12.5417	Up	5.13044e-14	3.23852e-13	--	--	--	--	--	--	--	--	--	--	--	--	--	-	-	-	--
CL3614.Contig3_All	270	0	43	0	5.9541	12.5397	Up	3.6663e-16	2.53778e-15	gi|123437833|ref|XP_001309708.1|	57.4	2e-07	hypothetical protein [Trichomonas vaginalis G3] >gi|121891446|gb|EAX96778.1| conserved hypothetical protein [Trichomonas vaginalis G3]	sp|P08775|RPB1_MOUSE	52	3e-07	DNA-directed RNA polymerase II subunit RPB1 OS=Mus musculus GN=Polr2a PE=1 SV=3	K03006	3e-07	53.9	cqu:CpipJ_CPIJ016666	DNA-directed RNA polymerase II subunit RPB1 [EC:2.7.7.6]	-	-	-	--
Unigene34447_All	628	0	100	0	5.9532	12.5394	Up	1.50632e-36	1.81914e-35	gi|157104160|ref|XP_001648279.1|	193.4	6e-48	acetylcholine receptor protein alpha 1, 2, 3, 4 invertebrate [Aedes aegypti] >gi|108880394|gb|EAT44619.1| AAEL004032-PA [Aedes aegypti]	sp|P17644|ACH2_DROME	189	5e-48	Acetylcholine receptor subunit alpha-like 2 OS=Drosophila melanogaster GN=nAcRalpha-96Ab PE=2 SV=1	K05312	9e-49	193	aag:AaeL_AAEL004032	nicotinic acetylcholine receptor, invertebrate	GO:0098655;GO:0007271//synaptic transmission, cholinergic	GO:0015464//acetylcholine receptor activity;GO:0004889//acetylcholine-activated cation-selective channel activity	GO:0030054//cell junction;GO:0005892//acetylcholine-gated channel complex;GO:0045211//postsynaptic membrane	--
Unigene30820_All	201	0	32	0	5.952	12.5392	Up	3.15086e-12	1.82113e-11	--	--	--	--	--	--	--	--	--	--	--	--	--	-	-	-	--
Unigene34450_All	308	0	49	0	5.9478	12.5381	Up	2.62e-18	1.97813e-17	--	--	--	--	--	--	--	--	--	--	--	--	--	-	-	-	--
Unigene29963_All	981	157	730031	4.6798	27821.6	12.5375	Up	0	0	gi|6649606|gb|AAF21477.1|U91654_1	55.5	4e-06	merozoite surface antigen 2 [Plasmodium falciparum]	sp|Q8MUC5|CU36_MANSE	63.2	9e-10	Pupal cuticle protein 36 OS=Manduca sexta GN=PCP36 PE=1 SV=1	K07605	3e-08	60.1	mcc:699567	type II keratin, basic	-	-	-	--
CL5094.Contig1_All	478	0	76	0	5.9442	12.5373	Up	5.77598e-28	5.82429e-27	--	--	--	--	--	--	--	--	--	--	--	--	--	-	-	-	--
Unigene37348_All	428	0	68	0	5.9399	12.5362	Up	4.19626e-25	3.94223e-24	gi|407263185|ref|XP_003945718.1|	52.8	6e-06	PREDICTED: uncharacterized protein LOC101056070, partial [Mus musculus]	--	--	--	--	--	--	--	--	--	-	-	-	--
Unigene36677_All	397	0	63	0	5.9328	12.5345	Up	2.57712e-23	2.29893e-22	gi|358339569|dbj|GAA47606.1|	53.9	2e-06	hypothetical protein CLF_100574 [Clonorchis sinensis]	sp|P24499|ATP6_TRYBB	55.1	4e-08	ATP synthase subunit a OS=Trypanosoma brucei brucei GN=ATP6 PE=2 SV=1	K14822	6e-08	56.2	tgu:100219403	rRNA-processing protein CGR1	-	-	-	--
Unigene36454_All	643	0	102	0	5.9306	12.534	Up	2.9014e-37	3.55619e-36	gi|345486193|ref|XP_001603351.2|	117.9	3e-25	PREDICTED: protein Wnt-6-like isoform 1 [Nasonia vitripennis]	sp|Q9Y6F9|WNT6_HUMAN	105	1e-22	Protein Wnt-6 OS=Homo sapiens GN=WNT6 PE=2 SV=2	K00445	5e-26	117	nvi:100119613	wingless-type MMTV integration site family, member 6	GO:0009888//tissue development;GO:0007154//cell communication;GO:0044700;GO:0009887//organ morphogenesis;GO:0030154//cell differentiation;GO:0050794//regulation of cellular process	GO:0005102//receptor binding	GO:0044421//extracellular region part	--
Unigene36537_All	328	0	52	0	5.9271	12.5331	Up	2.21482e-19	1.73981e-18	--	--	--	--	--	--	--	--	--	--	--	--	--	-	-	-	--
Unigene30883_All	795	0	126	0	5.9253	12.5327	Up	7.56652e-46	1.07555e-44	gi|392347864|ref|XP_003749952.1|	54.7	5e-06	PREDICTED: uncharacterized protein LOC100910862 [Rattus norvegicus]	--	--	--	--	--	--	--	--	--	-	-	-	--
Unigene35351_All	259	0	41	0	5.9183	12.531	Up	1.90343e-15	1.27832e-14	--	--	--	--	--	--	--	--	--	--	--	--	--	-	-	-	--
CL6209.Contig5_All	477	0	75	0	5.8783	12.5212	Up	1.31608e-27	1.31894e-26	--	--	--	--	--	--	--	--	--	--	--	--	--	-	-	-	--
Unigene36982_All	229	0	36	0	5.8773	12.5209	Up	1.16899e-13	7.25633e-13	--	--	--	--	--	--	--	--	--	--	--	--	--	-	-	-	--
Unigene35820_All	363	0	57	0	5.8705	12.5193	Up	3.60632e-21	3.0178e-20	--	--	--	--	--	--	--	--	--	--	--	--	--	-	-	-	--
Unigene32504_All	223	0	35	0	5.8678	12.5186	Up	2.66358e-13	1.62557e-12	--	--	--	--	--	--	--	--	--	--	--	--	--	-	-	-	--
CL2728.Contig5_All	446	0	70	0	5.8678	12.5186	Up	8.08266e-26	7.73681e-25	--	--	--	--	--	--	--	--	--	--	--	--	--	-	-	-	--
Unigene30889_All	1060	0	166	0	5.8548	12.5154	Up	3.73864e-60	6.51008e-59	--	--	--	--	--	--	--	--	--	--	--	--	--	-	-	-	--
CL4974.Contig5_All	1023	0	160	0	5.8473	12.5136	Up	5.23168e-58	8.85544e-57	--	--	--	--	--	--	--	--	--	--	--	--	--	-	-	-	--
Unigene36907_All	846	0	132	0	5.8333	12.5101	Up	5.40716e-48	7.93854e-47	gi|242020019|ref|XP_002430455.1|	121.7	4e-26	conserved hypothetical protein [Pediculus humanus corporis] >gi|212515593|gb|EEB17717.1| conserved hypothetical protein [Pediculus humanus corporis]	sp|Q09225|NRF6_CAEEL	85.9	1e-16	Nose resistant to fluoxetine protein 6 OS=Caenorhabditis elegans GN=nrf-6 PE=1 SV=3	K00680	2e-14	80.1	dme:Dmel_CG33337	[EC:2.3.1.-]	-	-	-	--
Unigene30036_All	761	3	13684	0.1153	672.263	12.5094	Up	0	0	--	--	--	--	--	--	--	--	--	--	--	--	--	-	-	-	--
Unigene33478_All	271	0	42	0	5.7942	12.5004	Up	8.35376e-16	5.70216e-15	gi|466071899|ref|XP_004282593.1|	53.1	4e-06	PREDICTED: cytoplasmic polyadenylation element-binding protein 2 [Orcinus orca]	--	--	--	--	--	--	--	--	--	-	-	-	--
CL9020.Contig1_All	304	0	47	0	5.7801	12.4969	Up	1.36022e-17	9.99693e-17	--	--	--	--	--	--	--	--	--	--	--	--	--	-	-	-	--
Unigene29964_All	397	1	4521	0.0737	425.75	12.4961	Up	0	0	--	--	--	--	--	--	--	--	--	--	--	--	--	-	-	-	--
Unigene35870_All	324	0	50	0	5.7695	12.4942	Up	1.14986e-18	8.806e-18	--	--	--	--	--	--	--	--	--	--	--	--	--	-	-	-	--
Unigene30803_All	467	0	72	0	5.764	12.4929	Up	1.55684e-26	1.52208e-25	--	--	--	--	--	--	--	--	--	--	--	--	--	-	-	-	--
Unigene36452_All	1343	0	207	0	5.7624	12.4925	Up	8.10726e-75	1.6653e-73	--	--	--	--	--	--	--	--	--	--	--	--	--	-	-	-	--
Unigene37621_All	279	0	43	0	5.762	12.4924	Up	3.6663e-16	2.53599e-15	--	--	--	--	--	--	--	--	--	--	--	--	--	-	-	-	--
Unigene30924_All	292	0	45	0	5.7616	12.4923	Up	7.06186e-17	5.03705e-16	gi|351704009|gb|EHB06928.1|	59.3	6e-08	Proton-coupled amino acid transporter 2 [Heterocephalus glaber]	sp|Q7M732|RTL1_MOUSE	51.6	4e-07	Retrotransposon-like protein 1 OS=Mus musculus GN=Rtl1 PE=2 SV=1	K12858	3e-07	53.9	bmy:Bm1_23900	ATP-dependent RNA helicase DDX23/PRP28 [EC:3.6.4.13]	-	-	-	--
Unigene32731_All	305	0	47	0	5.7611	12.4921	Up	1.36022e-17	9.99568e-17	--	--	--	--	--	--	--	--	--	--	--	--	--	-	-	-	--
Unigene37468_All	409	0	63	0	5.7587	12.4915	Up	2.57712e-23	2.29928e-22	--	--	--	--	--	--	--	--	--	--	--	--	--	-	-	-	--
Unigene36455_All	306	0	47	0	5.7423	12.4874	Up	1.36022e-17	1.00038e-16	gi|13359187|dbj|BAB33327.1|	53.1	4e-06	KIAA1657 protein [Homo sapiens]	--	--	--	--	--	--	--	--	--	-	-	-	--
Unigene29881_All	469	0	72	0	5.7394	12.4867	Up	1.55684e-26	1.52132e-25	gi|66820947|ref|XP_644015.1|	55.8	7e-07	hypothetical protein DDB_G0274255 [Dictyostelium discoideum AX4] >gi|60472067|gb|EAL70020.1| hypothetical protein DDB_G0274255 [Dictyostelium discoideum AX4]	sp|B0G170|PKS28_DICDI	52	5e-07	Probable polyketide synthase 28 OS=Dictyostelium discoideum GN=pks28 PE=3 SV=1	--	--	--	--	--	-	-	-	--
Unigene37293_All	339	0	52	0	5.7347	12.4855	Up	2.21482e-19	1.74086e-18	--	--	--	--	--	--	--	--	--	--	--	--	--	-	-	-	--
Unigene30380_All	222	0	34	0	5.7258	12.4833	Up	6.06902e-13	3.63594e-12	--	--	--	--	sp|Q54KT2|Y8896_DICDI	48.1	4e-06	Putative uncharacterized protein DDB_G0287191 OS=Dictyostelium discoideum GN=DDB_G0287191 PE=4 SV=1	--	--	--	--	--	-	-	-	--
Unigene35375_All	222	0	34	0	5.7258	12.4833	Up	6.06902e-13	3.62928e-12	--	--	--	--	--	--	--	--	--	--	--	--	--	-	-	-	--
CL7154.Contig2_All	503	0	77	0	5.7231	12.4826	Up	2.53496e-28	2.57694e-27	gi|328719791|ref|XP_001946060.2|	87.4	2e-16	PREDICTED: protein Dr1-like isoform 1 [Acyrthosiphon pisum] >gi|328719793|ref|XP_003246862.1| PREDICTED: protein Dr1-like isoform 2 [Acyrthosiphon pisum]	sp|Q9VJQ5|NC2B_DROME	75.9	4e-14	Protein Dr1 OS=Drosophila melanogaster GN=NC2beta PE=1 SV=1	K09187	1e-05	49.7	pon:100441715	histone-lysine N-methyltransferase MLL2 [EC:2.1.1.43]	GO:0008152//metabolic process	GO:0016787//hydrolase activity;GO:0016779//nucleotidyltransferase activity;GO:0046982//protein heterodimerization activity	GO:0005634//nucleus	--
Unigene37547_All	275	0	42	0	5.7099	12.4792	Up	8.35376e-16	5.70117e-15	--	--	--	--	--	--	--	--	--	--	--	--	--	-	-	-	--
CL6517.Contig1_All	223	0	34	0	5.7001	12.4768	Up	6.06902e-13	3.6352e-12	--	--	--	--	--	--	--	--	--	--	--	--	--	-	-	-	--
Unigene34191_All	361	0	55	0	5.6959	12.4757	Up	1.87229e-20	1.5309e-19	--	--	--	--	--	--	--	--	--	--	--	--	--	-	-	-	--
CL2369.Contig1_All	486	0	74	0	5.6925	12.4748	Up	2.99872e-27	2.97506e-26	--	--	--	--	--	--	--	--	--	--	--	--	--	-	-	-	--
Unigene36850_All	645	0	98	0	5.6804	12.4718	Up	7.82034e-36	9.30957e-35	--	--	--	--	--	--	--	--	--	--	--	--	--	-	-	-	--
Unigene36544_All	854	0	129	0	5.6473	12.4633	Up	6.39636e-47	9.21476e-46	--	--	--	--	--	--	--	--	--	--	--	--	--	-	-	-	--
CL10316.Contig1_All	616	0	93	0	5.6443	12.4626	Up	4.80284e-34	5.5266e-33	gi|358339569|dbj|GAA47606.1|	56.6	9e-07	hypothetical protein CLF_100574 [Clonorchis sinensis]	sp|P24499|ATP6_TRYBB	48.9	8e-06	ATP synthase subunit a OS=Trypanosoma brucei brucei GN=ATP6 PE=2 SV=1	K15001	2e-06	52.4	dmo:Dmoj_GI19140	cytochrome P450, family 4 [EC:1.14.-.-]	-	-	-	--
CL6991.Contig2_All	504	0	76	0	5.6376	12.4609	Up	5.77598e-28	5.82479e-27	--	--	--	--	--	--	--	--	--	--	--	--	--	-	-	-	--
Unigene30990_All	743	0	112	0	5.6356	12.4604	Up	7.69238e-41	1.00789e-39	--	--	--	--	--	--	--	--	--	--	--	--	--	-	-	-	--
CL8006.Contig1_All	531	0	80	0	5.6326	12.4596	Up	2.14292e-29	2.23563e-28	gi|358339569|dbj|GAA47606.1|	52.8	8e-06	hypothetical protein CLF_100574 [Clonorchis sinensis]	--	--	--	--	--	--	--	--	--	-	-	-	--
CL1836.Contig2_All	641	40	176201	1.8247	10276.9	12.4595	Up	0	0	gi|326433960|gb|EGD79530.1|	55.8	1e-06	hypothetical protein PTSG_12992 [Salpingoeca sp. ATCC 50818]	sp|O35930|GP1BA_MOUSE	50.8	2e-06	Platelet glycoprotein Ib alpha chain OS=Mus musculus GN=Gp1ba PE=2 SV=2	K06261	8e-06	50.8	mmu:14723	platelet glycoprotein Ib alpha chain	-	-	-	--
Unigene36479_All	551	0	83	0	5.6317	12.4594	Up	1.81152e-30	1.93718e-29	--	--	--	--	--	--	--	--	--	--	--	--	--	-	-	-	--
Unigene34935_All	279	0	42	0	5.628	12.4584	Up	8.35376e-16	5.70514e-15	--	--	--	--	--	--	--	--	--	--	--	--	--	-	-	-	--
Unigene36852_All	359	0	54	0	5.6235	12.4573	Up	4.26606e-20	3.44222e-19	--	--	--	--	--	--	--	--	--	--	--	--	--	-	-	-	--
Unigene32645_All	408	0	61	0	5.5896	12.4485	Up	1.33797e-22	1.16905e-21	--	--	--	--	--	--	--	--	--	--	--	--	--	-	-	-	--
CL6251.Contig2_All	542	0	81	0	5.5872	12.4479	Up	9.40488e-30	9.90584e-29	gi|347969690|ref|XP_001230990.3|	56.6	6e-07	AGAP003329-PA [Anopheles gambiae str. PEST] >gi|333469226|gb|EAU76790.3| AGAP003329-PA [Anopheles gambiae str. PEST]	sp|P06719|KNOB_PLAFN	50.4	2e-06	Knob-associated histidine-rich protein OS=Plasmodium falciparum (isolate NF7 / Ghana) GN=SD17 PE=4 SV=1	--	--	--	--	--	-	-	-	--
Unigene35923_All	375	0	56	0	5.583	12.4468	Up	8.2171e-21	6.78582e-20	--	--	--	--	--	--	--	--	--	--	--	--	--	-	-	-	--
CL10696.Contig4_All	510	0	76	0	5.5713	12.4438	Up	5.77598e-28	5.82229e-27	--	--	--	--	--	--	--	--	--	--	--	--	--	-	-	-	--
CL5267.Contig3_All	216	0	32	0	5.5387	12.4353	Up	3.15086e-12	1.81871e-11	--	--	--	--	--	--	--	--	--	--	--	--	--	-	-	-	--
Unigene36347_All	331	0	49	0	5.5345	12.4342	Up	2.62e-18	1.98067e-17	--	--	--	--	--	--	--	--	--	--	--	--	--	-	-	-	--
Unigene33716_All	230	0	34	0	5.5266	12.4322	Up	6.06902e-13	3.63612e-12	--	--	--	--	--	--	--	--	--	--	--	--	--	-	-	-	--
CL7774.Contig2_All	285	0	42	0	5.5095	12.4277	Up	8.35376e-16	5.69951e-15	gi|426232928|ref|XP_004010471.1|	57.4	2e-07	PREDICTED: formin-1 isoform 2 [Ovis aries]	sp|Q86XK2|FBX11_HUMAN	49.7	1e-06	F-box only protein 11 OS=Homo sapiens GN=FBXO11 PE=1 SV=3	K10297	7e-08	55.8	mmu:225055	F-box protein 11	-	-	-	--
CL5091.Contig3_All	1401	0	206	0	5.4972	12.4245	Up	1.84726e-74	3.77399e-73	--	--	--	--	--	--	--	--	--	--	--	--	--	-	-	-	--
Unigene29911_All	415	0	61	0	5.4953	12.424	Up	1.33797e-22	1.16932e-21	--	--	--	--	--	--	--	--	--	--	--	--	--	-	-	-	--
Unigene37157_All	1709	3	12884	0.0513	281.851	12.4237	Up	0	0	gi|170579376|ref|XP_001894804.1|	61.6	1e-07	BTB/POZ domain containing protein [Brugia malayi] >gi|158598458|gb|EDP36341.1| BTB/POZ domain containing protein [Brugia malayi]	sp|O15047|SET1A_HUMAN	51.2	7e-06	Histone-lysine N-methyltransferase SETD1A OS=Homo sapiens GN=SETD1A PE=1 SV=3	K10481	2e-08	61.6	cel:C05C8.6	BTB/POZ domain-containing protein 9	-	-	-	--
Unigene37636_All	572	0	84	0	5.4903	12.4227	Up	7.95042e-31	8.56499e-30	--	--	--	--	--	--	--	--	--	--	--	--	--	-	-	-	--
Unigene31155_All	538	0	79	0	5.4898	12.4225	Up	4.88272e-29	5.05627e-28	--	--	--	--	--	--	--	--	--	--	--	--	--	-	-	-	--
Unigene35616_All	1333	0	195	0	5.4691	12.4171	Up	1.58756e-70	3.11302e-69	--	--	--	--	--	--	--	--	--	--	--	--	--	-	-	-	--
CL985.Contig2_All	294	0	43	0	5.468	12.4168	Up	3.6663e-16	2.53659e-15	--	--	--	--	--	--	--	--	--	--	--	--	--	-	-	-	--
Unigene36604_All	424	0	62	0	5.4668	12.4165	Up	5.87206e-23	5.1843e-22	--	--	--	--	--	--	--	--	--	--	--	--	--	-	-	-	--
Unigene33412_All	548	0	80	0	5.4578	12.4141	Up	2.14292e-29	2.23702e-28	--	--	--	--	--	--	--	--	--	--	--	--	--	-	-	-	--
Unigene36980_All	240	0	35	0	5.4521	12.4126	Up	2.66358e-13	1.62397e-12	--	--	--	--	--	--	--	--	--	--	--	--	--	-	-	-	--
Unigene8868_All	2022	38	162017	0.5495	2995.64	12.4125	Up	0	0	gi|37778438|gb|AAO73305.1|	129	9e-28	ovary development-related protein [Eriocheir sinensis]	sp|Q02817|MUC2_HUMAN	61.6	8e-11	Mucin-2 OS=Homo sapiens GN=MUC2 PE=1 SV=2	K10955	1e-10	62.8	hsa:4583	intestinal mucin-2	-	-	-	--
CL3101.Contig1_All	590	0	86	0	5.4495	12.4119	Up	1.53137e-31	1.67352e-30	--	--	--	--	--	--	--	--	--	--	--	--	--	-	-	-	--
Unigene34655_All	309	0	45	0	5.4446	12.4106	Up	7.06186e-17	5.04226e-16	--	--	--	--	--	--	--	--	--	--	--	--	--	-	-	-	--
CL2031.Contig1_All	227	0	33	0	5.435	12.4081	Up	1.38285e-12	8.14064e-12	--	--	--	--	--	--	--	--	--	--	--	--	--	-	-	-	--
CL10435.Contig1_All	704	0	102	0	5.4167	12.4032	Up	2.9014e-37	3.55656e-36	--	--	--	--	--	--	--	--	--	--	--	--	--	-	-	-	--
Unigene30453_All	561	0	81	0	5.398	12.3982	Up	9.40488e-30	9.90052e-29	--	--	--	--	--	--	--	--	--	--	--	--	--	-	-	-	--
Unigene33471_All	236	0	34	0	5.3861	12.395	Up	6.06902e-13	3.62909e-12	gi|432102587|gb|ELK30154.1|	52.4	7e-06	UPF0510 protein INM02 [Myotis davidii]	sp|Q869E1|DNLI1_DICDI	54.7	5e-08	DNA ligase 1 OS=Dictyostelium discoideum GN=lig1 PE=3 SV=1	K14822	1e-08	58.5	tgu:100219403	rRNA-processing protein CGR1	GO:0006334//nucleosome assembly	GO:0003677//DNA binding	GO:0000786//nucleosome;GO:0016021//integral to membrane	--
Unigene32757_All	403	0	58	0	5.3806	12.3936	Up	1.58274e-21	1.33932e-20	--	--	--	--	--	--	--	--	--	--	--	--	--	-	-	-	--
Unigene35995_All	292	0	42	0	5.3775	12.3927	Up	8.35376e-16	5.70315e-15	--	--	--	--	--	--	--	--	--	--	--	--	--	-	-	-	--
Unigene34966_All	299	0	43	0	5.3766	12.3925	Up	3.6663e-16	2.53644e-15	--	--	--	--	--	--	--	--	--	--	--	--	--	-	-	-	--
Unigene36360_All	654	0	94	0	5.3735	12.3916	Up	2.10786e-34	2.44224e-33	gi|351701195|gb|EHB04114.1|	78.2	3e-13	hypothetical protein GW7_16196, partial [Heterocephalus glaber]	--	--	--	--	--	--	--	--	--	-	-	-	--
Unigene34992_All	362	0	52	0	5.3704	12.3908	Up	2.21482e-19	1.74226e-18	--	--	--	--	--	--	--	--	--	--	--	--	--	-	-	-	--
CL9265.Contig3_All	488	0	70	0	5.3628	12.3888	Up	8.08266e-26	7.73555e-25	--	--	--	--	--	--	--	--	--	--	--	--	--	-	-	-	--
Unigene33486_All	495	0	71	0	5.3625	12.3887	Up	3.54732e-26	3.43017e-25	--	--	--	--	--	--	--	--	--	--	--	--	--	-	-	-	--
Unigene30584_All	322	0	46	0	5.3409	12.3829	Up	3.0993e-17	2.24512e-16	--	--	--	--	--	--	--	--	--	--	--	--	--	-	-	-	--
Unigene35290_All	309	0	44	0	5.3236	12.3782	Up	1.60906e-16	1.13184e-15	gi|358339569|dbj|GAA47606.1|	52.8	6e-06	hypothetical protein CLF_100574 [Clonorchis sinensis]	--	--	--	--	--	--	--	--	--	-	-	-	--
Unigene32630_All	562	0	80	0	5.3219	12.3777	Up	2.14292e-29	2.23682e-28	gi|401412129|ref|XP_003885512.1|	56.6	7e-07	conserved hypothetical protein [Neospora caninum Liverpool] >gi|325119931|emb|CBZ55484.1| conserved hypothetical protein [Neospora caninum Liverpool]	sp|Q55AX2|DOT1L_DICDI	113	3e-25	Histone-lysine N-methyltransferase, H3 lysine-79 specific OS=Dictyostelium discoideum GN=dotA PE=2 SV=2	K14822	5e-29	127	tgu:100219403	rRNA-processing protein CGR1	-	-	-	--
Unigene37609_All	225	0	32	0	5.3171	12.3764	Up	3.15086e-12	1.81862e-11	--	--	--	--	--	--	--	--	--	--	--	--	--	-	-	-	--
Unigene28161_All	317	0	45	0	5.3072	12.3737	Up	7.06186e-17	5.03797e-16	--	--	--	--	--	--	--	--	--	--	--	--	--	-	-	-	--
CL7569.Contig1_All	444	0	63	0	5.3048	12.3731	Up	2.57712e-23	2.3005e-22	--	--	--	--	--	--	--	--	--	--	--	--	--	-	-	-	--
CL7709.Contig2_All	790	0	112	0	5.3003	12.3719	Up	7.69238e-41	1.008e-39	--	--	--	--	--	--	--	--	--	--	--	--	--	-	-	-	--
Unigene36931_All	219	0	31	0	5.2921	12.3696	Up	7.17932e-12	4.05479e-11	--	--	--	--	--	--	--	--	--	--	--	--	--	-	-	-	--
Unigene36366_All	290	0	41	0	5.2856	12.3679	Up	1.90343e-15	1.27883e-14	--	--	--	--	--	--	--	--	--	--	--	--	--	-	-	-	--
Unigene37424_All	290	0	41	0	5.2856	12.3679	Up	1.90343e-15	1.27825e-14	--	--	--	--	--	--	--	--	--	--	--	--	--	-	-	-	--
CL7789.Contig1_All	262	0	37	0	5.2797	12.3662	Up	5.13044e-14	3.23799e-13	--	--	--	--	--	--	--	--	--	--	--	--	--	-	-	-	--
Unigene34507_All	376	0	53	0	5.2699	12.3636	Up	9.72036e-20	7.74749e-19	--	--	--	--	--	--	--	--	--	--	--	--	--	-	-	-	--
Unigene29768_All	440	0	62	0	5.268	12.363	Up	5.87206e-23	5.18469e-22	--	--	--	--	--	--	--	--	--	--	--	--	--	-	-	-	--
CL1013.Contig1_All	792	1	4117	0.0369	194.342	12.3627	Up	0	0	--	--	--	--	--	--	--	--	--	--	--	--	--	-	-	-	--
Unigene35240_All	639	0	90	0	5.2657	12.3624	Up	5.68148e-33	6.39248e-32	--	--	--	--	--	--	--	--	--	--	--	--	--	-	-	-	--
CL2857.Contig3_All	327	0	46	0	5.2592	12.3606	Up	3.0993e-17	2.24429e-16	gi|299829055|ref|YP_003734944.1|	53.5	3e-06	NADH dehydrogenase subunit 5 [Sivaloka damnosus] >gi|209887396|gb|ACI95019.1| NADH dehydrogenase subunit 5 [Sivaloka damnosus]	--	--	--	--	--	--	--	--	--	-	-	-	--
Unigene32760_All	591	0	83	0	5.2505	12.3582	Up	1.81152e-30	1.93735e-29	gi|22028306|gb|AAH34875.1|	134	4e-30	Rnf220 protein [Mus musculus]	sp|Q6PDX6|RN220_MOUSE	132	4e-31	E3 ubiquitin-protein ligase Rnf220 OS=Mus musculus GN=Rnf220 PE=1 SV=1	--	--	--	--	--	GO:0009987//cellular process	GO:0005488//binding;GO:0016881//acid-amino acid ligase activity	-	--
CL1219.Contig2_All	1316	0	184	0	5.2272	12.3518	Up	1.36436e-66	2.56088e-65	--	--	--	--	--	--	--	--	--	--	--	--	--	-	-	-	--
CL2619.Contig2_All	372	0	52	0	5.226	12.3515	Up	2.21482e-19	1.74133e-18	--	--	--	--	--	--	--	--	--	--	--	--	--	-	-	-	--
CL8976.Contig2_All	358	0	50	0	5.2215	12.3502	Up	1.14986e-18	8.79683e-18	gi|297670004|ref|XP_002813170.1|	53.1	4e-06	PREDICTED: uncharacterized protein LOC100442257 [Pongo abelii]	sp|Q75JC9|Y8484_DICDI	53.9	8e-08	Uncharacterized protein DDB_G0271670 OS=Dictyostelium discoideum GN=DDB_G0271670 PE=4 SV=1	--	--	--	--	--	-	-	-	--
CL9760.Contig1_All	1513	0	211	0	5.2138	12.3481	Up	3.00784e-76	6.28263e-75	gi|321463035|gb|EFX74054.1|	189.1	5e-46	hypothetical protein DAPPUDRAFT_307517 [Daphnia pulex]	sp|Q6AYR5|CLRN3_RAT	71.2	6e-12	Clarin-3 OS=Rattus norvegicus GN=Clrn3 PE=2 SV=1	--	--	--	--	--	-	-	-	--
Unigene34224_All	445	0	62	0	5.2089	12.3468	Up	5.87206e-23	5.18586e-22	--	--	--	--	--	--	--	--	--	--	--	--	--	-	-	-	--
CL2722.Contig1_All	352	0	49	0	5.2043	12.3455	Up	2.62e-18	1.9808e-17	--	--	--	--	--	--	--	--	--	--	--	--	--	-	-	-	--
CL9725.Contig2_All	309	0	43	0	5.2026	12.345	Up	3.6663e-16	2.53838e-15	--	--	--	--	--	--	--	--	--	--	--	--	--	-	-	-	--
Unigene36744_All	252	0	35	0	5.1925	12.3422	Up	2.66358e-13	1.62548e-12	--	--	--	--	--	--	--	--	--	--	--	--	--	-	-	-	--
Unigene30795_All	353	0	49	0	5.1896	12.3414	Up	2.62e-18	1.97927e-17	--	--	--	--	--	--	--	--	--	--	--	--	--	-	-	-	--
Unigene36391_All	1759	2	8101	0.0332	172.18	12.3404	Up	0	0	gi|291237975|ref|XP_002738907.1|	61.6	1e-07	PREDICTED: rCG64566-like [Saccoglossus kowalevskii]	sp|Q3U492|KCP_MOUSE	80.5	1e-14	Kielin/chordin-like protein OS=Mus musculus GN=Kcp PE=1 SV=2	K05185	8e-13	76.3	rno:65191	gamma-aminobutyric acid receptor subunit epsilon	-	-	-	--
Unigene34657_All	325	0	45	0	5.1765	12.3378	Up	7.06186e-17	5.04471e-16	gi|395742562|ref|XP_003777772.1|	53.9	2e-06	PREDICTED: uncharacterized protein LOC100939189, partial [Pongo abelii]	sp|Q6ZRP5|YD019_HUMAN	58.5	3e-09	Putative uncharacterized protein FLJ46204 OS=Homo sapiens PE=5 SV=2	--	--	--	--	--	-	-	-	--
Unigene34938_All	260	0	36	0	5.1765	12.3378	Up	1.16899e-13	7.2571e-13	--	--	--	--	--	--	--	--	--	--	--	--	--	-	-	-	--
Unigene29784_All	224	0	31	0	5.174	12.3371	Up	7.17932e-12	4.05713e-11	--	--	--	--	--	--	--	--	--	--	--	--	--	-	-	-	--
CL9561.Contig1_All	391	0	54	0	5.1633	12.3341	Up	4.26606e-20	3.44293e-19	--	--	--	--	--	--	--	--	--	--	--	--	--	-	-	-	--
Unigene34522_All	674	0	93	0	5.1586	12.3328	Up	4.80284e-34	5.52552e-33	--	--	--	--	--	--	--	--	--	--	--	--	--	-	-	-	--
CL9712.Contig2_All	421	0	58	0	5.1506	12.3305	Up	1.58274e-21	1.34048e-20	--	--	--	--	--	--	--	--	--	--	--	--	--	-	-	-	--
Unigene36103_All	700	1	4028	0.0418	215.13	12.3294	Up	0	0	--	--	--	--	--	--	--	--	--	--	--	--	--	-	-	-	--
Unigene5750_All	575	0	79	0	5.1365	12.3266	Up	4.88272e-29	5.05449e-28	gi|358339569|dbj|GAA47606.1|	58.5	2e-07	hypothetical protein CLF_100574 [Clonorchis sinensis]	sp|Q869E1|DNLI1_DICDI	72	8e-13	DNA ligase 1 OS=Dictyostelium discoideum GN=lig1 PE=3 SV=1	K14822	1e-15	82.8	tgu:100219403	rRNA-processing protein CGR1	-	-	-	--
Unigene36467_All	444	0	61	0	5.1364	12.3265	Up	1.33797e-22	1.17027e-21	--	--	--	--	--	--	--	--	--	--	--	--	--	-	-	-	--
Unigene37335_All	204	0	28	0	5.1314	12.3251	Up	8.49272e-11	4.5087e-10	--	--	--	--	--	--	--	--	--	--	--	--	--	-	-	-	--
Unigene36120_All	226	0	31	0	5.1282	12.3242	Up	7.17932e-12	4.05733e-11	--	--	--	--	--	--	--	--	--	--	--	--	--	-	-	-	--
Unigene35758_All	226	0	31	0	5.1282	12.3242	Up	7.17932e-12	4.05382e-11	--	--	--	--	--	--	--	--	--	--	--	--	--	-	-	-	--
Unigene22030_All	496	0	68	0	5.1255	12.3235	Up	4.19626e-25	3.94255e-24	gi|390466948|ref|XP_003733674.1|	52.4	9e-06	PREDICTED: uncharacterized protein LOC100896824 [Callithrix jacchus]	--	--	--	--	--	--	--	--	--	-	-	-	--
CL2114.Contig2_All	2053	5	20026	0.0712	364.683	12.3225	Up	0	0	gi|429503479|gb|AFZ93511.1|	76.3	7e-12	merozoite surface protein 2, partial [Plasmodium falciparum]	sp|P05790|FIBH_BOMMO	63.9	1e-09	Fibroin heavy chain OS=Bombyx mori GN=FIBH PE=1 SV=4	K06238	6e-12	73.6	mmu:12835	collagen, type VI, alpha	-	-	-	--
Unigene34251_All	745	0	102	0	5.1186	12.3215	Up	2.9014e-37	3.55508e-36	--	--	--	--	--	--	--	--	--	--	--	--	--	-	-	-	--
CL1802.Contig1_All	570	0	78	0	5.116	12.3208	Up	1.11254e-28	1.14103e-27	--	--	--	--	--	--	--	--	--	--	--	--	--	-	-	-	--
Unigene36116_All	256	0	35	0	5.1114	12.3195	Up	2.66358e-13	1.62574e-12	--	--	--	--	--	--	--	--	--	--	--	--	--	-	-	-	--
Unigene30229_All	256	0	35	0	5.1114	12.3195	Up	2.66358e-13	1.62254e-12	--	--	--	--	--	--	--	--	--	--	--	--	--	-	-	-	--
CL4606.Contig2_All	578	0	79	0	5.1099	12.3191	Up	4.88272e-29	5.05761e-28	gi|358339569|dbj|GAA47606.1|	53.1	8e-06	hypothetical protein CLF_100574 [Clonorchis sinensis]	--	--	--	--	--	--	--	--	--	-	-	-	--
CL5440.Contig2_All	425	0	58	0	5.1021	12.3169	Up	1.58274e-21	1.34019e-20	--	--	--	--	--	--	--	--	--	--	--	--	--	-	-	-	--
Unigene37687_All	228	0	31	0	5.0832	12.3115	Up	7.17932e-12	4.06065e-11	--	--	--	--	--	--	--	--	K05304	4e-06	50.1	acs:100558551	sialic acid synthase [EC:2.5.1.56 2.5.1.57]	-	-	-	--
Unigene32621_All	427	0	58	0	5.0782	12.3101	Up	1.58274e-21	1.33971e-20	--	--	--	--	--	--	--	--	--	--	--	--	--	-	-	-	--
Unigene32692_All	391	0	53	0	5.0677	12.3071	Up	9.72036e-20	7.74119e-19	--	--	--	--	--	--	--	--	--	--	--	--	--	-	-	-	--
Unigene36583_All	229	0	31	0	5.061	12.3052	Up	7.17932e-12	4.0583e-11	--	--	--	--	--	--	--	--	--	--	--	--	--	-	-	-	--
Unigene36336_All	1160	0	157	0	5.06	12.3049	Up	6.18876e-57	1.03063e-55	--	--	--	--	--	--	--	--	--	--	--	--	--	-	-	-	--
Unigene36696_All	266	0	36	0	5.0598	12.3049	Up	1.16899e-13	7.26669e-13	--	--	--	--	--	--	--	--	--	--	--	--	--	-	-	-	--
CL5005.Contig2_All	274	0	37	0	5.0485	12.3016	Up	5.13044e-14	3.23765e-13	gi|156544806|ref|XP_001606498.1|	81.3	1e-14	PREDICTED: H/ACA ribonucleoprotein complex subunit 3-like [Nasonia vitripennis]	sp|Q9V5P6|NOP10_DROME	79	2e-15	H/ACA ribonucleoprotein complex subunit 3 OS=Drosophila melanogaster GN=CG7637 PE=1 SV=1	K11130	2e-15	81.3	nvi:100122891	H/ACA ribonucleoprotein complex subunit 3	GO:0042254//ribosome biogenesis;GO:0001522//pseudouridine synthesis;GO:0009267//cellular response to starvation	GO:0030515//snoRNA binding	GO:0019013;GO:0072588	--
Unigene36446_All	400	0	54	0	5.0471	12.3012	Up	4.26606e-20	3.446e-19	--	--	--	--	--	--	--	--	--	--	--	--	--	-	-	-	--
Unigene33488_All	200	0	27	0	5.0471	12.3012	Up	1.93509e-10	1.00317e-09	--	--	--	--	--	--	--	--	--	--	--	--	--	-	-	-	--
Unigene35150_All	267	0	36	0	5.0408	12.2994	Up	1.16899e-13	7.26554e-13	--	--	--	--	--	--	--	--	--	--	--	--	--	-	-	-	--
CL7398.Contig3_All	267	0	36	0	5.0408	12.2994	Up	1.16899e-13	7.26208e-13	--	--	--	--	--	--	--	--	--	--	--	--	--	-	-	-	--
Unigene35385_All	371	0	50	0	5.0386	12.2988	Up	1.14986e-18	8.80657e-18	gi|351700244|gb|EHB03163.1|	65.9	6e-10	Serine/arginine repetitive matrix protein 2, partial [Heterocephalus glaber]	sp|Q9UQ35|SRRM2_HUMAN	54.7	5e-08	Serine/arginine repetitive matrix protein 2 OS=Homo sapiens GN=SRRM2 PE=1 SV=2	K13172	1e-08	58.2	mdo:100018249	serine/arginine repetitive matrix protein 2	-	-	-	--
Unigene29526_All	297	0	40	0	5.0352	12.2978	Up	4.33702e-15	2.86861e-14	--	--	--	--	--	--	--	--	--	--	--	--	--	-	-	-	--
Unigene37682_All	297	0	40	0	5.0352	12.2978	Up	4.33702e-15	2.86813e-14	gi|326666839|ref|XP_003198393.1|	28.5	1e-15	PREDICTED: hypothetical protein LOC100331523 [Danio rerio]	sp|P04323|POL3_DROME	71.2	5e-14	Retrovirus-related Pol polyprotein from transposon 17.6 OS=Drosophila melanogaster GN=pol PE=4 SV=1	K04180	3e-13	63.2	dre:100005081	C-C chemokine receptor type 5	-	GO:0046872//metal ion binding	-	--
Unigene35320_All	349	0	47	0	5.0348	12.2977	Up	1.36022e-17	1.00032e-16	--	--	--	--	--	--	--	--	--	--	--	--	--	-	-	-	--
Unigene36756_All	602	0	81	0	5.0304	12.2965	Up	9.40488e-30	9.90229e-29	gi|358339569|dbj|GAA47606.1|	55.8	1e-06	hypothetical protein CLF_100574 [Clonorchis sinensis]	--	--	--	--	K03883	2e-06	52.8	bmy:ND5	NADH-ubiquinone oxidoreductase chain 5 [EC:1.6.5.3]	-	-	-	--
Unigene35384_All	201	0	27	0	5.022	12.294	Up	1.93509e-10	1.00486e-09	--	--	--	--	--	--	--	--	--	--	--	--	--	-	-	-	--
CL9681.Contig2_All	417	0	56	0	5.0207	12.2937	Up	8.2171e-21	6.78534e-20	--	--	--	--	--	--	--	--	--	--	--	--	--	-	-	-	--
Unigene35599_All	350	0	47	0	5.0204	12.2936	Up	1.36022e-17	9.99443e-17	--	--	--	--	--	--	--	--	--	--	--	--	--	-	-	-	--
Unigene31186_All	775	0	104	0	5.017	12.2926	Up	5.58854e-38	6.94756e-37	--	--	--	--	--	--	--	--	--	--	--	--	--	-	-	-	--
CL4379.Contig6_All	544	0	73	0	5.0169	12.2926	Up	6.83266e-27	6.73159e-26	--	--	--	--	--	--	--	--	--	--	--	--	--	-	-	-	--
Unigene37637_All	328	0	44	0	5.0152	12.2921	Up	1.60906e-16	1.13157e-15	--	--	--	--	--	--	--	--	--	--	--	--	--	-	-	-	--
CL10366.Contig1_All	388	0	52	0	5.0105	12.2907	Up	2.21482e-19	1.74121e-18	--	--	--	--	--	--	--	--	--	--	--	--	--	-	-	-	--
Unigene34177_All	306	0	41	0	5.0093	12.2904	Up	1.90343e-15	1.27854e-14	--	--	--	--	sp|Q54VC0|Y9865_DICDI	47.8	6e-06	Probable serine/threonine-protein kinase DDB_G0280461 OS=Dictyostelium discoideum GN=DDB_G0280461 PE=3 SV=1	--	--	--	--	--	-	-	-	--
Unigene31008_All	263	1	3915	0.1112	556.527	12.2891	Up	0	0	--	--	--	--	--	--	--	--	--	--	--	--	--	-	-	-	--
Unigene35451_All	299	0	40	0	5.0015	12.2881	Up	4.33702e-15	2.86797e-14	--	--	--	--	--	--	--	--	--	--	--	--	--	-	-	-	--
Unigene36316_All	562	0	75	0	4.9893	12.2846	Up	1.31608e-27	1.31871e-26	--	--	--	--	--	--	--	--	--	--	--	--	--	-	-	-	--
Unigene36166_All	1664	0	222	0	4.9878	12.2842	Up	3.4999e-80	7.59378e-79	gi|294956127|ref|XP_002788817.1|	60.1	4e-07	RESA-H3 antigen, putative [Perkinsus marinus ATCC 50983] >gi|239904423|gb|EER20613.1| RESA-H3 antigen, putative [Perkinsus marinus ATCC 50983]	--	--	--	--	--	--	--	--	--	-	-	-	--
Unigene63055_All	218	0	29	0	4.9734	12.28	Up	3.72728e-11	2.01722e-10	--	--	--	--	--	--	--	--	--	--	--	--	--	-	-	-	--
CL401.Contig2_All	301	0	40	0	4.9683	12.2785	Up	4.33702e-15	2.86781e-14	--	--	--	--	--	--	--	--	--	--	--	--	--	-	-	-	--
Unigene33727_All	271	0	36	0	4.9664	12.278	Up	1.16899e-13	7.26477e-13	--	--	--	--	--	--	--	--	--	--	--	--	--	-	-	-	--
CL7180.Contig2_All	226	0	30	0	4.9628	12.2769	Up	1.63583e-11	9.0639e-11	--	--	--	--	--	--	--	--	--	--	--	--	--	-	-	-	--
Unigene37611_All	211	0	28	0	4.9612	12.2765	Up	8.49272e-11	4.50341e-10	--	--	--	--	--	--	--	--	--	--	--	--	--	-	-	-	--
Unigene36421_All	521	0	69	0	4.9513	12.2736	Up	1.84166e-25	1.74551e-24	gi|358339569|dbj|GAA47606.1|	54.7	2e-06	hypothetical protein CLF_100574 [Clonorchis sinensis]	--	--	--	--	--	--	--	--	--	-	-	-	--
CL2072.Contig1_All	2934	27	104499	0.2691	1331.57	12.2727	Up	0	0	gi|347972907|ref|XP_317106.5|	177.2	4e-42	AGAP008350-PA [Anopheles gambiae str. PEST] >gi|333469488|gb|EAA12252.5| AGAP008350-PA [Anopheles gambiae str. PEST]	sp|A4IGL7|PXDN_XENTR	320	1e-86	Peroxidasin OS=Xenopus tropicalis GN=pxdn PE=2 SV=1	K10789	1e-86	322	aml:100472895	myeloperoxidase [EC:1.11.1.7]	-	-	-	--
CL6127.Contig2_All	461	0	61	0	4.947	12.2723	Up	1.33797e-22	1.16888e-21	--	--	--	--	--	--	--	--	--	--	--	--	--	-	-	-	--
Unigene35310_All	310	0	41	0	4.9446	12.2716	Up	1.90343e-15	1.27891e-14	--	--	--	--	--	--	--	--	--	--	--	--	--	-	-	-	--
Unigene36278_All	802	0	106	0	4.9413	12.2707	Up	1.07644e-38	1.35729e-37	--	--	--	--	--	--	--	--	--	--	--	--	--	-	-	-	--
Unigene32637_All	212	0	28	0	4.9378	12.2697	Up	8.49272e-11	4.50423e-10	--	--	--	--	--	--	--	--	--	--	--	--	--	-	-	-	--
CL10332.Contig2_All	409	0	54	0	4.9361	12.2692	Up	4.26606e-20	3.44458e-19	--	--	--	--	--	--	--	--	--	--	--	--	--	-	-	-	--
Unigene34109_All	402	0	53	0	4.929	12.2671	Up	9.72036e-20	7.74644e-19	--	--	--	--	--	--	--	--	--	--	--	--	--	-	-	-	--
Unigene36046_All	258	0	34	0	4.9269	12.2665	Up	6.06902e-13	3.63501e-12	--	--	--	--	--	--	--	--	--	--	--	--	--	-	-	-	--
Unigene32754_All	334	0	44	0	4.9251	12.2659	Up	1.60906e-16	1.1309e-15	--	--	--	--	--	--	--	--	--	--	--	--	--	-	-	-	--
Unigene37347_All	670	0	88	0	4.9104	12.2616	Up	2.94966e-32	3.27244e-31	--	--	--	--	--	--	--	--	--	--	--	--	--	-	-	-	--
CL7686.Contig2_All	244	0	32	0	4.9031	12.2595	Up	3.15086e-12	1.82032e-11	--	--	--	--	--	--	--	--	--	--	--	--	--	-	-	-	--
Unigene30572_All	229	0	30	0	4.8977	12.2579	Up	1.63583e-11	9.06818e-11	--	--	--	--	--	--	--	--	--	--	--	--	--	-	-	-	--
Unigene36160_All	229	0	30	0	4.8977	12.2579	Up	1.63583e-11	9.04855e-11	gi|355754753|gb|EHH58654.1|	54.3	2e-06	hypothetical protein EGM_08557, partial [Macaca fascicularis]	--	--	--	--	--	--	--	--	--	-	-	-	--
Unigene35922_All	298	0	39	0	4.8928	12.2564	Up	9.88204e-15	6.43057e-14	--	--	--	--	--	--	--	--	--	--	--	--	--	-	-	-	--
CL2010.Contig2_All	1133	0	148	0	4.8836	12.2537	Up	1.02446e-53	1.63963e-52	--	--	--	--	--	--	--	--	--	--	--	--	--	-	-	-	--
Unigene34760_All	437	0	57	0	4.8765	12.2516	Up	3.60632e-21	3.01373e-20	gi|344248780|gb|EGW04884.1|	64.7	1e-09	hypothetical protein I79_020146 [Cricetulus griseus]	sp|Q9EPQ2|RPGR1_MOUSE	67.8	8e-12	X-linked retinitis pigmentosa GTPase regulator-interacting protein 1 OS=Mus musculus GN=Rpgrip1 PE=1 SV=1	K04952	3e-12	70.9	mmu:333329	cyclic nucleotide gated channel beta 1	GO:0007602//phototransduction;GO:0045494//photoreceptor cell maintenance;GO:0033365//protein localization to organelle;GO:0007608//sensory perception of smell;GO:0042391//regulation of membrane potential;GO:0035845//photoreceptor cell outer segment organization	GO:0005249//voltage-gated potassium channel activity;GO:0005222//intracellular cAMP activated cation channel activity;GO:0005223//intracellular cGMP activated cation channel activity;GO:0016740//transferase activity;GO:0030553//cGMP binding	GO:0001750//photoreceptor outer segment;GO:0016020//membrane	--
Unigene35107_All	314	1	3799	0.0931	452.325	12.2463	Up	0	0	--	--	--	--	--	--	--	--	--	--	--	--	--	-	-	-	--
CL275.Contig9_All	216	0	28	0	4.8463	12.2427	Up	8.49272e-11	4.49976e-10	--	--	--	--	--	--	--	--	--	--	--	--	--	-	-	-	--
Unigene35910_All	1040	2	7571	0.0562	272.164	12.2416	Up	0	0	gi|313244217|emb|CBY15049.1|	133.3	2e-29	unnamed protein product [Oikopleura dioica]	sp|Q05049|MUC1_XENLA	145	2e-34	Integumentary mucin C.1 (Fragment) OS=Xenopus laevis PE=2 SV=1	K10955	1e-36	154	acs:100563509	intestinal mucin-2	-	-	-	--
Unigene37151_All	294	0	38	0	4.8322	12.2385	Up	2.25164e-14	1.4453e-13	--	--	--	--	--	--	--	--	--	--	--	--	--	-	-	-	--
Unigene34700_All	240	0	31	0	4.829	12.2375	Up	7.17932e-12	4.05889e-11	--	--	--	--	--	--	--	--	--	--	--	--	--	-	-	-	--
Unigene37645_All	426	0	55	0	4.8268	12.2369	Up	1.87229e-20	1.53079e-19	--	--	--	--	--	--	--	--	--	--	--	--	--	-	-	-	--
Unigene37200_All	287	0	37	0	4.8198	12.2348	Up	5.13044e-14	3.23956e-13	gi|444723424|gb|ELW64081.1|	57.4	2e-07	hypothetical protein TREES_T100006756 [Tupaia chinensis]	sp|Q7M732|RTL1_MOUSE	56.6	1e-11	Retrotransposon-like protein 1 OS=Mus musculus GN=Rtl1 PE=2 SV=1	K15172	2e-08	57.8	mdo:100031345	transcription elongation factor SPT5	-	-	-	--
Unigene37405_All	512	0	66	0	4.8193	12.2346	Up	2.17858e-24	2.00519e-23	--	--	--	--	--	--	--	--	--	--	--	--	--	-	-	-	--
Unigene30822_All	1941	0	250	0	4.8153	12.2334	Up	3.38632e-90	8.0861e-89	--	--	--	--	--	--	--	--	--	--	--	--	--	-	-	-	--
Unigene36614_All	513	0	66	0	4.8099	12.2318	Up	2.17858e-24	2.00582e-23	--	--	--	--	--	--	--	--	--	--	--	--	--	-	-	-	--
Unigene35480_All	241	0	31	0	4.809	12.2315	Up	7.17932e-12	4.05967e-11	--	--	--	--	--	--	--	--	--	--	--	--	--	-	-	-	--
Unigene30369_All	265	0	34	0	4.7967	12.2278	Up	6.06902e-13	3.6339e-12	--	--	--	--	--	--	--	--	--	--	--	--	--	-	-	-	--
Unigene35383_All	460	0	59	0	4.7952	12.2274	Up	6.94632e-22	5.93959e-21	--	--	--	--	--	--	--	--	--	--	--	--	--	-	-	-	--
Unigene29704_All	695	0	89	0	4.7876	12.2251	Up	1.29454e-32	1.44754e-31	--	--	--	--	--	--	--	--	--	--	--	--	--	-	-	-	--
Unigene36252_All	742	0	95	0	4.7866	12.2248	Up	9.251e-35	1.07919e-33	--	--	--	--	--	--	--	--	--	--	--	--	--	-	-	-	--
Unigene32509_All	422	0	54	0	4.784	12.224	Up	4.26606e-20	3.44506e-19	--	--	--	--	--	--	--	--	--	--	--	--	--	-	-	-	--
CL3337.Contig3_All	1308	93	347285	2.0791	9926.33	12.2211	Up	0	0	gi|308507911|ref|XP_003116139.1|	65.1	9e-09	hypothetical protein CRE_09372 [Caenorhabditis remanei] >gi|308251083|gb|EFO95035.1| hypothetical protein CRE_09372 [Caenorhabditis remanei]	sp|Q95JC9|PRP_PIG	55.8	2e-07	Basic proline-rich protein OS=Sus scrofa PE=1 SV=2	K14317	8e-06	52.4	dsi:Dsim_GD25096	nuclear pore complex protein Nup214	-	-	-	--
Unigene35417_All	204	0	26	0	4.7649	12.2182	Up	4.40916e-10	2.23461e-09	--	--	--	--	--	--	--	--	--	--	--	--	--	-	-	-	--
Unigene30140_All	926	0	118	0	4.7641	12.218	Up	5.4971e-43	7.46634e-42	gi|157116702|ref|XP_001652842.1|	294.3	5e-78	rhombotin [Aedes aegypti] >gi|108876328|gb|EAT40553.1| AAEL007719-PA [Aedes aegypti]	sp|Q5RBW7|LMO3_PONAB	229	6e-60	LIM domain only protein 3 OS=Pongo abelii GN=LMO3 PE=2 SV=1	K15612	3e-39	162	dre:30332	rhombotin-2	GO:0045893//positive regulation of transcription, DNA-dependent;GO:0006909//phagocytosis;GO:0035052//dorsal vessel aortic cell fate commitment;GO:0000122//negative regulation of transcription from RNA polymerase II promoter;GO:0010092//specification of organ identity;GO:0045570//regulation of imaginal disc growth;GO:0007424//open tracheal system development;GO:0036011//imaginal disc-derived leg s…	GO:0000980//RNA polymerase II distal enhancer sequence-specific DNA binding;GO:0008270//zinc ion binding;GO:0019904//protein domain specific binding;GO:0003700//sequence-specific DNA binding transcription factor activity	GO:0005634//nucleus	--
CL5960.Contig1_All	620	0	79	0	4.7637	12.2179	Up	4.88272e-29	5.05583e-28	gi|47606445|sp|Q23756.1|PDH2_CALSI	129.4	1e-28	RecName: Full=Pigment-dispersing hormone 2 peptides; Contains: RecName: Full=PDH precursor-related peptide 2; Contains: RecName: Full=Pigment-dispersing hormone 2; Short=PDH 2; Flags: Precursor >gi|609439|gb|AAA67053.1| pigment-dispersing hormone II [Callinectes sapidus]	sp|Q23756|PDH2_CALSI	129	5e-30	Pigment-dispersing hormone 2 peptides OS=Callinectes sapidus GN=PDH2 PE=2 SV=1	--	--	--	--	--	GO:0050896//response to stimulus;GO:0007268//synaptic transmission	GO:0005179//hormone activity	GO:0005576//extracellular region	--
Unigene36902_All	259	0	33	0	4.7635	12.2178	Up	1.38285e-12	8.12924e-12	--	--	--	--	--	--	--	--	--	--	--	--	--	-	-	-	--
Unigene35869_All	581	0	74	0	4.7617	12.2173	Up	2.99872e-27	2.97707e-26	gi|358339569|dbj|GAA47606.1|	59.3	1e-07	hypothetical protein CLF_100574 [Clonorchis sinensis]	sp|P24499|ATP6_TRYBB	74.7	1e-13	ATP synthase subunit a OS=Trypanosoma brucei brucei GN=ATP6 PE=2 SV=1	K15001	4e-15	81.3	dmo:Dmoj_GI19140	cytochrome P450, family 4 [EC:1.14.-.-]	-	-	-	--
CL283.Contig2_All	794	0	101	0	4.7557	12.2154	Up	6.61092e-37	8.03834e-36	gi|6456874|gb|AAF09264.1|AF091117_1	111.3	5e-23	cytochrome P450 [Orconectes limosus]	sp|P29981|CP4C1_BLADI	93.2	6e-19	Cytochrome P450 4C1 OS=Blaberus discoidalis GN=CYP4C1 PE=2 SV=1	K15001	2e-21	103	aag:AaeL_AAEL014830	cytochrome P450, family 4 [EC:1.14.-.-]	GO:0055114//oxidation-reduction process	GO:0020037//heme binding;GO:0016705//oxidoreductase activity, acting on paired donors, with incorporation or reduction of molecular oxygen;GO:0004497//monooxygenase activity;GO:0005506//iron ion binding	GO:0016021//integral to membrane	--
Unigene30550_All	291	0	37	0	4.7536	12.2148	Up	5.13044e-14	3.24165e-13	gi|444732353|gb|ELW72653.1|	52.4	8e-06	hypothetical protein TREES_T100017543 [Tupaia chinensis]	sp|Q55AX2|DOT1L_DICDI	49.7	1e-06	Histone-lysine N-methyltransferase, H3 lysine-79 specific OS=Dictyostelium discoideum GN=dotA PE=2 SV=2	K14822	2e-10	64.3	tgu:100219403	rRNA-processing protein CGR1	-	-	-	--
Unigene36932_All	378	0	48	0	4.7474	12.2129	Up	5.96974e-18	4.44076e-17	--	--	--	--	--	--	--	--	--	--	--	--	--	-	-	-	--
Unigene36294_All	387	0	49	0	4.7336	12.2087	Up	2.62e-18	1.97901e-17	--	--	--	--	--	--	--	--	--	--	--	--	--	-	-	-	--
Unigene35686_All	869	0	110	0	4.7324	12.2084	Up	3.99366e-40	5.16815e-39	--	--	--	--	--	--	--	--	--	--	--	--	--	-	-	-	--
Unigene30113_All	340	0	43	0	4.7282	12.2071	Up	3.6663e-16	2.53763e-15	--	--	--	--	--	--	--	--	--	--	--	--	--	-	-	-	--
CL10186.Contig2_All	396	0	50	0	4.7205	12.2047	Up	1.14986e-18	8.80141e-18	--	--	--	--	--	--	--	--	--	--	--	--	--	-	-	-	--
Unigene35345_All	222	0	28	0	4.7154	12.2032	Up	8.49272e-11	4.49996e-10	--	--	--	--	--	--	--	--	--	--	--	--	--	-	-	-	--
Unigene37555_All	230	0	29	0	4.7139	12.2027	Up	3.72728e-11	2.02066e-10	gi|190194335|ref|NP_001121716.1|	32	2e-07	ras-associated and pleckstrin homology domains-containing protein 1 [Danio rerio] >gi|169146082|emb|CAQ14218.1| novel protein similar to human Ras association (RalGDS/AF-6) and pleckstrin homology domains 1 (RAPH1) [Danio rerio]	sp|Q9Z0G8|WIPF3_RAT	38.5	1e-06	WAS/WASL-interacting protein family member 3 OS=Rattus norvegicus GN=Wipf3 PE=1 SV=1	K08826	2e-06	50.8	dvi:Dvir_GJ12912	homeodomain interacting protein kinase [EC:2.7.11.1]	-	-	-	--
CL442.Contig2_All	565	0	71	0	4.6981	12.1979	Up	3.54732e-26	3.42932e-25	--	--	--	--	--	--	--	--	--	--	--	--	--	-	-	-	--
Unigene35835_All	398	0	50	0	4.6967	12.1974	Up	1.14986e-18	8.80485e-18	--	--	--	--	--	--	--	--	--	--	--	--	--	-	-	-	--
CL967.Contig1_All	406	0	51	0	4.6963	12.1973	Up	5.0465e-19	3.91475e-18	--	--	--	--	--	--	--	--	--	--	--	--	--	-	-	-	--
Unigene35184_All	231	0	29	0	4.6935	12.1964	Up	3.72728e-11	2.01861e-10	--	--	--	--	--	--	--	--	--	--	--	--	--	-	-	-	--
Unigene37430_All	400	0	50	0	4.6733	12.1902	Up	1.14986e-18	8.80542e-18	gi|385270635|gb|AFI56574.1|	62.4	7e-09	pacifastin-like serine protease inhibitor, partial [Portunus trituberculatus]	--	--	--	--	--	--	--	--	--	-	-	-	--
CL8200.Contig1_All	432	0	54	0	4.6733	12.1902	Up	4.26606e-20	3.44435e-19	--	--	--	--	--	--	--	--	--	--	--	--	--	-	-	-	--
Unigene36603_All	513	0	64	0	4.6642	12.1874	Up	1.13105e-23	1.01979e-22	--	--	--	--	--	--	--	--	--	--	--	--	--	-	-	-	--
Unigene32650_All	498	0	62	0	4.6545	12.1844	Up	5.87206e-23	5.18508e-22	--	--	--	--	--	--	--	--	--	--	--	--	--	-	-	-	--
Unigene30397_All	249	0	31	0	4.6545	12.1844	Up	7.17932e-12	4.05343e-11	--	--	--	--	--	--	--	--	--	--	--	--	--	-	-	-	--
Unigene34178_All	797	0	99	0	4.6439	12.1811	Up	3.43218e-36	4.11746e-35	gi|37778440|gb|AAO73306.1|	92.8	1e-17	ovary development-related protein [Eriocheir sinensis]	--	--	--	--	--	--	--	--	--	-	-	-	--
Unigene36015_All	580	0	72	0	4.641	12.1802	Up	1.55684e-26	1.5217e-25	gi|432102587|gb|ELK30154.1|	54.7	3e-06	UPF0510 protein INM02 [Myotis davidii]	sp|Q55FI4|NOP58_DICDI	65.9	6e-11	Nucleolar protein 58 OS=Dictyostelium discoideum GN=nop58 PE=3 SV=1	K14822	7e-10	63.9	tgu:100219403	rRNA-processing protein CGR1	-	-	-	--
Unigene37479_All	380	0	47	0	4.6241	12.175	Up	1.36022e-17	1.00026e-16	gi|360043505|emb|CCD78918.1|	84	2e-15	serine/threonine kinase [Schistosoma mansoni]	sp|Q9Z1J2|NEK4_MOUSE	75.9	2e-14	Serine/threonine-protein kinase Nek4 OS=Mus musculus GN=Nek4 PE=2 SV=1	K08857	2e-16	84	smm:Smp_176970	NIMA (never in mitosis gene a)-related kinase [EC:2.7.11.1]	GO:0032147//activation of protein kinase activity;GO:0023014//signal transduction by phosphorylation;GO:0042981//regulation of apoptotic process;GO:0006974//response to DNA damage stimulus;GO:0031098//stress-activated protein kinase signaling cascade;GO:0007346//regulation of mitotic cell cycle	GO:0004674//protein serine/threonine kinase activity;GO:0005524//ATP binding	GO:0005737//cytoplasm	--
CL3184.Contig3_All	623	0	77	0	4.6208	12.1739	Up	2.53496e-28	2.57738e-27	--	--	--	--	--	--	--	--	--	--	--	--	--	-	-	-	--
Unigene30601_All	607	0	75	0	4.6194	12.1735	Up	1.31608e-27	1.31804e-26	--	--	--	--	--	--	--	--	--	--	--	--	--	-	-	-	--
Unigene35950_All	478	0	59	0	4.6146	12.172	Up	6.94632e-22	5.93829e-21	--	--	--	--	--	--	--	--	--	--	--	--	--	-	-	-	--
CL1836.Contig1_All	583	31	111890	1.5549	7175.19	12.172	Up	0	0	gi|390352534|ref|XP_003727916.1|	56.2	1e-06	PREDICTED: uncharacterized protein LOC100893450 [Strongylocentrotus purpuratus]	--	--	--	--	--	--	--	--	--	-	-	-	--
Unigene32677_All	203	0	25	0	4.6042	12.1687	Up	1.00464e-09	4.97202e-09	--	--	--	--	--	--	--	--	--	--	--	--	--	-	-	-	--
Unigene33146_All	244	0	30	0	4.5967	12.1664	Up	1.63583e-11	9.05579e-11	gi|470249793|ref|XP_004367128.1|	61.6	1e-08	hypothetical protein DFA_07265 [Dictyostelium fasciculatum] >gi|328871775|gb|EGG20145.1| hypothetical protein DFA_07265 [Dictyostelium fasciculatum]	sp|Q54LY8|Y6915_DICDI	62.8	2e-10	Uncharacterized protein DDB_G0286299 OS=Dictyostelium discoideum GN=DDB_G0286299 PE=4 SV=1	K14822	3e-10	63.5	tgu:100219403	rRNA-processing protein CGR1	-	-	GO:0043229//intracellular organelle	--
Unigene37169_All	228	0	28	0	4.5913	12.1647	Up	8.49272e-11	4.50687e-10	--	--	--	--	--	--	--	--	--	--	--	--	--	-	-	-	--
Unigene33675_All	458	0	56	0	4.5712	12.1584	Up	8.2171e-21	6.79202e-20	--	--	--	--	--	--	--	--	--	--	--	--	--	-	-	-	--
Unigene31097_All	401	0	49	0	4.5684	12.1575	Up	2.62e-18	1.9794e-17	gi|260793621|ref|XP_002591810.1|	56.6	4e-07	hypothetical protein BRAFLDRAFT_123545 [Branchiostoma floridae] >gi|229277020|gb|EEN47821.1| hypothetical protein BRAFLDRAFT_123545 [Branchiostoma floridae]	sp|Q02817|MUC2_HUMAN	49.3	2e-06	Mucin-2 OS=Homo sapiens GN=MUC2 PE=1 SV=2	K01805	4e-08	56.6	bfo:BRAFLDRAFT_123545	xylose isomerase [EC:5.3.1.5]	GO:0071704;GO:0044238//primary metabolic process	-	-	--
Unigene34083_All	221	0	27	0	4.5675	12.1572	Up	1.93509e-10	1.00207e-09	--	--	--	--	--	--	--	--	--	--	--	--	--	-	-	-	--
Unigene30748_All	459	0	56	0	4.5613	12.1552	Up	8.2171e-21	6.78391e-20	--	--	--	--	--	--	--	--	--	--	--	--	--	-	-	-	--
Unigene37510_All	320	0	39	0	4.5564	12.1537	Up	9.88204e-15	6.43627e-14	--	--	--	--	--	--	--	--	--	--	--	--	--	-	-	-	--
CL9571.Contig2_All	427	0	52	0	4.5529	12.1526	Up	2.21482e-19	1.74238e-18	--	--	--	--	--	--	--	--	--	--	--	--	--	-	-	-	--
Unigene36517_All	346	0	42	0	4.5382	12.1479	Up	8.35376e-16	5.70018e-15	--	--	--	--	--	--	--	--	--	--	--	--	--	-	-	-	--
Unigene29873_All	239	0	29	0	4.5364	12.1473	Up	3.72728e-11	2.02048e-10	--	--	--	--	--	--	--	--	--	--	--	--	--	-	-	-	--
Unigene36844_All	528	0	64	0	4.5317	12.1458	Up	1.13105e-23	1.01956e-22	--	--	--	--	--	--	--	--	--	--	--	--	--	-	-	-	--
CL6768.Contig2_All	586	0	71	0	4.5297	12.1452	Up	3.54732e-26	3.43158e-25	--	--	--	--	--	--	--	--	--	--	--	--	--	-	-	-	--
Unigene33575_All	388	0	47	0	4.5287	12.1449	Up	1.36022e-17	1.00007e-16	--	--	--	--	--	--	--	--	--	--	--	--	--	-	-	-	--
Unigene36016_All	215	0	26	0	4.5211	12.1425	Up	4.40916e-10	2.23616e-09	gi|167516192|ref|XP_001742437.1|	58.2	1e-07	hypothetical protein [Monosiga brevicollis MX1] >gi|163779061|gb|EDQ92675.1| predicted protein [Monosiga brevicollis MX1]	--	--	--	--	--	--	--	--	--	-	-	-	--
Unigene34369_All	215	0	26	0	4.5211	12.1425	Up	4.40916e-10	2.23134e-09	--	--	--	--	--	--	--	--	--	--	--	--	--	-	-	-	--
Unigene36194_All	356	0	43	0	4.5157	12.1407	Up	3.6663e-16	2.53988e-15	gi|432853214|ref|XP_004067596.1|	58.9	8e-08	PREDICTED: uncharacterized protein LOC101171734 [Oryzias latipes]	--	--	--	--	--	--	--	--	--	-	-	-	--
CL9938.Contig1_All	1184	0	143	0	4.5154	12.1406	Up	6.2917e-52	9.8002e-51	--	--	--	--	--	--	--	--	--	--	--	--	--	-	-	-	--
Unigene30950_All	390	0	47	0	4.5055	12.1375	Up	1.36022e-17	1.00044e-16	--	--	--	--	--	--	--	--	--	--	--	--	--	-	-	-	--
Unigene32465_All	324	0	39	0	4.5002	12.1358	Up	9.88204e-15	6.43129e-14	--	--	--	--	--	--	--	--	--	--	--	--	--	-	-	-	--
CL9020.Contig2_All	216	0	26	0	4.5002	12.1358	Up	4.40916e-10	2.23202e-09	--	--	--	--	--	--	--	--	--	--	--	--	--	-	-	-	--
CL9379.Contig2_All	832	0	100	0	4.4935	12.1336	Up	1.50632e-36	1.81877e-35	--	--	--	--	--	--	--	--	--	--	--	--	--	-	-	-	--
Unigene34934_All	649	0	78	0	4.4932	12.1335	Up	1.11254e-28	1.14183e-27	gi|148678757|gb|EDL10704.1|	57.4	6e-07	mCG1027110 [Mus musculus]	--	--	--	--	--	--	--	--	--	-	-	-	--
Unigene31123_All	591	0	71	0	4.4914	12.1329	Up	3.54732e-26	3.43073e-25	--	--	--	--	--	--	--	--	--	--	--	--	--	-	-	-	--
Unigene37506_All	666	0	80	0	4.4908	12.1328	Up	2.14292e-29	2.23742e-28	--	--	--	--	--	--	--	--	--	--	--	--	--	-	-	-	--
CL4238.Contig2_All	1149	0	138	0	4.4902	12.1326	Up	3.86404e-50	5.86415e-49	--	--	--	--	--	--	--	--	--	--	--	--	--	-	-	-	--
Unigene36813_All	200	0	24	0	4.4863	12.1313	Up	2.2891e-09	1.10557e-08	--	--	--	--	--	--	--	--	--	--	--	--	--	-	-	-	--
Unigene35902_All	650	0	78	0	4.4863	12.1313	Up	1.11254e-28	1.14153e-27	--	--	--	--	--	--	--	--	--	--	--	--	--	-	-	-	--
Unigene31170_All	1502	0	180	0	4.4804	12.1294	Up	3.67746e-65	6.80151e-64	gi|189517024|ref|XP_001332080.2|	120.6	2e-25	PREDICTED: vitelline membrane outer layer protein 1 homolog [Danio rerio]	sp|P41366|VMO1_CHICK	106	1e-22	Vitelline membrane outer layer protein 1 OS=Gallus gallus GN=VMO1 PE=1 SV=1	--	--	--	--	--	-	-	-	--
CL744.Contig6_All	242	0	29	0	4.4802	12.1293	Up	3.72728e-11	2.01657e-10	--	--	--	--	--	--	--	--	--	--	--	--	--	-	-	-	--
Unigene37734_All	217	0	26	0	4.4794	12.1291	Up	4.40916e-10	2.2351e-09	--	--	--	--	--	--	--	--	--	--	--	--	--	-	-	-	--
Unigene37577_All	368	0	44	0	4.4701	12.1261	Up	1.60906e-16	1.13164e-15	gi|297280567|ref|XP_001115971.2|	53.5	3e-06	PREDICTED: hypothetical protein LOC720488, partial [Macaca mulatta]	sp|P49756|RBM25_HUMAN	77.4	7e-15	RNA-binding protein 25 OS=Homo sapiens GN=RBM25 PE=1 SV=3	K14822	2e-14	77.4	tgu:100219403	rRNA-processing protein CGR1	GO:0009987//cellular process	GO:0003676//nucleic acid binding	GO:0044428//nuclear part	--
CL10693.Contig1_All	310	0	37	0	4.4622	12.1235	Up	5.13044e-14	3.23782e-13	--	--	--	--	--	--	--	--	--	--	--	--	--	-	-	-	--
CL6709.Contig1_All	1115	0	133	0	4.4595	12.1227	Up	2.3731e-48	3.50245e-47	gi|33087164|gb|AAP92779.1|	162.5	3e-38	hemocyte kazal-type proteinase inhibitor [Penaeus monodon]	sp|P25304|AGRIN_RAT	117	6e-26	Agrin OS=Rattus norvegicus GN=Agrn PE=1 SV=2	K06254	5e-29	129	phu:Phum_PHUM498630	agrin	-	-	-	--
Unigene36926_All	260	0	31	0	4.4576	12.1221	Up	7.17932e-12	4.05596e-11	--	--	--	--	--	--	--	--	--	--	--	--	--	-	-	-	--
CL5577.Contig2_All	344	0	41	0	4.4559	12.1215	Up	1.90343e-15	1.27789e-14	gi|156320549|ref|XP_001618200.1|	75.1	1e-12	hypothetical protein NEMVEDRAFT_v1g155353 [Nematostella vectensis] >gi|156330400|ref|XP_001619109.1| hypothetical protein NEMVEDRAFT_v1g152336 [Nematostella vectensis] >gi|156197983|gb|EDO26100.1| predicted protein [Nematostella vectensis] >gi|156201630|gb|EDO27009.1| predicted protein [Nematostella vectensis]	--	--	--	--	--	--	--	--	--	-	-	-	--
Unigene33411_All	1314	8	27860	0.178	792.677	12.1206	Up	0	0	gi|313213290|emb|CBY37126.1|	62.8	4e-08	unnamed protein product [Oikopleura dioica]	sp|Q05049|MUC1_XENLA	57.8	5e-08	Integumentary mucin C.1 (Fragment) OS=Xenopus laevis PE=2 SV=1	K10955	4e-08	60.1	acs:100563509	intestinal mucin-2	-	-	-	--
Unigene36358_All	210	0	25	0	4.4507	12.1198	Up	1.00464e-09	4.97286e-09	gi|351715586|gb|EHB18505.1|	56.6	4e-07	hypothetical protein GW7_15873 [Heterocephalus glaber]	sp|Q9EPQ2|RPGR1_MOUSE	64.3	6e-11	X-linked retinitis pigmentosa GTPase regulator-interacting protein 1 OS=Mus musculus GN=Rpgrip1 PE=1 SV=1	K15172	4e-11	66.6	mdo:100031345	transcription elongation factor SPT5	-	-	-	--
CL2353.Contig5_All	605	0	72	0	4.4493	12.1194	Up	1.55684e-26	1.52081e-25	--	--	--	--	--	--	--	--	--	--	--	--	--	-	-	-	--
Unigene37619_All	227	0	27	0	4.4468	12.1186	Up	1.93509e-10	1.00437e-09	gi|319738618|ref|NP_956816.2|	53.5	3e-06	zinc finger CCCH domain-containing protein 13 [Danio rerio]	sp|Q86VM9|ZCH18_HUMAN	56.6	1e-08	Zinc finger CCCH domain-containing protein 18 OS=Homo sapiens GN=ZC3H18 PE=1 SV=2	K13092	2e-08	57.4	acs:100554979	nuclear protein NHN1	-	GO:0097159//organic cyclic compound binding;GO:1901363	-	--
Unigene36138_All	834	0	99	0	4.4379	12.1157	Up	3.43218e-36	4.11872e-35	gi|391347839|ref|XP_003748161.1|	104	9e-21	PREDICTED: glycine receptor subunit alpha-2-like [Metaseiulus occidentalis]	sp|P23416|GLRA2_HUMAN	94	4e-19	Glycine receptor subunit alpha-2 OS=Homo sapiens GN=GLRA2 PE=2 SV=1	K05273	6e-21	101	cbr:CBG03919	glutamate receptor, anionic, invertebrate	GO:0050896//response to stimulus;GO:0050789//regulation of biological process;GO:0044700;GO:0006821//chloride transport;GO:0007154//cell communication;GO:0007610//behavior;GO:0034220//ion transmembrane transport	GO:0005488//binding;GO:0005231//excitatory extracellular ligand-gated ion channel activity;GO:0005254//chloride channel activity	GO:0044464//cell part;GO:0016020//membrane	--
Unigene34230_All	413	0	49	0	4.4356	12.1149	Up	2.62e-18	1.97914e-17	gi|440909409|gb|ELR59320.1|	55.5	9e-07	hypothetical protein M91_02290, partial [Bos grunniens mutus]	sp|Q0IHV1|INF2_XENTR	42	1e-06	Inverted formin-2 OS=Xenopus tropicalis GN=inf2 PE=2 SV=1	K09452	7e-06	49.3	dmo:Dmoj_GI21624	homeobox protein aristaless-related	-	-	-	--
CL5435.Contig1_All	1012	0	120	0	4.4331	12.1141	Up	1.05882e-43	1.45222e-42	gi|397472293|ref|XP_003807686.1|	127.9	8e-28	PREDICTED: apolipoprotein D [Pan paniscus]	sp|P05090|APOD_HUMAN	125	1e-28	Apolipoprotein D OS=Homo sapiens GN=APOD PE=1 SV=1	K03098	7e-07	55.5	hmg:100208577	outer membrane lipoprotein Blc	GO:0048662//negative regulation of smooth muscle cell proliferation;GO:0006006//glucose metabolic process;GO:0014012//peripheral nervous system axon regeneration;GO:0010642//negative regulation of platelet-derived growth factor receptor signaling pathway;GO:0007420//brain development;GO:1900016//negative regulation of cytokine production involved in inflammatory response;GO:2000405//negative regu…	GO:0015485//cholesterol binding;GO:0005515//protein binding	GO:0005783//endoplasmic reticulum;GO:0005615//extracellular space;GO:0022626//cytosolic ribosome;GO:0070062//extracellular vesicular exosome;GO:0048471//perinuclear region of cytoplasm;GO:0030425//dendrite;GO:0043025//neuronal cell body	--
CL4364.Contig1_All	2159	0	256	0	4.433	12.1141	Up	2.41992e-92	5.88729e-91	--	--	--	--	--	--	--	--	--	--	--	--	--	-	-	-	--
Unigene37640_All	304	0	36	0	4.4273	12.1122	Up	1.16899e-13	7.2548e-13	--	--	--	--	--	--	--	--	--	--	--	--	--	-	-	-	--
CL7760.Contig2_All	955	0	113	0	4.4237	12.111	Up	3.37604e-41	4.45122e-40	--	--	--	--	--	--	--	--	--	--	--	--	--	-	-	-	--
Unigene37747_All	203	0	24	0	4.42	12.1098	Up	2.2891e-09	1.10534e-08	--	--	--	--	--	--	--	--	--	--	--	--	--	-	-	-	--
Unigene30620_All	313	0	37	0	4.4194	12.1096	Up	5.13044e-14	3.23939e-13	--	--	--	--	--	--	--	--	--	--	--	--	--	-	-	-	--
CL6991.Contig1_All	356	0	42	0	4.4107	12.1068	Up	8.35376e-16	5.70382e-15	--	--	--	--	--	--	--	--	--	--	--	--	--	-	-	-	--
Unigene37263_All	297	0	35	0	4.4058	12.1052	Up	2.66358e-13	1.62279e-12	--	--	--	--	--	--	--	--	--	--	--	--	--	-	-	-	--
Unigene35576_All	204	0	24	0	4.3984	12.1028	Up	2.2891e-09	1.10434e-08	gi|156398679|ref|XP_001638315.1|	53.1	4e-06	predicted protein [Nematostella vectensis] >gi|156225435|gb|EDO46252.1| predicted protein [Nematostella vectensis]	sp|P15605|YM04_PARTE	55.5	3e-08	Uncharacterized mitochondrial protein ORF4 OS=Paramecium tetraurelia PE=4 SV=1	K04952	6e-08	56.2	mmu:333329	cyclic nucleotide gated channel beta 1	-	-	-	--
CL275.Contig8_All	221	0	26	0	4.3984	12.1028	Up	4.40916e-10	2.23125e-09	--	--	--	--	--	--	--	--	--	--	--	--	--	-	-	-	--
CL9363.Contig2_All	672	0	79	0	4.3951	12.1017	Up	4.88272e-29	5.05672e-28	gi|449273368|gb|EMC82863.1|	54.3	5e-06	Ribosome-binding protein 1 [Columba livia]	--	--	--	--	--	--	--	--	--	-	-	-	--
Unigene37673_All	494	0	58	0	4.3895	12.0998	Up	1.58274e-21	1.34009e-20	gi|193878325|gb|ACF25907.1|	119.4	6e-26	crustin-1 [Eriocheir sinensis] >gi|238909393|gb|ACR77767.1| crustin I [Eriocheir sinensis] >gi|283101124|gb|ADB10836.1| crustin [Eriocheir sinensis]	--	--	--	--	K03252	3e-06	51.2	api:100162322	translation initiation factor 3 subunit C	-	-	-	--
Unigene36860_All	659	0	77	0	4.3683	12.0929	Up	2.53496e-28	2.57805e-27	gi|358339569|dbj|GAA47606.1|	56.2	1e-06	hypothetical protein CLF_100574 [Clonorchis sinensis]	sp|Q869E1|DNLI1_DICDI	69.7	5e-12	DNA ligase 1 OS=Dictyostelium discoideum GN=lig1 PE=3 SV=1	K14822	3e-12	72	tgu:100219403	rRNA-processing protein CGR1	-	-	-	--
CL898.Contig10_All	3089	0	360	0	4.3571	12.0892	Up	1.54071e-129	4.85833e-128	gi|242017064|ref|XP_002429013.1|	132.5	1e-28	histone-lysine N-methyltransferase, setb1, putative [Pediculus humanus corporis] >gi|212513859|gb|EEB16275.1| histone-lysine N-methyltransferase, setb1, putative [Pediculus humanus corporis]	sp|Q1L8U8|STB1A_DANRE	120	2e-26	Histone-lysine N-methyltransferase SETDB1-A OS=Danio rerio GN=setdb1a PE=2 SV=1	K11421	2e-29	132	phu:Phum_PHUM415050	histone-lysine N-methyltransferase SETDB [EC:2.1.1.43]	GO:0034968//histone lysine methylation	GO:0003677//DNA binding;GO:0018024//histone-lysine N-methyltransferase activity;GO:0008270//zinc ion binding	GO:0005694//chromosome;GO:0005634//nucleus	--
CL9334.Contig2_All	1047	0	122	0	4.3564	12.0889	Up	2.03946e-44	2.82856e-43	--	--	--	--	--	--	--	--	--	--	--	--	--	-	-	-	--
CL1537.Contig1_All	232	0	27	0	4.351	12.0871	Up	1.93509e-10	1.00194e-09	--	--	--	--	--	--	--	--	--	--	--	--	--	-	-	-	--
Unigene8271_All	439	0	51	0	4.3433	12.0846	Up	5.0465e-19	3.91527e-18	--	--	--	--	--	--	--	--	--	--	--	--	--	-	-	-	--
CL8264.Contig1_All	267	0	31	0	4.3407	12.0837	Up	7.17932e-12	4.05402e-11	--	--	--	--	--	--	--	--	--	--	--	--	--	-	-	-	--
CL318.Contig2_All	207	0	24	0	4.3346	12.0817	Up	2.2891e-09	1.10652e-08	--	--	--	--	--	--	--	--	--	--	--	--	--	-	-	-	--
Unigene36581_All	207	0	24	0	4.3346	12.0817	Up	2.2891e-09	1.10616e-08	--	--	--	--	--	--	--	--	--	--	--	--	--	-	-	-	--
CL1898.Contig1_All	535	0	62	0	4.3326	12.081	Up	5.87206e-23	5.18703e-22	--	--	--	--	--	--	--	--	--	--	--	--	--	-	-	-	--
Unigene36210_All	466	0	54	0	4.3323	12.0809	Up	4.26606e-20	3.44364e-19	--	--	--	--	--	--	--	--	--	--	--	--	--	-	-	-	--
Unigene36219_All	613	0	71	0	4.3302	12.0802	Up	3.54732e-26	3.42847e-25	gi|195403189|ref|XP_002060177.1|	102.8	1e-20	GJ18490 [Drosophila virilis] >gi|194141021|gb|EDW57447.1| GJ18490 [Drosophila virilis]	sp|P86797|CTEN3_CUPSA	132	7e-31	Ctenidin-3 OS=Cupiennius salei PE=1 SV=1	K12741	1e-29	128	xla:380381	heterogeneous nuclear ribonucleoprotein A1/A3	-	-	-	--
CL268.Contig3_All	520	18	60959	1.0122	4382.73	12.0801	Up	0	0	gi|221487184|gb|EEE25430.1|	60.1	5e-08	conserved hypothetical protein [Toxoplasma gondii GT1]	--	--	--	--	--	--	--	--	--	-	-	-	--
Unigene37511_All	311	0	36	0	4.3277	12.0794	Up	1.16899e-13	7.26323e-13	gi|260793621|ref|XP_002591810.1|	85.9	6e-16	hypothetical protein BRAFLDRAFT_123545 [Branchiostoma floridae] >gi|229277020|gb|EEN47821.1| hypothetical protein BRAFLDRAFT_123545 [Branchiostoma floridae]	sp|Q3UZD5|PRDM6_MOUSE	47	1e-05	Putative histone-lysine N-methyltransferase PRDM6 OS=Mus musculus GN=Prdm6 PE=1 SV=1	K01805	7e-17	85.9	bfo:BRAFLDRAFT_123545	xylose isomerase [EC:5.3.1.5]	GO:0005975//carbohydrate metabolic process;GO:0044281//small molecule metabolic process	GO:0016853//isomerase activity	GO:0005737//cytoplasm;GO:0016020//membrane	--
CL5860.Contig1_All	216	0	25	0	4.3271	12.0792	Up	1.00464e-09	4.97495e-09	--	--	--	--	--	--	--	--	--	--	--	--	--	-	-	-	--
Unigene31081_All	1590	0	184	0	4.3264	12.079	Up	1.36436e-66	2.56129e-65	--	--	--	--	--	--	--	--	--	--	--	--	--	-	-	-	--
CL4333.Contig2_All	631	0	73	0	4.3252	12.0786	Up	6.83266e-27	6.73328e-26	--	--	--	--	--	--	--	--	--	--	--	--	--	-	-	-	--
Unigene35653_All	389	0	45	0	4.3249	12.0785	Up	7.06186e-17	5.0395e-16	--	--	--	--	--	--	--	--	--	--	--	--	--	-	-	-	--
Unigene29969_All	295	0	34	0	4.3089	12.0731	Up	6.06902e-13	3.63076e-12	--	--	--	--	--	--	--	--	--	--	--	--	--	-	-	-	--
CL2773.Contig1_All	217	0	25	0	4.3072	12.0725	Up	1.00464e-09	4.97768e-09	--	--	--	--	--	--	--	--	--	--	--	--	--	-	-	-	--
Unigene37610_All	408	0	47	0	4.3067	12.0724	Up	1.36022e-17	9.99506e-17	--	--	--	--	--	--	--	--	--	--	--	--	--	-	-	-	--
Unigene32620_All	278	0	32	0	4.3034	12.0713	Up	3.15086e-12	1.81827e-11	--	--	--	--	--	--	--	--	--	--	--	--	--	-	-	-	--
CL7967.Contig2_All	496	0	57	0	4.2964	12.0689	Up	3.60632e-21	3.01544e-20	gi|51965682|emb|CAG29663.1|	103.6	3e-21	translation initiation factor 2 gamma subunit [Lithobius forficatus]	sp|Q9Z0N2|IF2H_MOUSE	101	9e-22	Eukaryotic translation initiation factor 2 subunit 3, Y-linked OS=Mus musculus GN=Eif2s3y PE=2 SV=2	K03242	2e-21	101	nve:NEMVE_v1g187927	translation initiation factor 2 subunit 3	GO:0055085//transmembrane transport;GO:0001731//formation of translation preinitiation complex	GO:0003743//translation initiation factor activity;GO:0005515//protein binding;GO:0003924//GTPase activity;GO:0005525//GTP binding	GO:0005829//cytosol;GO:0070062//extracellular vesicular exosome;GO:0005634//nucleus	--
CL8563.Contig3_All	235	0	27	0	4.2954	12.0686	Up	1.93509e-10	1.003e-09	--	--	--	--	--	--	--	--	--	--	--	--	--	-	-	-	--
Unigene30913_All	296	0	34	0	4.2944	12.0682	Up	6.06902e-13	3.63631e-12	--	--	--	--	sp|Q9V3D2|HEM6_DROME	50.4	9e-07	Coproporphyrinogen-III oxidase OS=Drosophila melanogaster GN=Coprox PE=1 SV=1	K00228	3e-06	50.4	dya:Dyak_GE14253	coproporphyrinogen III oxidase [EC:1.3.3.3]	-	-	-	--
CL8993.Contig2_All	1273	8	26799	0.1838	787.047	12.0641	Up	0	0	gi|363738011|ref|XP_003641942.1|	67.4	1e-09	PREDICTED: chymotrypsinogen 2-like isoform 2 [Gallus gallus]	sp|Q9GZN4|BSSP4_HUMAN	58.5	3e-08	Brain-specific serine protease 4 OS=Homo sapiens GN=PRSS22 PE=1 SV=1	K09632	2e-08	60.8	dre:447843	chymotrypsin-like protease [EC:3.4.21.-]	-	-	-	--
Unigene33626_All	655	0	75	0	4.2809	12.0637	Up	1.31608e-27	1.31882e-26	--	--	--	--	--	--	--	--	--	--	--	--	--	-	-	-	--
Unigene37626_All	263	0	30	0	4.2646	12.0582	Up	1.63583e-11	9.06006e-11	--	--	--	--	--	--	--	--	--	--	--	--	--	-	-	-	--
Unigene34831_All	491	0	56	0	4.264	12.058	Up	8.2171e-21	6.78725e-20	--	--	--	--	--	--	--	--	--	--	--	--	--	-	-	-	--
CL5169.Contig1_All	224	5	16667	0.6527	2781.76	12.0573	Up	0	0	--	--	--	--	--	--	--	--	--	--	--	--	--	-	-	-	--
CL575.Contig1_All	369	0	42	0	4.2553	12.055	Up	8.35376e-16	5.70481e-15	--	--	--	--	--	--	--	--	--	--	--	--	--	-	-	-	--
Unigene37675_All	290	0	33	0	4.2543	12.0547	Up	1.38285e-12	8.14472e-12	--	--	--	--	--	--	--	--	--	--	--	--	--	-	-	-	--
Unigene35987_All	422	0	48	0	4.2525	12.0541	Up	5.96974e-18	4.44385e-17	--	--	--	--	--	--	--	--	--	--	--	--	--	-	-	-	--
Unigene37599_All	361	0	41	0	4.2461	12.0519	Up	1.90343e-15	1.27818e-14	--	--	--	--	--	--	--	--	--	--	--	--	--	-	-	-	--
Unigene36854_All	4415	5	16582	0.0331	140.416	12.0506	Up	0	0	gi|321475943|gb|EFX86904.1|	120.9	6e-25	hypothetical protein DAPPUDRAFT_307119 [Daphnia pulex]	--	--	--	--	--	--	--	--	--	-	-	-	--
Unigene34719_All	397	0	45	0	4.2377	12.0491	Up	7.06186e-17	5.04164e-16	--	--	--	--	--	--	--	--	--	--	--	--	--	-	-	-	--
Unigene35026_All	521	0	59	0	4.2337	12.0477	Up	6.94632e-22	5.94175e-21	--	--	--	--	--	--	--	--	--	--	--	--	--	-	-	-	--
Unigene16170_All	248	0	28	0	4.221	12.0434	Up	8.49272e-11	4.50077e-10	--	--	--	--	--	--	--	--	--	--	--	--	--	-	-	-	--
Unigene15235_All	3011	25	82514	0.2428	1024.54	12.0429	Up	0	0	gi|56283929|ref|NP_523475.3|	62.8	1e-07	salivary gland secretion 1 [Drosophila melanogaster] >gi|55380421|gb|AAF50957.4| salivary gland secretion 1 [Drosophila melanogaster]	sp|Q6PZE0|MUC19_MOUSE	133	2e-30	Mucin-19 OS=Mus musculus GN=Muc19 PE=2 SV=2	K13908	2e-34	149	bta:789503	mucin-5B	-	-	-	--
Unigene30381_All	266	0	30	0	4.2165	12.0418	Up	1.63583e-11	9.06903e-11	--	--	--	--	--	--	--	--	--	--	--	--	--	-	-	-	--
Unigene37107_All	266	0	30	0	4.2165	12.0418	Up	1.63583e-11	9.06561e-11	--	--	--	--	--	--	--	--	--	--	--	--	--	-	-	-	--
Unigene13553_All	266	0	30	0	4.2165	12.0418	Up	1.63583e-11	9.06518e-11	--	--	--	--	--	--	--	--	--	--	--	--	--	-	-	-	--
CL2325.Contig6_All	399	0	45	0	4.2165	12.0418	Up	7.06186e-17	5.03858e-16	--	--	--	--	--	--	--	--	--	--	--	--	--	-	-	-	--
Unigene35328_All	355	0	40	0	4.2125	12.0405	Up	4.33702e-15	2.86893e-14	--	--	--	--	--	--	--	--	--	--	--	--	--	-	-	-	--
Unigene32715_All	586	0	66	0	4.2107	12.0398	Up	2.17858e-24	2.00503e-23	--	--	--	--	--	--	--	--	--	--	--	--	--	-	-	-	--
Unigene37005_All	222	0	25	0	4.2101	12.0396	Up	1.00464e-09	4.97621e-09	--	--	--	--	--	--	--	--	--	--	--	--	--	-	-	-	--
Unigene30847_All	302	0	34	0	4.209	12.0393	Up	6.06902e-13	3.63427e-12	--	--	--	--	--	--	--	--	--	--	--	--	--	-	-	-	--
Unigene36439_All	472	0	53	0	4.198	12.0355	Up	9.72036e-20	7.74066e-19	--	--	--	--	--	--	--	--	--	--	--	--	--	-	-	-	--
Unigene31046_All	793	0	89	0	4.1959	12.0348	Up	1.29454e-32	1.44727e-31	--	--	--	--	--	--	--	--	--	--	--	--	--	-	-	-	--
CL3885.Contig4_All	401	0	45	0	4.1955	12.0346	Up	7.06186e-17	5.04256e-16	--	--	--	--	--	--	--	--	--	--	--	--	--	-	-	-	--
Unigene32697_All	223	0	25	0	4.1913	12.0332	Up	1.00464e-09	4.97579e-09	--	--	--	--	--	--	--	--	--	--	--	--	--	-	-	-	--
Unigene35248_All	232	0	26	0	4.1898	12.0327	Up	4.40916e-10	2.23471e-09	--	--	--	--	--	--	--	--	--	--	--	--	--	-	-	-	--
Unigene35848_All	438	0	49	0	4.1825	12.0301	Up	2.62e-18	1.98054e-17	--	--	--	--	--	--	--	--	--	--	--	--	--	-	-	-	--
Unigene31171_All	313	0	35	0	4.1806	12.0295	Up	2.66358e-13	1.62582e-12	--	--	--	--	--	--	--	--	--	--	--	--	--	-	-	-	--
CL632.Contig5_All	1056	0	118	0	4.1776	12.0285	Up	5.4971e-43	7.4672e-42	--	--	--	--	--	--	--	--	--	--	--	--	--	-	-	-	--
CL5091.Contig4_All	1444	0	161	0	4.1684	12.0253	Up	2.29608e-58	3.90277e-57	--	--	--	--	--	--	--	--	--	--	--	--	--	-	-	-	--
Unigene34335_All	891	0	99	0	4.154	12.0203	Up	3.43218e-36	4.1183e-35	gi|405972410|gb|EKC37182.1|	200.3	1e-49	Kv channel-interacting protein 4 [Crassostrea gigas]	sp|Q99MG9|KCIP4_RAT	184	2e-46	Kv channel-interacting protein 4 OS=Rattus norvegicus GN=Kcnip4 PE=1 SV=1	K13764	5e-21	102	xtr:100302393	recoverin	-	-	GO:0044464//cell part;GO:0016020//membrane	--
Unigene32500_All	695	0	77	0	4.1421	12.0161	Up	2.53496e-28	2.57917e-27	--	--	--	--	--	--	--	--	--	--	--	--	--	-	-	-	--
Unigene35238_All	470	0	52	0	4.1363	12.0141	Up	2.21482e-19	1.74016e-18	--	--	--	--	--	--	--	--	--	--	--	--	--	-	-	-	--
CL4212.Contig3_All	272	0	30	0	4.1235	12.0097	Up	1.63583e-11	9.06604e-11	--	--	--	--	--	--	--	--	--	--	--	--	--	-	-	-	--
Unigene36246_All	708	0	78	0	4.1188	12.008	Up	1.11254e-28	1.14143e-27	gi|237830605|ref|XP_002364600.1|	55.5	2e-06	IQ calmodulin-binding motif domain-containing protein [Toxoplasma gondii ME49] >gi|211962264|gb|EEA97459.1| IQ calmodulin-binding motif domain-containing protein [Toxoplasma gondii ME49]	sp|Q54QQ2|Y5634_DICDI	60.8	3e-09	Uncharacterized protein DDB_G0283697 OS=Dictyostelium discoideum GN=DDB_G0283697 PE=4 SV=1	K14822	4e-10	65.5	tgu:100219403	rRNA-processing protein CGR1	-	-	-	--
Unigene30827_All	646	0	71	0	4.109	12.0046	Up	3.54732e-26	3.43045e-25	gi|237831337|ref|XP_002364966.1|	76.3	1e-12	hypothetical protein TGME49_057300 [Toxoplasma gondii ME49] >gi|211962630|gb|EEA97825.1| hypothetical protein TGME49_057300 [Toxoplasma gondii ME49] >gi|221506869|gb|EEE32486.1| conserved hypothetical protein [Toxoplasma gondii VEG]	sp|Q55AX2|DOT1L_DICDI	57	3e-08	Histone-lysine N-methyltransferase, H3 lysine-79 specific OS=Dictyostelium discoideum GN=dotA PE=2 SV=2	K14822	2e-11	69.7	tgu:100219403	rRNA-processing protein CGR1	-	-	-	--
Unigene36580_All	337	0	37	0	4.1047	12.0031	Up	5.13044e-14	3.24148e-13	--	--	--	--	--	--	--	--	--	--	--	--	--	-	-	-	--
Unigene32533_All	238	0	26	0	4.0842	11.9958	Up	4.40916e-10	2.23577e-09	--	--	--	--	--	--	--	--	--	--	--	--	--	-	-	-	--
Unigene33368_All	238	0	26	0	4.0842	11.9958	Up	4.40916e-10	2.23558e-09	--	--	--	--	--	--	--	--	--	--	--	--	--	-	-	-	--
Unigene30832_All	330	0	36	0	4.0785	11.9938	Up	1.16899e-13	7.25748e-13	--	--	--	--	--	--	--	--	--	--	--	--	--	-	-	-	--
Unigene36289_All	596	0	65	0	4.0773	11.9934	Up	4.96394e-24	4.52529e-23	gi|375298715|ref|NP_001002775.2|	26.2	6e-06	uncharacterized protein LOC442809 [Mus musculus]	sp|Q7M732|RTL1_MOUSE	48.9	3e-09	Retrotransposon-like protein 1 OS=Mus musculus GN=Rtl1 PE=2 SV=1	K04573	3e-08	52.4	dre:100033387	neurofilament medium polypeptide (neurofilament 3)	GO:0030029//actin filament-based process;GO:0007315//pole plasm assembly	-	GO:0005737//cytoplasm	--
Unigene34838_All	532	0	58	0	4.0759	11.9929	Up	1.58274e-21	1.33952e-20	gi|123409393|ref|XP_001303409.1|	56.6	6e-07	MNN4 protein [Trichomonas vaginalis G3]	sp|Q5HZG4|TAF3_MOUSE	48.5	8e-06	Transcription initiation factor TFIID subunit 3 OS=Mus musculus GN=Taf3 PE=1 SV=2	K14822	4e-06	51.2	tgu:100219403	rRNA-processing protein CGR1	-	-	-	--
Unigene4685_All	312	0	34	0	4.0741	11.9923	Up	6.06902e-13	3.63057e-12	--	--	--	--	--	--	--	--	--	--	--	--	--	-	-	-	--
CL3111.Contig3_All	652	0	71	0	4.0712	11.9912	Up	3.54732e-26	3.43214e-25	--	--	--	--	--	--	--	--	K05747	2e-06	28.9	cel:C07G1.4	Wiskott-Aldrich syndrome protein	-	-	-	--
Unigene26577_All	542	0	59	0	4.0697	11.9907	Up	6.94632e-22	5.94045e-21	--	--	--	--	--	--	--	--	--	--	--	--	--	-	-	-	--
CL10559.Contig1_All	230	0	25	0	4.0637	11.9886	Up	1.00464e-09	4.97831e-09	--	--	--	--	--	--	--	--	--	--	--	--	--	-	-	-	--
Unigene36353_All	1022	0	111	0	4.0605	11.9874	Up	1.75273e-40	2.28175e-39	--	--	--	--	--	--	--	--	--	--	--	--	--	-	-	-	--
Unigene33522_All	350	0	38	0	4.0591	11.9869	Up	2.25164e-14	1.44569e-13	gi|345479919|ref|XP_001607443.2|	52.8	6e-06	PREDICTED: hypothetical protein LOC100123740 [Nasonia vitripennis]	sp|Q0GNC1|INF2_MOUSE	75.5	3e-14	Inverted formin-2 OS=Mus musculus GN=Inf2 PE=1 SV=1	K10367	2e-14	77.8	dre:561077	formin 1	-	-	-	--
CL9486.Contig2_All	1235	0	134	0	4.0565	11.986	Up	1.0415e-48	1.54666e-47	--	--	--	--	--	--	--	--	--	--	--	--	--	-	-	-	--
Unigene32695_All	462	0	50	0	4.0461	11.9823	Up	1.14986e-18	8.79912e-18	--	--	--	--	--	--	--	--	--	--	--	--	--	-	-	-	--
Unigene34687_All	333	0	36	0	4.0417	11.9807	Up	1.16899e-13	7.25518e-13	--	--	--	--	--	--	--	--	--	--	--	--	--	-	-	-	--
Unigene37139_All	259	0	28	0	4.0417	11.9807	Up	8.49272e-11	4.49935e-10	--	--	--	--	--	--	--	--	--	--	--	--	--	-	-	-	--
Unigene32603_All	204	0	22	0	4.0318	11.9772	Up	1.18843e-08	5.46346e-08	--	--	--	--	--	--	--	--	--	--	--	--	--	-	-	-	--
CL6008.Contig1_All	204	0	22	0	4.0318	11.9772	Up	1.18843e-08	5.46303e-08	--	--	--	--	--	--	--	--	--	--	--	--	--	-	-	-	--
Unigene34380_All	269	0	29	0	4.0305	11.9767	Up	3.72728e-11	2.01871e-10	--	--	--	--	--	--	--	--	--	--	--	--	--	-	-	-	--
Unigene36628_All	984	0	106	0	4.0274	11.9756	Up	1.07644e-38	1.357e-37	gi|307199133|gb|EFN79843.1|	55.8	3e-06	hypothetical protein EAI_11049 [Harpegnathos saltator]	sp|Q08696|MST2_DROHY	108	2e-23	Axoneme-associated protein mst101(2) OS=Drosophila hydei GN=mst101(2) PE=1 SV=1	K14822	2e-16	87	tgu:100219403	rRNA-processing protein CGR1	-	-	-	--
Unigene34290_All	260	0	28	0	4.0262	11.9752	Up	8.49272e-11	4.50301e-10	--	--	--	--	--	--	--	--	--	--	--	--	--	-	-	-	--
CL9181.Contig2_All	455	0	49	0	4.0262	11.9752	Up	2.62e-18	1.97851e-17	--	--	--	--	--	--	--	--	--	--	--	--	--	-	-	-	--
Unigene29644_All	1209	4	12589	0.0967	389.292	11.975	Up	0	0	--	--	--	--	--	--	--	--	--	--	--	--	--	-	-	-	--
CL475.Contig11_All	316	0	34	0	4.0226	11.9739	Up	6.06902e-13	3.63483e-12	--	--	--	--	--	--	--	--	--	--	--	--	--	-	-	-	--
CL7621.Contig1_All	948	0	102	0	4.0226	11.9739	Up	2.9014e-37	3.55545e-36	gi|465975186|gb|EMP34035.1|	82.4	3e-14	hypothetical protein UY3_08781 [Chelonia mydas]	sp|Q55AX2|DOT1L_DICDI	83.6	6e-16	Histone-lysine N-methyltransferase, H3 lysine-79 specific OS=Dictyostelium discoideum GN=dotA PE=2 SV=2	K14822	7e-30	131	tgu:100219403	rRNA-processing protein CGR1	-	-	-	--
CL1265.Contig3_All	279	0	30	0	4.02	11.973	Up	1.63583e-11	9.06219e-11	--	--	--	--	--	--	--	--	--	--	--	--	--	-	-	-	--
CL8173.Contig2_All	735	0	79	0	4.0184	11.9724	Up	4.88272e-29	5.05538e-28	--	--	--	--	--	--	--	--	--	--	--	--	--	-	-	-	--
CL1768.Contig1_All	298	0	32	0	4.0146	11.971	Up	3.15086e-12	1.82005e-11	--	--	--	--	--	--	--	--	--	--	--	--	--	-	-	-	--
Unigene36428_All	289	0	31	0	4.0103	11.9695	Up	7.17932e-12	4.05363e-11	--	--	--	--	--	--	--	--	--	--	--	--	--	-	-	-	--
Unigene37855_All	317	0	34	0	4.0099	11.9694	Up	6.06902e-13	3.63113e-12	--	--	--	--	--	--	--	--	--	--	--	--	--	-	-	-	--
CL7983.Contig2_All	476	0	51	0	4.0057	11.9678	Up	5.0465e-19	3.91578e-18	--	--	--	--	--	--	--	--	--	--	--	--	--	-	-	-	--
CL5997.Contig2_All	756	0	81	0	4.0057	11.9678	Up	9.40488e-30	9.90406e-29	--	--	--	--	--	--	--	--	--	--	--	--	--	-	-	-	--
Unigene30020_All	448	0	48	0	4.0057	11.9678	Up	5.96974e-18	4.44272e-17	--	--	--	--	--	--	--	--	--	--	--	--	--	-	-	-	--
Unigene36239_All	1934	0	207	0	4.0015	11.9663	Up	8.10726e-75	1.66559e-73	gi|21358765|gb|AAM47019.1|	456.4	2e-126	dopamine beta hydroxylase [Homarus americanus]	sp|Q9VUY0|MOX11_DROME	380	4e-105	MOXD1 homolog 1 OS=Drosophila melanogaster GN=CG5235 PE=2 SV=2	K15266	1e-83	311	bfo:BRAFLDRAFT_125270	dimethyladenosine transferase 1, mitochondrial	-	GO:0016491//oxidoreductase activity	-	--
Unigene32491_All	243	0	26	0	4.0002	11.9659	Up	4.40916e-10	2.23173e-09	--	--	--	--	--	--	--	--	--	--	--	--	--	-	-	-	--
Unigene30977_All	768	0	82	0	3.9917	11.9628	Up	4.12762e-30	4.38401e-29	--	--	--	--	--	--	--	--	--	--	--	--	--	-	-	-	--
Unigene36602_All	225	0	24	0	3.9879	11.9614	Up	2.2891e-09	1.10589e-08	--	--	--	--	--	--	--	--	--	--	--	--	--	-	-	-	--
CL6695.Contig2_All	366	0	39	0	3.9838	11.9599	Up	9.88204e-15	6.43806e-14	--	--	--	--	--	--	--	--	--	--	--	--	--	-	-	-	--
Unigene34794_All	413	0	44	0	3.983	11.9596	Up	1.60906e-16	1.13144e-15	--	--	--	--	--	--	--	--	--	--	--	--	--	-	-	-	--
Unigene37307_All	263	0	28	0	3.9803	11.9587	Up	8.49272e-11	4.50545e-10	--	--	--	--	--	--	--	--	--	--	--	--	--	-	-	-	--
Unigene30721_All	310	0	33	0	3.9798	11.9585	Up	1.38285e-12	8.14023e-12	--	--	--	--	--	--	--	--	--	--	--	--	--	-	-	-	--
Unigene36076_All	1147	0	122	0	3.9766	11.9573	Up	2.03946e-44	2.82789e-43	gi|449709444|gb|EMD48711.1|	86.7	2e-15	trichohyalin, putative [Entamoeba histolytica KU27]	sp|Q8N7Z2|GG6L1_HUMAN	109	1e-23	Golgin subfamily A member 6-like protein 1 OS=Homo sapiens GN=GOLGA6L1 PE=2 SV=2	K02184	1e-21	104	hsa:56776	formin 2	-	-	-	--
Unigene35266_All	348	0	37	0	3.975	11.9567	Up	5.13044e-14	3.23991e-13	--	--	--	--	--	--	--	--	--	--	--	--	--	-	-	-	--
CL9242.Contig2_All	1044	0	111	0	3.975	11.9567	Up	1.75273e-40	2.28125e-39	--	--	--	--	--	--	--	--	--	--	--	--	--	-	-	-	--
Unigene37776_All	254	0	27	0	3.9741	11.9564	Up	1.93509e-10	1.00339e-09	--	--	--	--	--	--	--	--	--	--	--	--	--	-	-	-	--
Unigene35212_All	471	0	50	0	3.9688	11.9545	Up	1.14986e-18	8.79396e-18	gi|345492367|ref|XP_001600626.2|	69.7	4e-11	PREDICTED: protein unc-45 homolog B-like [Nasonia vitripennis]	sp|Q32PZ3|UN45A_RAT	64.3	1e-10	Protein unc-45 homolog A OS=Rattus norvegicus GN=Unc45a PE=2 SV=1	K09553	1e-07	55.5	cin:100181490	stress-induced-phosphoprotein 1	-	-	-	--
CL9317.Contig1_All	537	0	57	0	3.9684	11.9543	Up	3.60632e-21	3.01394e-20	gi|321462367|gb|EFX73391.1|	76.6	6e-13	hypothetical protein DAPPUDRAFT_227136 [Daphnia pulex]	sp|P35554|FTN_DROME	52.8	4e-07	Flightin OS=Drosophila melanogaster GN=fln PE=2 SV=1	K10955	3e-06	51.6	acs:100563509	intestinal mucin-2	-	-	-	--
CL1545.Contig5_All	1027	0	109	0	3.968	11.9542	Up	9.09966e-40	1.16998e-38	--	--	--	--	--	--	--	--	--	--	--	--	--	-	-	-	--
Unigene34101_All	264	0	28	0	3.9652	11.9532	Up	8.49272e-11	4.50952e-10	--	--	--	--	--	--	--	--	--	--	--	--	--	-	-	-	--
Unigene34483_All	283	0	30	0	3.9632	11.9525	Up	1.63583e-11	9.06689e-11	--	--	--	--	--	--	--	--	--	--	--	--	--	-	-	-	--
Unigene37737_All	255	0	27	0	3.9585	11.9507	Up	1.93509e-10	1.00176e-09	--	--	--	--	--	--	--	--	--	--	--	--	--	-	-	-	--
Unigene32729_All	312	0	33	0	3.9543	11.9492	Up	1.38285e-12	8.14513e-12	--	--	--	--	--	--	--	--	--	--	--	--	--	-	-	-	--
Unigene30192_All	322	0	34	0	3.9476	11.9468	Up	6.06902e-13	3.63409e-12	gi|146084079|ref|XP_001464917.1|	53.1	4e-06	Hypothetical repeat protein [Leishmania infantum JPCM5] >gi|134069012|emb|CAM67156.1| Hypothetical repeat protein [Leishmania infantum JPCM5]	sp|Q8MP30|Y7791_DICDI	57	9e-18	Uncharacterized histidine-rich protein DDB_G0274557 OS=Dictyostelium discoideum GN=DDB_G0274557 PE=4 SV=1	K04863	3e-11	50.1	dre:795492	voltage-dependent calcium channel beta-2	-	-	-	--
CL898.Contig13_All	1781	0	188	0	3.9464	11.9463	Up	5.06188e-68	9.64111e-67	gi|332026504|gb|EGI66627.1|	178.3	1e-42	Histone-lysine N-methyltransferase eggless [Acromyrmex echinatior]	sp|Q32KD2|SETB1_DROME	158	3e-38	Histone-lysine N-methyltransferase eggless OS=Drosophila melanogaster GN=egg PE=1 SV=1	K11421	5e-43	176	nvi:100120014	histone-lysine N-methyltransferase SETDB [EC:2.1.1.43]	GO:0035220//wing disc development;GO:0051567//histone H3-K9 methylation;GO:0002165//instar larval or pupal development;GO:0090309//positive regulation of methylation-dependent chromatin silencing;GO:0044026//DNA hypermethylation;GO:0048132//female germ-line stem cell division	GO:0005515//protein binding;GO:0008270//zinc ion binding;GO:0046974//histone methyltransferase activity (H3-K9 specific);GO:0010385//double-stranded methylated DNA binding	GO:0005700//polytene chromosome;GO:0010369//chromocenter;GO:0005737//cytoplasm;GO:0005634//nucleus	--
CL1367.Contig1_All	635	0	67	0	3.9447	11.9457	Up	9.56132e-25	8.89014e-24	--	--	--	--	--	--	--	--	--	--	--	--	--	-	-	-	--
CL1573.Contig3_All	313	0	33	0	3.9417	11.9446	Up	1.38285e-12	8.13372e-12	--	--	--	--	--	--	--	--	--	--	--	--	--	-	-	-	--
Unigene35745_All	209	0	22	0	3.9354	11.9423	Up	1.18843e-08	5.46239e-08	--	--	--	--	--	--	--	--	--	--	--	--	--	-	-	-	--
Unigene37732_All	228	0	24	0	3.9354	11.9423	Up	2.2891e-09	1.10511e-08	--	--	--	--	--	--	--	--	--	--	--	--	--	-	-	-	--
Unigene35756_All	747	44	135375	1.7224	6775.3	11.9416	Up	0	0	gi|429503397|gb|AFZ93470.1|	54.3	6e-06	merozoite surface protein 2, partial [Plasmodium falciparum]	sp|P05790|FIBH_BOMMO	79	1e-14	Fibroin heavy chain OS=Bombyx mori GN=FIBH PE=1 SV=4	K07604	2e-11	70.1	pon:100455917	type I keratin, acidic	-	-	-	--
Unigene37488_All	314	0	33	0	3.9291	11.94	Up	1.38285e-12	8.13697e-12	--	--	--	--	--	--	--	--	--	--	--	--	--	-	-	-	--
Unigene35442_All	971	0	102	0	3.9273	11.9393	Up	2.9014e-37	3.55582e-36	gi|170048576|ref|XP_001853340.1|	198.4	4e-49	defective proboscis extension response [Culex quinquefasciatus] >gi|167870644|gb|EDS34027.1| defective proboscis extension response [Culex quinquefasciatus]	sp|Q98919|LSAMP_CHICK	65.1	2e-10	Limbic system-associated membrane protein OS=Gallus gallus PE=2 SV=1	K06772	5e-10	65.9	tgu:100229373	limbic system-associated membrane protein	-	-	-	--
Unigene32632_All	1000	0	105	0	3.9255	11.9387	Up	2.4527e-38	3.06764e-37	--	--	--	--	--	--	--	--	--	--	--	--	--	-	-	-	--
CL4000.Contig2_All	410	0	43	0	3.921	11.937	Up	3.6663e-16	2.53808e-15	--	--	--	--	--	--	--	--	--	--	--	--	--	-	-	-	--
Unigene36868_All	277	0	29	0	3.9141	11.9345	Up	3.72728e-11	2.01927e-10	--	--	--	--	--	--	--	--	--	--	--	--	--	-	-	-	--
Unigene35219_All	344	0	36	0	3.9125	11.9339	Up	1.16899e-13	7.25786e-13	--	--	--	--	--	--	--	--	--	--	--	--	--	-	-	-	--
Unigene31104_All	489	0	51	0	3.8992	11.929	Up	5.0465e-19	3.91243e-18	--	--	--	--	--	--	--	--	--	--	--	--	--	-	-	-	--
CL2619.Contig4_All	288	0	30	0	3.8944	11.9272	Up	1.63583e-11	9.04642e-11	--	--	--	--	--	--	--	--	--	--	--	--	--	-	-	-	--
CL2567.Contig1_All	730	0	76	0	3.8923	11.9264	Up	5.77598e-28	5.82529e-27	gi|270016876|gb|EFA13322.1|	74.7	4e-12	hypothetical protein TcasGA2_TC006845 [Tribolium castaneum]	sp|Q8NC74|RB8NL_HUMAN	51.2	2e-06	RBBP8 N-terminal-like protein OS=Homo sapiens GN=RBBP8NL PE=2 SV=3	--	--	--	--	--	-	-	-	--
Unigene29987_All	250	0	26	0	3.8882	11.9249	Up	4.40916e-10	2.2323e-09	--	--	--	--	--	--	--	--	--	--	--	--	--	-	-	-	--
CL5606.Contig2_All	231	0	24	0	3.8843	11.9234	Up	2.2891e-09	1.10643e-08	gi|149058499|gb|EDM09656.1|	33.9	2e-07	rCG63575 [Rattus norvegicus]	sp|Q8MP30|Y7791_DICDI	35.8	9e-08	Uncharacterized histidine-rich protein DDB_G0274557 OS=Dictyostelium discoideum GN=DDB_G0274557 PE=4 SV=1	K09301	4e-08	33.9	ame:724422	homeobox protein HoxA/B/D1	-	-	-	--
Unigene32568_All	299	0	31	0	3.8762	11.9204	Up	7.17932e-12	4.05694e-11	--	--	--	--	--	--	--	--	--	--	--	--	--	-	-	-	--
Unigene36709_All	328	0	34	0	3.8754	11.9201	Up	6.06902e-13	3.63538e-12	--	--	--	--	--	--	--	--	--	--	--	--	--	-	-	-	--
Unigene32785_All	222	0	23	0	3.8733	11.9193	Up	5.21578e-09	2.46321e-08	--	--	--	--	--	--	--	--	--	--	--	--	--	-	-	-	--
CL5836.Contig1_All	473	0	49	0	3.873	11.9192	Up	2.62e-18	1.98016e-17	gi|321465355|gb|EFX76357.1|	60.1	3e-08	hypothetical protein DAPPUDRAFT_306237 [Daphnia pulex]	sp|O08816|WASL_RAT	45.8	1e-07	Neural Wiskott-Aldrich syndrome protein OS=Rattus norvegicus GN=Wasl PE=1 SV=2	K05747	9e-09	52.4	oaa:100076423	Wiskott-Aldrich syndrome protein	-	-	-	--
CL9736.Contig1_All	502	0	52	0	3.8727	11.9191	Up	2.21482e-19	1.74261e-18	--	--	--	--	--	--	--	--	--	--	--	--	--	-	-	-	--
CL5405.Contig6_All	425	0	44	0	3.8706	11.9183	Up	1.60906e-16	1.13083e-15	--	--	--	--	--	--	--	--	--	--	--	--	--	-	-	-	--
CL5459.Contig1_All	1823	1	3015	0.016	61.8317	11.9161	Up	0	0	--	--	--	--	--	--	--	--	--	--	--	--	--	-	-	-	--
Unigene33397_All	213	0	22	0	3.8615	11.9149	Up	1.18843e-08	5.45429e-08	--	--	--	--	--	--	--	--	--	--	--	--	--	-	-	-	--
CL999.Contig12_All	310	0	32	0	3.8592	11.9141	Up	3.15086e-12	1.81782e-11	--	--	--	--	--	--	--	--	--	--	--	--	--	-	-	-	--
Unigene34997_All	446	0	46	0	3.856	11.9129	Up	3.0993e-17	2.24319e-16	gi|444732353|gb|ELW72653.1|	69.3	6e-11	hypothetical protein TREES_T100017543 [Tupaia chinensis]	sp|Q55AX2|DOT1L_DICDI	79.7	2e-15	Histone-lysine N-methyltransferase, H3 lysine-79 specific OS=Dictyostelium discoideum GN=dotA PE=2 SV=2	K14822	3e-16	84	tgu:100219403	rRNA-processing protein CGR1	-	-	-	--
Unigene36057_All	1058	0	109	0	3.8517	11.9113	Up	9.09966e-40	1.16985e-38	--	--	--	--	--	--	--	--	--	--	--	--	--	-	-	-	--
CL3165.Contig1_All	2256	0	232	0	3.8447	11.9087	Up	9.27918e-84	2.09048e-82	gi|241114437|ref|XP_002400188.1|	263.1	4e-68	peroxidase, putative [Ixodes scapularis] >gi|215493059|gb|EEC02700.1| peroxidase, putative [Ixodes scapularis]	sp|Q7QH73|PERC_ANOGA	301	5e-81	Chorion peroxidase OS=Anopheles gambiae GN=pxt PE=2 SV=3	K10789	6e-80	299	tgu:100228147	myeloperoxidase [EC:1.11.1.7]	-	-	-	--
Unigene35259_All	214	0	22	0	3.8434	11.9082	Up	1.18843e-08	5.44663e-08	--	--	--	--	--	--	--	--	--	--	--	--	--	-	-	-	--
CL10517.Contig2_All	915	0	94	0	3.8408	11.9072	Up	2.10786e-34	2.44128e-33	--	--	--	--	--	--	--	--	--	--	--	--	--	-	-	-	--
Unigene34153_All	234	0	24	0	3.8345	11.9048	Up	2.2891e-09	1.10412e-08	--	--	--	--	--	--	--	--	--	--	--	--	--	-	-	-	--
CL4745.Contig2_All	761	0	78	0	3.832	11.9039	Up	1.11254e-28	1.14193e-27	--	--	--	--	--	--	--	--	--	--	--	--	--	-	-	-	--
CL6034.Contig1_All	362	0	37	0	3.8212	11.8998	Up	5.13044e-14	3.24043e-13	--	--	--	--	--	--	--	--	--	--	--	--	--	-	-	-	--
CL2618.Contig2_All	2343	0	239	0	3.8136	11.8969	Up	2.91024e-86	6.70942e-85	gi|307169134|gb|EFN61950.1|	68.6	1e-09	Protein Wnt-5b [Camponotus floridanus]	sp|Q9QXQ7|WNT5A_RAT	109	3e-23	Protein Wnt-5a OS=Rattus norvegicus GN=Wnt5a PE=2 SV=2	K00444	2e-25	118	phu:Phum_PHUM038300	wingless-type MMTV integration site family, member 5	GO:0048146//positive regulation of fibroblast proliferation;GO:0008584//male gonad development;GO:2000049//positive regulation of cell-cell adhesion mediated by cadherin;GO:0030901//midbrain development;GO:0003408//optic cup formation involved in camera-type eye development;GO:0060021//palate development;GO:0090090//negative regulation of canonical Wnt receptor signaling pathway;GO:0002088//lens …	GO:1902379;GO:0005115//receptor tyrosine kinase-like orphan receptor binding;GO:0044212//transcription regulatory region DNA binding;GO:0005110//frizzled-2 binding;GO:0003700//sequence-specific DNA binding transcription factor activity;GO:0019904//protein domain specific binding;GO:0005125//cytokine activity	GO:0005622//intracellular;GO:0009986//cell surface;GO:0005578//proteinaceous extracellular matrix;GO:0005615//extracellular space	--
CL3507.Contig2_All	549	0	56	0	3.8135	11.8969	Up	8.2171e-21	6.78773e-20	gi|358339569|dbj|GAA47606.1|	53.9	4e-06	hypothetical protein CLF_100574 [Clonorchis sinensis]	--	--	--	--	--	--	--	--	--	-	-	-	--
Unigene36981_All	206	0	21	0	3.8112	11.896	Up	2.70788e-08	1.21336e-07	--	--	--	--	--	--	--	--	--	--	--	--	--	-	-	-	--
Unigene36429_All	520	0	53	0	3.8105	11.8958	Up	9.72036e-20	7.74276e-19	gi|66827783|ref|XP_647246.1|	54.3	2e-06	hypothetical protein DDB_G0267710 [Dictyostelium discoideum AX4] >gi|60475373|gb|EAL73308.1| hypothetical protein DDB_G0267710 [Dictyostelium discoideum AX4]	--	--	--	--	--	--	--	--	--	-	-	-	--
Unigene34295_All	216	0	22	0	3.8078	11.8947	Up	1.18843e-08	5.4594e-08	--	--	--	--	--	--	--	--	--	--	--	--	--	-	-	-	--
Unigene34739_All	275	0	28	0	3.8066	11.8943	Up	8.49272e-11	4.50443e-10	--	--	--	--	--	--	--	--	--	--	--	--	--	-	-	-	--
CL4271.Contig2_All	295	0	30	0	3.802	11.8925	Up	1.63583e-11	9.07074e-11	--	--	--	--	--	--	--	--	--	--	--	--	--	-	-	-	--
Unigene29936_All	295	0	30	0	3.802	11.8925	Up	1.63583e-11	9.04812e-11	--	--	--	--	--	--	--	--	--	--	--	--	--	-	-	-	--
Unigene37556_All	335	0	34	0	3.7944	11.8897	Up	6.06902e-13	3.62965e-12	--	--	--	--	--	--	--	--	--	--	--	--	--	-	-	-	--
Unigene37301_All	286	0	29	0	3.7909	11.8883	Up	3.72728e-11	2.01852e-10	--	--	--	--	--	--	--	--	--	--	--	--	--	-	-	-	--
Unigene31189_All	217	0	22	0	3.7903	11.8881	Up	1.18843e-08	5.44833e-08	--	--	--	--	--	--	--	--	--	--	--	--	--	-	-	-	--
Unigene32747_All	217	0	22	0	3.7903	11.8881	Up	1.18843e-08	5.44684e-08	--	--	--	--	--	--	--	--	--	--	--	--	--	-	-	-	--
Unigene37633_All	237	0	24	0	3.7859	11.8864	Up	2.2891e-09	1.10675e-08	--	--	--	--	--	--	--	--	--	--	--	--	--	-	-	-	--
Unigene36711_All	2019	0	204	0	3.7775	11.8832	Up	9.59044e-74	1.93945e-72	gi|328790705|ref|XP_392395.4|	814.7	0	PREDICTED: hypothetical protein LOC408865 [Apis mellifera]	sp|Q90805|CNG1_CHICK	430	5e-120	Cyclic nucleotide-gated channel cone photoreceptor subunit alpha OS=Gallus gallus PE=2 SV=1	K05326	0	814	ame:408865	cyclic nucleotide gated channel, invertebrate	GO:0071805//potassium ion transmembrane transport;GO:0019935//cyclic-nucleotide-mediated signaling;GO:0042391//regulation of membrane potential	GO:0005249//voltage-gated potassium channel activity;GO:0005221//intracellular cyclic nucleotide activated cation channel activity	GO:0017071//intracellular cyclic nucleotide activated cation channel complex	--
Unigene37676_All	565	0	57	0	3.7717	11.881	Up	3.60632e-21	3.01416e-20	--	--	--	--	--	--	--	--	--	--	--	--	--	-	-	-	--
Unigene34243_All	228	0	23	0	3.7714	11.8809	Up	5.21578e-09	2.46856e-08	--	--	--	--	--	--	--	--	--	--	--	--	--	-	-	-	--
Unigene34806_All	666	0	67	0	3.7611	11.8769	Up	9.56132e-25	8.89155e-24	gi|358339569|dbj|GAA47606.1|	53.5	9e-06	hypothetical protein CLF_100574 [Clonorchis sinensis]	sp|Q869E1|DNLI1_DICDI	54.7	2e-07	DNA ligase 1 OS=Dictyostelium discoideum GN=lig1 PE=3 SV=1	K14822	3e-07	55.8	tgu:100219403	rRNA-processing protein CGR1	-	-	-	--
Unigene37601_All	219	0	22	0	3.7557	11.8749	Up	1.18843e-08	5.45663e-08	--	--	--	--	--	--	--	--	--	--	--	--	--	-	-	-	--
Unigene30644_All	229	0	23	0	3.7549	11.8746	Up	5.21578e-09	2.46103e-08	--	--	--	--	--	--	--	--	--	--	--	--	--	-	-	-	--
Unigene34751_All	419	0	42	0	3.7475	11.8717	Up	8.35376e-16	5.70282e-15	--	--	--	--	--	--	--	--	--	--	--	--	--	-	-	-	--
CL5717.Contig2_All	280	0	28	0	3.7386	11.8683	Up	8.49272e-11	4.51196e-10	--	--	--	--	--	--	--	--	--	--	--	--	--	-	-	-	--
Unigene36369_All	350	0	35	0	3.7386	11.8683	Up	2.66358e-13	1.62515e-12	--	--	--	--	--	--	--	--	--	--	--	--	--	-	-	-	--
Unigene37605_All	220	0	22	0	3.7386	11.8683	Up	1.18843e-08	5.4609e-08	--	--	--	--	--	--	--	--	--	--	--	--	--	-	-	-	--
Unigene34534_All	460	0	46	0	3.7386	11.8683	Up	3.0993e-17	2.24401e-16	--	--	--	--	--	--	--	--	--	--	--	--	--	-	-	-	--
Unigene34712_All	320	0	32	0	3.7386	11.8683	Up	3.15086e-12	1.81934e-11	--	--	--	--	--	--	--	--	--	--	--	--	--	-	-	-	--
Unigene31056_All	430	0	43	0	3.7386	11.8683	Up	3.6663e-16	2.53629e-15	--	--	--	--	--	--	--	--	--	--	--	--	--	-	-	-	--
Unigene37814_All	260	0	26	0	3.7386	11.8683	Up	4.40916e-10	2.23154e-09	--	--	--	--	--	--	--	--	--	--	--	--	--	-	-	-	--
CL471.Contig1_All	240	0	24	0	3.7386	11.8683	Up	2.2891e-09	1.10375e-08	--	--	--	--	--	--	--	--	--	--	--	--	--	-	-	-	--
CL494.Contig4_All	411	0	41	0	3.7295	11.8648	Up	1.90343e-15	1.27781e-14	--	--	--	--	--	--	--	--	--	--	--	--	--	-	-	-	--
CL3803.Contig1_All	291	0	29	0	3.7258	11.8633	Up	3.72728e-11	2.01703e-10	--	--	--	--	--	--	--	--	--	--	--	--	--	-	-	-	--
Unigene36543_All	1706	0	170	0	3.7255	11.8632	Up	1.38706e-61	2.46419e-60	gi|156350048|ref|XP_001622119.1|	48.1	2e-12	predicted protein [Nematostella vectensis] >gi|156208555|gb|EDO30019.1| predicted protein [Nematostella vectensis]	--	--	--	--	K03511	1e-09	60.5	hmg:100197887	DNA polymerase kappa subunit [EC:2.7.7.7]	GO:0006996//organelle organization	-	-	--
CL9823.Contig2_All	562	0	56	0	3.7253	11.8631	Up	8.2171e-21	6.79154e-20	--	--	--	--	--	--	--	--	--	--	--	--	--	-	-	-	--
Unigene36897_All	201	0	20	0	3.72	11.8611	Up	6.16998e-08	2.66924e-07	gi|17554394|ref|NP_499797.1|	52.4	7e-06	Protein POD-1, isoform a [Caenorhabditis elegans] >gi|5705877|gb|AAD25089.2|AF129126_1 POD-1 [Caenorhabditis elegans] >gi|3881336|emb|CAA21748.1| Protein POD-1, isoform a [Caenorhabditis elegans]	--	--	--	--	--	--	--	--	--	-	-	-	--
CL2711.Contig1_All	342	0	34	0	3.7167	11.8598	Up	6.06902e-13	3.63557e-12	--	--	--	--	--	--	--	--	--	--	--	--	--	-	-	-	--
Unigene36281_All	272	0	27	0	3.7111	11.8576	Up	1.93509e-10	1.0041e-09	--	--	--	--	--	--	--	--	--	--	--	--	--	-	-	-	--
CL6689.Contig1_All	383	0	38	0	3.7093	11.8569	Up	2.25164e-14	1.44561e-13	--	--	--	--	--	--	--	--	--	--	--	--	--	-	-	-	--
Unigene35878_All	625	0	62	0	3.7087	11.8567	Up	5.87206e-23	5.18547e-22	--	--	--	--	--	--	--	--	--	--	--	--	--	-	-	-	--
Unigene37874_All	242	0	24	0	3.7077	11.8563	Up	2.2891e-09	1.10661e-08	--	--	--	--	--	--	--	--	--	--	--	--	--	-	-	-	--
Unigene34881_All	958	0	95	0	3.7074	11.8562	Up	9.251e-35	1.0793e-33	--	--	--	--	--	--	--	--	--	--	--	--	--	-	-	-	--
Unigene29409_All	222	0	22	0	3.7049	11.8552	Up	1.18843e-08	5.46196e-08	--	--	--	--	--	--	--	--	--	--	--	--	--	-	-	-	--
Unigene35907_All	535	0	53	0	3.7037	11.8548	Up	9.72036e-20	7.74801e-19	gi|358339569|dbj|GAA47606.1|	52.8	9e-06	hypothetical protein CLF_100574 [Clonorchis sinensis]	sp|P16237|HMDH_SCHMA	48.5	8e-06	3-hydroxy-3-methylglutaryl-coenzyme A reductase OS=Schistosoma mansoni PE=2 SV=1	--	--	--	--	--	-	-	-	--
Unigene29635_All	212	0	21	0	3.7033	11.8546	Up	2.70788e-08	1.20921e-07	--	--	--	--	--	--	--	--	--	--	--	--	--	-	-	-	--
Unigene31095_All	273	0	27	0	3.6975	11.8523	Up	1.93509e-10	1.00269e-09	--	--	--	--	--	--	--	--	--	--	--	--	--	-	-	-	--
Unigene35422_All	425	0	42	0	3.6946	11.8512	Up	8.35376e-16	5.70084e-15	--	--	--	--	--	--	--	--	--	--	--	--	--	-	-	-	--
Unigene36290_All	506	0	50	0	3.6943	11.8511	Up	1.14986e-18	8.80198e-18	--	--	--	--	--	--	--	--	--	--	--	--	--	-	-	-	--
Unigene30984_All	659	0	65	0	3.6876	11.8485	Up	4.96394e-24	4.52389e-23	--	--	--	--	--	--	--	--	--	--	--	--	--	-	-	-	--
Unigene34711_All	345	0	34	0	3.6844	11.8472	Up	6.06902e-13	3.63131e-12	--	--	--	--	--	--	--	--	--	--	--	--	--	-	-	-	--
CL9938.Contig2_All	822	0	81	0	3.684	11.8471	Up	9.40488e-30	9.89697e-29	--	--	--	--	--	--	--	--	--	--	--	--	--	-	-	-	--
Unigene32557_All	274	0	27	0	3.684	11.8471	Up	1.93509e-10	1.00242e-09	--	--	--	--	--	--	--	--	--	--	--	--	--	-	-	-	--
Unigene31136_All	203	0	20	0	3.6834	11.8468	Up	6.16998e-08	2.66688e-07	--	--	--	--	--	--	--	--	--	--	--	--	--	-	-	-	--
CL9832.Contig1_All	2283	13	37401	0.1665	612.474	11.8449	Up	0	0	gi|330434836|gb|AEC22817.1|	292.4	7e-77	hypothetical protein [Macrobrachium nipponense]	sp|Q02445|TFPI1_RAT	145	4e-34	Tissue factor pathway inhibitor OS=Rattus norvegicus GN=Tfpi PE=2 SV=1	K03909	1e-34	149	bta:508763	tissue factor pathway inhibitor	GO:0009987//cellular process;GO:0050789//regulation of biological process;GO:0048513//organ development	-	-	--
Unigene34201_All	244	0	24	0	3.6773	11.8444	Up	2.2891e-09	1.10416e-08	--	--	--	--	--	--	--	--	--	--	--	--	--	-	-	-	--
Unigene34421_All	234	0	23	0	3.6747	11.8434	Up	5.21578e-09	2.46767e-08	--	--	--	--	--	--	--	--	--	--	--	--	--	-	-	-	--
Unigene34818_All	387	0	38	0	3.671	11.842	Up	2.25164e-14	1.44545e-13	gi|260805376|ref|XP_002597563.1|	62	9e-09	hypothetical protein BRAFLDRAFT_225927 [Branchiostoma floridae] >gi|229282828|gb|EEN53575.1| hypothetical protein BRAFLDRAFT_225927 [Branchiostoma floridae]	sp|Q91924|SNAI2_XENLA	57.4	7e-09	Zinc finger protein SNAI2 OS=Xenopus laevis GN=snai2 PE=1 SV=1	K09219	1e-08	58.5	tad:TRIADDRAFT_20314	scratch	-	-	-	--
Unigene35280_All	265	0	26	0	3.6681	11.8408	Up	4.40916e-10	2.23548e-09	--	--	--	--	--	--	--	--	--	--	--	--	--	-	-	-	--
CL2659.Contig3_All	255	0	25	0	3.6653	11.8397	Up	1.00464e-09	4.98272e-09	--	--	--	--	--	--	--	--	--	--	--	--	--	-	-	-	--
Unigene33429_All	204	0	20	0	3.6653	11.8397	Up	6.16998e-08	2.67209e-07	--	--	--	--	--	--	--	--	--	--	--	--	--	-	-	-	--
CL3607.Contig1_All	765	0	75	0	3.6653	11.8397	Up	1.31608e-27	1.31815e-26	gi|405959903|gb|EKC25882.1|	87.8	5e-16	Glutamate receptor delta-1 subunit [Crassostrea gigas]	sp|Q9Z2W9|GRIA3_MOUSE	57	4e-08	Glutamate receptor 3 OS=Mus musculus GN=Gria3 PE=1 SV=2	K05313	4e-10	65.5	dme:Dmel_CG18039	glutamate receptor, ionotropic, invertebrate	GO:0007154//cell communication;GO:0044700	GO:0005216//ion channel activity;GO:0004872//receptor activity	GO:0016020//membrane;GO:0044464//cell part	--
Unigene37770_All	388	0	38	0	3.6615	11.8382	Up	2.25164e-14	1.44459e-13	--	--	--	--	--	--	--	--	--	--	--	--	--	-	-	-	--
Unigene37943_All	225	0	22	0	3.6555	11.8359	Up	1.18843e-08	5.45962e-08	--	--	--	--	--	--	--	--	--	--	--	--	--	-	-	-	--
CL9486.Contig1_All	1331	0	130	0	3.6515	11.8343	Up	2.80724e-47	4.07012e-46	--	--	--	--	--	--	--	--	--	--	--	--	--	-	-	-	--
Unigene33201_All	420	0	41	0	3.6496	11.8335	Up	1.90343e-15	1.27796e-14	--	--	--	--	--	--	--	--	--	--	--	--	--	-	-	-	--
Unigene36227_All	697	0	68	0	3.6474	11.8327	Up	4.19626e-25	3.94318e-24	--	--	--	--	--	--	--	--	--	--	--	--	--	-	-	-	--
Unigene37712_All	277	0	27	0	3.6441	11.8313	Up	1.93509e-10	1.00229e-09	--	--	--	--	--	--	--	--	--	--	--	--	--	-	-	-	--
Unigene35687_All	380	0	37	0	3.6402	11.8298	Up	5.13044e-14	3.2373e-13	--	--	--	--	--	--	--	--	--	--	--	--	--	-	-	-	--
Unigene37755_All	555	0	54	0	3.6376	11.8288	Up	4.26606e-20	3.44648e-19	gi|291223989|ref|XP_002731990.1|	47.4	4e-25	PREDICTED: zinc finger protein-like, partial [Saccoglossus kowalevskii]	sp|P04323|POL3_DROME	72.8	4e-13	Retrovirus-related Pol polyprotein from transposon 17.6 OS=Drosophila melanogaster GN=pol PE=4 SV=1	K04228	5e-15	60.1	dre:100151502	arginine vasopressin receptor 2	-	-	-	--
CL2773.Contig2_All	401	0	39	0	3.6361	11.8282	Up	9.88204e-15	6.43022e-14	--	--	--	--	--	--	--	--	--	--	--	--	--	-	-	-	--
CL2818.Contig2_All	978	0	95	0	3.6316	11.8264	Up	9.251e-35	1.07876e-33	gi|345486972|ref|XP_003425598.1|	137.1	1e-30	PREDICTED: coiled-coil domain-containing protein 137-like [Nasonia vitripennis]	sp|Q6PK04|CC137_HUMAN	79	2e-14	Coiled-coil domain-containing protein 137 OS=Homo sapiens GN=CCDC137 PE=1 SV=1	K13171	1e-06	54.7	nvi:100117836	serine/arginine repetitive matrix protein 1	-	-	-	--
Unigene37533_All	278	0	27	0	3.631	11.8262	Up	1.93509e-10	1.00313e-09	--	--	--	--	--	--	--	--	--	--	--	--	--	-	-	-	--
Unigene35273_All	465	0	45	0	3.618	11.821	Up	7.06186e-17	5.04011e-16	--	--	--	--	--	--	--	--	--	--	--	--	--	-	-	-	--
Unigene37550_All	217	0	21	0	3.618	11.821	Up	2.70788e-08	1.2093e-07	--	--	--	--	sp|O73590|ZFHX4_CHICK	47.8	6e-06	Zinc finger homeobox protein 4 OS=Gallus gallus GN=ZFHX4 PE=2 SV=2	K05747	7e-06	49.3	ame:409218	Wiskott-Aldrich syndrome protein	-	-	-	--
Unigene34422_All	486	0	47	0	3.6155	11.82	Up	1.36022e-17	1.00001e-16	--	--	--	--	--	--	--	--	--	--	--	--	--	-	-	-	--
Unigene33920_All	238	0	23	0	3.6129	11.8189	Up	5.21578e-09	2.46796e-08	--	--	--	--	--	--	--	--	--	--	--	--	--	-	-	-	--
Unigene37463_All	301	0	29	0	3.602	11.8146	Up	3.72728e-11	2.01889e-10	--	--	--	--	--	--	--	--	--	--	--	--	--	-	-	-	--
Unigene33625_All	571	0	55	0	3.6011	11.8142	Up	1.87229e-20	1.52919e-19	gi|397491869|ref|XP_003816862.1|	55.1	2e-06	PREDICTED: uncharacterized protein LOC100991169 [Pan paniscus]	--	--	--	--	--	--	--	--	--	-	-	-	--
Unigene33352_All	208	0	20	0	3.5948	11.8117	Up	6.16998e-08	2.67111e-07	--	--	--	--	--	--	--	--	--	--	--	--	--	-	-	-	--
CL8693.Contig2_All	312	0	30	0	3.5948	11.8117	Up	1.63583e-11	9.05835e-11	--	--	--	--	--	--	--	--	--	--	--	--	--	-	-	-	--
Unigene34194_All	594	0	57	0	3.5876	11.8088	Up	3.60632e-21	3.01845e-20	gi|74865845|sp|Q8MP30.1|Y7791_DICDI	55.5	1e-06	RecName: Full=Uncharacterized histidine-rich protein DDB_G0274557; Flags: Precursor	sp|Q8MP30|Y7791_DICDI	70.9	2e-12	Uncharacterized histidine-rich protein DDB_G0274557 OS=Dictyostelium discoideum GN=DDB_G0274557 PE=4 SV=1	K05746	4e-09	61.6	mmu:13800	enabled	GO:0032501//multicellular organismal process	-	-	--
Unigene35269_All	230	0	22	0	3.5761	11.8042	Up	1.18843e-08	5.45024e-08	--	--	--	--	--	--	--	--	--	--	--	--	--	-	-	-	--
Unigene31093_All	272	0	26	0	3.5737	11.8032	Up	4.40916e-10	2.23519e-09	--	--	--	--	--	--	--	--	--	--	--	--	--	-	-	-	--
Unigene30899_All	252	0	24	0	3.5606	11.7979	Up	2.2891e-09	1.10579e-08	--	--	--	--	--	--	--	--	--	--	--	--	--	-	-	-	--
Unigene34710_All	294	0	28	0	3.5606	11.7979	Up	8.49272e-11	4.50504e-10	--	--	--	--	--	--	--	--	--	--	--	--	--	-	-	-	--
CL9052.Contig2_All	715	0	68	0	3.5556	11.7959	Up	4.19626e-25	3.94381e-24	gi|344244673|gb|EGW00777.1|	53.9	8e-06	Vomeronasal type-1 receptor 4 [Cricetulus griseus]	--	--	--	--	K14822	4e-06	52	tgu:100219403	rRNA-processing protein CGR1	-	-	-	--
Unigene37893_All	285	0	27	0	3.5418	11.7903	Up	1.93509e-10	1.00264e-09	--	--	--	--	--	--	--	--	--	--	--	--	--	-	-	-	--
CL10696.Contig2_All	338	0	32	0	3.5395	11.7893	Up	3.15086e-12	1.82077e-11	--	--	--	--	--	--	--	--	--	--	--	--	--	-	-	-	--
CL1543.Contig3_All	317	0	30	0	3.5381	11.7888	Up	1.63583e-11	9.05622e-11	gi|358339569|dbj|GAA47606.1|	52.4	7e-06	hypothetical protein CLF_100574 [Clonorchis sinensis]	sp|P15605|YM04_PARTE	54.3	6e-08	Uncharacterized mitochondrial protein ORF4 OS=Paramecium tetraurelia PE=4 SV=1	K13169	6e-07	52.8	nve:NEMVE_v1g160815	splicing factor, arginine/serine-rich 17	-	-	-	--
CL9725.Contig3_All	391	0	37	0	3.5378	11.7886	Up	5.13044e-14	3.23834e-13	--	--	--	--	--	--	--	--	--	--	--	--	--	-	-	-	--
CL8050.Contig3_All	761	0	72	0	3.5372	11.7884	Up	1.55684e-26	1.52157e-25	--	--	--	--	--	--	--	--	--	--	--	--	--	-	-	-	--
Unigene36310_All	222	0	21	0	3.5365	11.7881	Up	2.70788e-08	1.21327e-07	--	--	--	--	--	--	--	--	--	--	--	--	--	-	-	-	--
Unigene30659_All	518	0	49	0	3.5365	11.7881	Up	2.62e-18	1.97991e-17	gi|358339569|dbj|GAA47606.1|	52.8	8e-06	hypothetical protein CLF_100574 [Clonorchis sinensis]	sp|Q9VJ87|CWC22_DROME	48.1	1e-05	Pre-mRNA-splicing factor CWC22 homolog OS=Drosophila melanogaster GN=ncm PE=1 SV=3	K14822	2e-06	52	tgu:100219403	rRNA-processing protein CGR1	-	-	-	--
Unigene37805_All	222	0	21	0	3.5365	11.7881	Up	2.70788e-08	1.20907e-07	--	--	--	--	--	--	--	--	--	--	--	--	--	-	-	-	--
Unigene31036_All	550	0	52	0	3.5347	11.7874	Up	2.21482e-19	1.74249e-18	--	--	--	--	--	--	--	--	--	--	--	--	--	-	-	-	--
CL9552.Contig5_All	1492	0	141	0	3.5331	11.7867	Up	3.26646e-51	5.03724e-50	gi|156342917|ref|XP_001620974.1|	55.8	6e-06	hypothetical protein NEMVEDRAFT_v1g222501 [Nematostella vectensis] >gi|156206499|gb|EDO28874.1| predicted protein [Nematostella vectensis]	--	--	--	--	--	--	--	--	--	-	-	-	--
Unigene33475_All	381	0	36	0	3.5325	11.7865	Up	1.16899e-13	7.26131e-13	gi|325494716|gb|ADZ17179.1|	115.2	9e-25	adipokinetic hormone receptor [Gryllus bimaculatus]	sp|Q19PY9|GNRHR_BOSMU	72.4	2e-13	Gonadotropin-releasing hormone receptor OS=Bos mutus grunniens GN=GNRHR PE=3 SV=1	K04280	2e-24	110	tca:655141	gonadotropin-releasing hormone receptor	GO:0032870//cellular response to hormone stimulus;GO:0008152//metabolic process;GO:0007186//G-protein coupled receptor signaling pathway;GO:1901652	GO:0042277//peptide binding;GO:0016740//transferase activity;GO:0097003//adipokinetic hormone receptor activity;GO:0005000//vasopressin receptor activity	GO:0005887//integral to plasma membrane	--
Unigene35905_All	646	0	61	0	3.5303	11.7856	Up	1.33797e-22	1.16949e-21	gi|164521689|gb|ABY60730.1|	104.4	4e-21	otd [Euperipatoides kanangrensis]	sp|Q91981|OTX2_DANRE	57.8	2e-08	Homeobox protein OTX2 OS=Danio rerio GN=otx2 PE=2 SV=1	K09326	6e-08	57.8	dre:30501	homeobox protein OTX	GO:0007420//brain development	-	-	--
Unigene31141_All	3025	8	22074	0.0773	272.814	11.7852	Up	0	0	--	--	--	--	--	--	--	--	--	--	--	--	--	-	-	-	--
Unigene36763_All	3464	0	327	0	3.5292	11.7851	Up	9.77964e-118	2.87053e-116	gi|195019971|ref|XP_001985094.1|	63.9	6e-08	GH16868 [Drosophila grimshawi] >gi|193898576|gb|EDV97442.1| GH16868 [Drosophila grimshawi]	--	--	--	--	K11841	8e-09	63.9	dgr:Dgri_GH16868	ubiquitin carboxyl-terminal hydrolase 10 [EC:3.1.2.15]	-	-	-	--
CL8048.Contig1_All	297	0	28	0	3.5246	11.7832	Up	8.49272e-11	4.50931e-10	--	--	--	--	--	--	--	--	--	--	--	--	--	-	-	-	--
Unigene33687_All	372	0	35	0	3.5175	11.7803	Up	2.66358e-13	1.62565e-12	gi|444732353|gb|ELW72653.1|	52.4	7e-06	hypothetical protein TREES_T100017543 [Tupaia chinensis]	sp|Q55AX2|DOT1L_DICDI	53.5	1e-07	Histone-lysine N-methyltransferase, H3 lysine-79 specific OS=Dictyostelium discoideum GN=dotA PE=2 SV=2	K14822	2e-09	60.8	tgu:100219403	rRNA-processing protein CGR1	-	-	-	--
Unigene35639_All	489	0	46	0	3.5169	11.7801	Up	3.0993e-17	2.24471e-16	gi|296483159|tpg|DAA25274.1|	153.3	3e-36	TPA: orthodenticle homeobox 2-like isoform 2 [Bos taurus] >gi|440903579|gb|ELR54217.1| Homeobox protein OTX2 [Bos grunniens mutus]	sp|Q90267|OTX1A_DANRE	150	1e-36	Homeobox protein OTX1 A OS=Danio rerio GN=otx1a PE=2 SV=1	K09326	6e-37	153	tca:641604	homeobox protein OTX	GO:0007411//axon guidance;GO:0007492//endoderm development;GO:0030917//midbrain-hindbrain boundary development;GO:0030901//midbrain development;GO:0060875//lateral semicircular canal development;GO:0048664//neuron fate determination;GO:0071542//dopaminergic neuron differentiation;GO:0006461//protein complex assembly;GO:0090009//primitive streak formation;GO:2000543//positive regulation of gastrul…	GO:0001077//RNA polymerase II core promoter proximal region sequence-specific DNA binding transcription factor activity involved in positive regulation of transcription;GO:0000978//RNA polymerase II core promoter proximal region sequence-specific DNA binding;GO:0046982//protein heterodimerization activity;GO:0008190//eukaryotic initiation factor 4E binding	GO:0030426//growth cone;GO:0005737//cytoplasm;GO:0043234//protein complex;GO:0005634//nucleus	--
CL4203.Contig2_All	755	0	71	0	3.5158	11.7796	Up	3.54732e-26	3.43101e-25	gi|348499984|ref|XP_003437553.1|	82.8	1e-14	PREDICTED: hypothetical protein LOC100692227 [Oreochromis niloticus]	sp|Q68FA7|MARH3_XENTR	72.8	7e-13	E3 ubiquitin-protein ligase MARCH3 OS=Xenopus tropicalis GN=march3 PE=2 SV=1	K10658	3e-14	79.3	dre:791214	E3 ubiquitin-protein ligase MARCH3 [EC:6.3.2.19]	-	-	GO:0005768//endosome;GO:0005764//lysosome;GO:0016020//membrane	--
Unigene33198_All	351	0	33	0	3.5149	11.7793	Up	1.38285e-12	8.14635e-12	--	--	--	--	--	--	--	--	--	--	--	--	--	-	-	-	--
Unigene35557_All	266	0	25	0	3.5137	11.7788	Up	1.00464e-09	4.98482e-09	--	--	--	--	--	--	--	--	--	--	--	--	--	-	-	-	--
Unigene33482_All	362	0	34	0	3.5114	11.7778	Up	6.06902e-13	3.62891e-12	--	--	--	--	--	--	--	--	--	--	--	--	--	-	-	-	--
Unigene35251_All	437	0	41	0	3.5076	11.7763	Up	1.90343e-15	1.27898e-14	--	--	--	--	--	--	--	--	--	--	--	--	--	-	-	-	--
Unigene36647_All	906	0	85	0	3.5075	11.7762	Up	3.48928e-31	3.78502e-30	--	--	--	--	--	--	--	--	--	--	--	--	--	-	-	-	--
Unigene35979_All	1034	0	97	0	3.5072	11.7761	Up	1.78189e-35	2.10776e-34	--	--	--	--	--	--	--	--	--	--	--	--	--	-	-	-	--
Unigene35559_All	384	0	36	0	3.5049	11.7752	Up	1.16899e-13	7.25365e-13	--	--	--	--	--	--	--	--	--	--	--	--	--	-	-	-	--
Unigene34438_All	235	0	22	0	3.5	11.7731	Up	1.18843e-08	5.45834e-08	gi|270011771|gb|EFA08219.1|	53.1	4e-06	hypothetical protein TcasGA2_TC005846 [Tribolium castaneum]	sp|Q5U236|PERQ2_XENLA	49.7	1e-06	PERQ amino acid-rich with GYF domain-containing protein 2 OS=Xenopus laevis GN=gigyf2 PE=2 SV=1	--	--	--	--	--	-	-	-	--
Unigene29829_All	235	0	22	0	3.5	11.7731	Up	1.18843e-08	5.44642e-08	--	--	--	--	--	--	--	--	--	--	--	--	--	-	-	-	--
CL8693.Contig1_All	257	0	24	0	3.4913	11.7695	Up	2.2891e-09	1.10548e-08	--	--	--	--	--	--	--	--	--	--	--	--	--	-	-	-	--
CL5091.Contig2_All	1553	0	145	0	3.4907	11.7693	Up	1.21188e-52	1.9056e-51	--	--	--	--	--	--	--	--	--	--	--	--	--	-	-	-	--
Unigene36292_All	987	0	92	0	3.4848	11.7669	Up	1.09434e-33	1.25056e-32	--	--	--	--	--	--	--	--	--	--	--	--	--	-	-	-	--
Unigene34350_All	279	0	26	0	3.484	11.7665	Up	4.40916e-10	2.23307e-09	--	--	--	--	--	--	--	--	--	--	--	--	--	-	-	-	--
Unigene30179_All	279	0	26	0	3.484	11.7665	Up	4.40916e-10	2.23077e-09	--	--	--	--	--	--	--	--	--	--	--	--	--	-	-	-	--
Unigene35527_All	204	0	19	0	3.482	11.7657	Up	1.40585e-07	5.91477e-07	--	--	--	--	--	--	--	--	--	--	--	--	--	-	-	-	--
Unigene35962_All	247	0	23	0	3.4813	11.7654	Up	5.21578e-09	2.46489e-08	--	--	--	--	--	--	--	--	--	--	--	--	--	-	-	-	--
CL4806.Contig2_All	301	0	28	0	3.4778	11.764	Up	8.49272e-11	4.50707e-10	--	--	--	--	--	--	--	--	--	--	--	--	--	-	-	-	--
Unigene35338_All	344	0	32	0	3.4778	11.764	Up	3.15086e-12	1.81738e-11	--	--	--	--	--	--	--	--	--	--	--	--	--	-	-	-	--
Unigene36197_All	667	0	62	0	3.4752	11.7629	Up	5.87206e-23	5.18625e-22	--	--	--	--	--	--	--	--	--	--	--	--	--	-	-	-	--
CL5843.Contig2_All	226	0	21	0	3.4739	11.7623	Up	2.70788e-08	1.21322e-07	--	--	--	--	--	--	--	--	--	--	--	--	--	-	-	-	--
Unigene38057_All	226	0	21	0	3.4739	11.7623	Up	2.70788e-08	1.21091e-07	--	--	--	--	--	--	--	--	--	--	--	--	--	-	-	-	--
Unigene32572_All	323	0	30	0	3.4724	11.7617	Up	1.63583e-11	9.06946e-11	gi|410910572|ref|XP_003968764.1|	64.3	1e-09	PREDICTED: coiled-coil domain-containing protein 9-like [Takifugu rubripes]	sp|Q9Y3X0|CCDC9_HUMAN	55.5	3e-08	Coiled-coil domain-containing protein 9 OS=Homo sapiens GN=CCDC9 PE=1 SV=1	--	--	--	--	--	-	-	-	--
Unigene32658_All	280	0	26	0	3.4716	11.7614	Up	4.40916e-10	2.23442e-09	gi|471221241|ref|XP_004027564.1|	53.1	4e-06	hypothetical protein IMG5_181480, partial [Ichthyophthirius multifiliis] >gi|340501429|gb|EGR28219.1| hypothetical protein IMG5_181480 [Ichthyophthirius multifiliis]	sp|Q8T6B4|ABCF4_DICDI	58.5	3e-09	ABC transporter F family member 4 OS=Dictyostelium discoideum GN=abcF4 PE=3 SV=1	K04952	3e-08	57	rno:83686	cyclic nucleotide gated channel beta 1	-	-	-	--
Unigene35882_All	377	0	35	0	3.4709	11.7611	Up	2.66358e-13	1.62498e-12	gi|350400525|ref|XP_003485864.1|	77.4	2e-13	PREDICTED: zinc finger protein 26-like [Bombus impatiens]	sp|Q7KQZ4|LOLA3_DROME	63.5	1e-10	Longitudinals lacking protein, isoforms A/B/D/L OS=Drosophila melanogaster GN=lola PE=1 SV=1	K09216	8e-07	52.4	rno:365226	ovo	GO:0016199//axon midline choice point recognition;GO:0031987//locomotion involved in locomotory behavior;GO:0045893//positive regulation of transcription, DNA-dependent;GO:0001964//startle response;GO:0007526//larval somatic muscle development;GO:0006357//regulation of transcription from RNA polymerase II promoter;GO:0048813//dendrite morphogenesis;GO:0044719;GO:0008406//gonad development;GO:0007…	GO:0005515//protein binding;GO:0003700//sequence-specific DNA binding transcription factor activity	GO:0005654//nucleoplasm	--
CL6350.Contig2_All	539	0	50	0	3.4681	11.7599	Up	1.14986e-18	8.8037e-18	gi|358339569|dbj|GAA47606.1|	52.8	9e-06	hypothetical protein CLF_100574 [Clonorchis sinensis]	sp|Q55FI4|NOP58_DICDI	49.7	4e-06	Nucleolar protein 58 OS=Dictyostelium discoideum GN=nop58 PE=3 SV=1	K14822	8e-07	53.5	tgu:100219403	rRNA-processing protein CGR1	-	-	-	--
Unigene35327_All	745	0	69	0	3.4626	11.7576	Up	1.84166e-25	1.74565e-24	--	--	--	--	--	--	--	--	--	--	--	--	--	-	-	-	--
CL6528.Contig1_All	432	0	40	0	3.4617	11.7573	Up	4.33702e-15	2.86942e-14	gi|307209935|gb|EFN86713.1|	61.6	1e-08	Protein FAM46C [Harpegnathos saltator]	sp|Q05049|MUC1_XENLA	83.6	1e-16	Integumentary mucin C.1 (Fragment) OS=Xenopus laevis PE=2 SV=1	K10955	2e-16	84.7	acs:100563509	intestinal mucin-2	-	-	-	--
CL9578.Contig2_All	876	0	81	0	3.4569	11.7553	Up	9.40488e-30	9.89609e-29	--	--	--	--	--	--	--	--	--	--	--	--	--	-	-	-	--
CL4653.Contig1_All	206	0	19	0	3.4482	11.7516	Up	1.40585e-07	5.91879e-07	--	--	--	--	--	--	--	--	--	--	--	--	--	-	-	-	--
Unigene34402_All	587	0	54	0	3.4393	11.7479	Up	4.26606e-20	3.44553e-19	--	--	--	--	--	--	--	--	--	--	--	--	--	-	-	-	--
Unigene37724_All	337	0	31	0	3.4391	11.7478	Up	7.17932e-12	4.06045e-11	--	--	--	--	--	--	--	--	--	--	--	--	--	-	-	-	--
Unigene36012_All	882	0	81	0	3.4334	11.7454	Up	9.40488e-30	9.90318e-29	--	--	--	--	--	--	--	--	--	--	--	--	--	-	-	-	--
Unigene35033_All	490	0	45	0	3.4334	11.7454	Up	7.06186e-17	5.04103e-16	--	--	--	--	--	--	--	--	--	--	--	--	--	-	-	-	--
CL3184.Contig2_All	523	0	48	0	3.4312	11.7445	Up	5.96974e-18	4.44301e-17	--	--	--	--	--	--	--	--	--	--	--	--	--	-	-	-	--
Unigene37681_All	229	0	21	0	3.4284	11.7433	Up	2.70788e-08	1.21202e-07	--	--	--	--	--	--	--	--	--	--	--	--	--	-	-	-	--
Unigene35462_All	546	0	50	0	3.4236	11.7413	Up	1.14986e-18	8.80427e-18	gi|195566594|ref|XP_002106865.1|	54.7	2e-06	GD15883 [Drosophila simulans] >gi|194204257|gb|EDX17833.1| GD15883 [Drosophila simulans]	--	--	--	--	--	--	--	--	--	-	-	-	--
Unigene30531_All	579	0	53	0	3.4222	11.7407	Up	9.72036e-20	7.74539e-19	--	--	--	--	--	--	--	--	--	--	--	--	--	-	-	-	--
Unigene15785_All	295	0	27	0	3.4218	11.7405	Up	1.93509e-10	1.0018e-09	--	--	--	--	--	--	--	--	--	--	--	--	--	-	-	-	--
Unigene30755_All	503	0	46	0	3.419	11.7394	Up	3.0993e-17	2.24346e-16	gi|167393670|ref|XP_001740670.1|	54.3	2e-06	hypothetical protein [Entamoeba dispar SAW760] >gi|165895135|gb|EDR22903.1| hypothetical protein, conserved [Entamoeba dispar SAW760]	--	--	--	--	K14822	2e-06	52	tgu:100219403	rRNA-processing protein CGR1	-	-	-	--
CL5084.Contig2_All	536	0	49	0	3.4178	11.7389	Up	2.62e-18	1.97889e-17	--	--	--	--	--	--	--	--	--	--	--	--	--	-	-	-	--
Unigene37534_All	208	0	19	0	3.4151	11.7377	Up	1.40585e-07	5.92962e-07	--	--	--	--	--	--	--	--	--	--	--	--	--	-	-	-	--
Unigene35284_All	208	0	19	0	3.4151	11.7377	Up	1.40585e-07	5.92303e-07	--	--	--	--	--	--	--	--	--	--	--	--	--	-	-	-	--
CL6613.Contig4_All	208	0	19	0	3.4151	11.7377	Up	1.40585e-07	5.90737e-07	--	--	--	--	--	--	--	--	--	--	--	--	--	-	-	-	--
Unigene32593_All	471	0	43	0	3.4132	11.7369	Up	3.6663e-16	2.53973e-15	--	--	--	--	--	--	--	--	--	--	--	--	--	-	-	-	--
CL3614.Contig1_All	241	0	22	0	3.4128	11.7367	Up	1.18843e-08	5.45237e-08	gi|193203538|ref|NP_493042.2|	52.4	7e-06	Protein Y53C10A.10 [Caenorhabditis elegans] >gi|158934259|emb|CAA22144.3| Protein Y53C10A.10 [Caenorhabditis elegans]	sp|Q9QXY4|OGFR_RAT	47.8	6e-06	Opioid growth factor receptor OS=Rattus norvegicus GN=Ogfr PE=1 SV=1	--	--	--	--	--	-	-	-	--
Unigene31183_All	997	0	91	0	3.4124	11.7366	Up	2.49348e-33	2.8269e-32	gi|355785806|gb|EHH65989.1|	54.7	8e-06	hypothetical protein EGM_02875, partial [Macaca fascicularis]	sp|Q6ZRP5|YD019_HUMAN	54.7	3e-07	Putative uncharacterized protein FLJ46204 OS=Homo sapiens PE=5 SV=2	--	--	--	--	--	-	-	-	--
Unigene34057_All	285	0	26	0	3.4107	11.7359	Up	4.40916e-10	2.23356e-09	gi|443701983|gb|ELU00146.1|	63.2	4e-09	hypothetical protein CAPTEDRAFT_200649 [Capitella teleta]	sp|Q55FI4|NOP58_DICDI	58.2	4e-09	Nucleolar protein 58 OS=Dictyostelium discoideum GN=nop58 PE=3 SV=1	K14822	1e-10	65.1	tgu:100219403	rRNA-processing protein CGR1	-	-	-	--
CL1852.Contig2_All	384	0	35	0	3.4076	11.7345	Up	2.66358e-13	1.62329e-12	--	--	--	--	--	--	--	--	--	--	--	--	--	-	-	-	--
Unigene36329_All	406	0	37	0	3.4071	11.7343	Up	5.13044e-14	3.23869e-13	--	--	--	--	--	--	--	--	--	--	--	--	--	-	-	-	--
Unigene36386_All	538	0	49	0	3.4051	11.7335	Up	2.62e-18	1.97863e-17	gi|449280518|gb|EMC87806.1|	59.3	1e-07	Protein PRQFV-amide [Columba livia]	sp|Q55AX2|DOT1L_DICDI	77.4	2e-14	Histone-lysine N-methyltransferase, H3 lysine-79 specific OS=Dictyostelium discoideum GN=dotA PE=2 SV=2	K14822	6e-18	90.5	tgu:100219403	rRNA-processing protein CGR1	-	-	-	--
CL9810.Contig2_All	791	0	72	0	3.403	11.7326	Up	1.55684e-26	1.52069e-25	--	--	--	--	--	--	--	--	--	--	--	--	--	-	-	-	--
Unigene36920_All	473	0	43	0	3.3987	11.7308	Up	3.6663e-16	2.53689e-15	--	--	--	--	--	--	--	--	--	--	--	--	--	-	-	-	--
CL4212.Contig1_All	354	0	32	0	3.3795	11.7226	Up	3.15086e-12	1.81854e-11	--	--	--	--	--	--	--	--	--	--	--	--	--	-	-	-	--
Unigene35406_All	266	0	24	0	3.3732	11.7199	Up	2.2891e-09	1.10457e-08	gi|449271970|gb|EMC82122.1|	55.1	1e-06	hypothetical protein A306_09940, partial [Columba livia]	--	--	--	--	--	--	--	--	--	-	-	-	--
Unigene32517_All	366	0	33	0	3.3709	11.7189	Up	1.38285e-12	8.14227e-12	--	--	--	--	--	--	--	--	--	--	--	--	--	-	-	-	--
Unigene33451_All	200	0	18	0	3.3648	11.7163	Up	3.20326e-07	1.30845e-06	--	--	--	--	--	--	--	--	--	--	--	--	--	-	-	-	--
CL8200.Contig3_All	400	0	36	0	3.3648	11.7163	Up	1.16899e-13	7.25825e-13	--	--	--	--	--	--	--	--	--	--	--	--	--	-	-	-	--
Unigene33385_All	468	0	42	0	3.3552	11.7122	Up	8.35376e-16	5.69984e-15	--	--	--	--	--	--	--	--	--	--	--	--	--	-	-	-	--
CL5740.Contig1_All	223	0	20	0	3.353	11.7112	Up	6.16998e-08	2.67288e-07	--	--	--	--	--	--	--	--	--	--	--	--	--	-	-	-	--
Unigene35783_All	580	0	52	0	3.3519	11.7108	Up	2.21482e-19	1.74028e-18	gi|351708936|gb|EHB11855.1|	55.5	1e-06	Integrator complex subunit 4 [Heterocephalus glaber]	--	--	--	--	--	--	--	--	--	-	-	-	--
CL1791.Contig1_All	2278	0	204	0	3.348	11.7091	Up	9.59044e-74	1.94045e-72	gi|383860504|ref|XP_003705729.1|	311.2	1e-82	PREDICTED: 7SK snRNA methylphosphate capping enzyme-like [Megachile rotundata]	sp|A3KQ55|MEPCE_DANRE	282	3e-75	7SK snRNA methylphosphate capping enzyme OS=Danio rerio GN=mepce PE=2 SV=2	K15190	2e-82	307	tca:657746	7SK snRNA methylphosphate capping enzyme [EC:2.1.1.-]	GO:0016070//RNA metabolic process;GO:0050794//regulation of cellular process	GO:0008276//protein methyltransferase activity;GO:0008649//rRNA methyltransferase activity;GO:0008171//O-methyltransferase activity;GO:0008175//tRNA methyltransferase activity;GO:0008170//N-methyltransferase activity	-	--
Unigene35941_All	268	0	24	0	3.348	11.7091	Up	2.2891e-09	1.10539e-08	--	--	--	--	--	--	--	--	--	--	--	--	--	-	-	-	--
CL8264.Contig2_All	257	0	23	0	3.3458	11.7081	Up	5.21578e-09	2.4638e-08	--	--	--	--	--	--	--	--	--	--	--	--	--	-	-	-	--
CL6251.Contig5_All	425	0	38	0	3.3428	11.7068	Up	2.25164e-14	1.44317e-13	gi|347969690|ref|XP_001230990.3|	56.6	4e-07	AGAP003329-PA [Anopheles gambiae str. PEST] >gi|333469226|gb|EAU76790.3| AGAP003329-PA [Anopheles gambiae str. PEST]	sp|P06719|KNOB_PLAFN	50.4	1e-06	Knob-associated histidine-rich protein OS=Plasmodium falciparum (isolate NF7 / Ghana) GN=SD17 PE=4 SV=1	K11319	6e-06	49.7	dgr:Dgri_GH12806	inhibitor of growth protein 3	-	-	-	--
Unigene32490_All	1264	0	113	0	3.3423	11.7066	Up	3.37604e-41	4.45022e-40	gi|242014463|ref|XP_002427909.1|	75.5	6e-12	paramyosin, putative [Pediculus humanus corporis] >gi|212512393|gb|EEB15171.1| paramyosin, putative [Pediculus humanus corporis]	sp|Q9NSC5|HOME3_HUMAN	61.2	5e-09	Homer protein homolog 3 OS=Homo sapiens GN=HOMER3 PE=1 SV=2	K15010	2e-08	60.8	mcc:719647	homer	-	GO:0005515//protein binding	GO:0044424//intracellular part;GO:0016020//membrane	--
Unigene36180_All	593	0	53	0	3.3414	11.7062	Up	9.72036e-20	7.74696e-19	--	--	--	--	--	--	--	--	--	--	--	--	--	-	-	-	--
Unigene36483_All	459	0	41	0	3.3395	11.7054	Up	1.90343e-15	1.27862e-14	gi|119624987|gb|EAX04582.1|	22.3	2e-07	hCG1999844 [Homo sapiens]	sp|Q8MP30|Y7791_DICDI	48.5	6e-08	Uncharacterized histidine-rich protein DDB_G0274557 OS=Dictyostelium discoideum GN=DDB_G0274557 PE=4 SV=1	K09395	4e-06	44.7	mcc:704969	forkhead box protein B	-	-	-	--
CL6809.Contig1_All	280	0	25	0	3.338	11.7048	Up	1.00464e-09	4.9737e-09	--	--	--	--	--	--	--	--	--	--	--	--	--	-	-	-	--
CL7983.Contig1_All	549	0	49	0	3.3368	11.7042	Up	2.62e-18	1.97978e-17	gi|322803058|gb|EFZ23146.1|	53.5	5e-06	hypothetical protein SINV_01108 [Solenopsis invicta]	--	--	--	--	--	--	--	--	--	-	-	-	--
Unigene30451_All	629	0	56	0	3.3285	11.7007	Up	8.2171e-21	6.78486e-20	gi|195125912|ref|XP_002007418.1|	57.4	5e-07	GI12938 [Drosophila mojavensis] >gi|193919027|gb|EDW17894.1| GI12938 [Drosophila mojavensis]	--	--	--	--	--	--	--	--	--	-	-	-	--
CL5987.Contig2_All	573	0	51	0	3.3276	11.7003	Up	5.0465e-19	3.9132e-18	--	--	--	--	--	--	--	--	--	--	--	--	--	-	-	-	--
Unigene30750_All	506	0	45	0	3.3249	11.6991	Up	7.06186e-17	5.04287e-16	--	--	--	--	--	--	--	--	--	--	--	--	--	-	-	-	--
Unigene31129_All	315	0	28	0	3.3232	11.6984	Up	8.49272e-11	4.50138e-10	gi|268637982|ref|XP_641240.2|	108.2	1e-22	PA14 domain-containing protein [Dictyostelium discoideum AX4] >gi|256012962|gb|EAL67275.2| PA14 domain-containing protein [Dictyostelium discoideum AX4]	sp|P54704|SP85_DICDI	130	5e-31	Spore coat protein SP85 OS=Dictyostelium discoideum GN=pspB PE=1 SV=2	K06824	8e-20	95.5	xtr:100488614	nephronectin	-	-	-	--
Unigene35464_All	214	0	19	0	3.3193	11.6967	Up	1.40585e-07	5.90462e-07	--	--	--	--	--	--	--	--	--	--	--	--	--	-	-	-	--
Unigene36871_All	406	0	36	0	3.315	11.6948	Up	1.16899e-13	7.25671e-13	--	--	--	--	--	--	--	--	--	--	--	--	--	-	-	-	--
Unigene36846_All	282	0	25	0	3.3144	11.6945	Up	1.00464e-09	4.96951e-09	--	--	--	--	--	--	--	--	--	--	--	--	--	-	-	-	--
Unigene37454_All	519	0	46	0	3.3136	11.6942	Up	3.0993e-17	2.24526e-16	--	--	--	--	--	--	--	--	--	--	--	--	--	-	-	-	--
Unigene32526_All	237	0	21	0	3.3127	11.6938	Up	2.70788e-08	1.21239e-07	--	--	--	--	--	--	--	--	--	--	--	--	--	-	-	-	--
CL2238.Contig1_All	350	0	31	0	3.3113	11.6932	Up	7.17932e-12	4.05909e-11	--	--	--	--	--	--	--	--	--	--	--	--	--	-	-	-	--
CL6261.Contig1_All	271	0	24	0	3.3109	11.693	Up	2.2891e-09	1.10344e-08	--	--	--	--	--	--	--	--	--	--	--	--	--	-	-	-	--
Unigene32495_All	305	0	27	0	3.3096	11.6924	Up	1.93509e-10	1.00397e-09	gi|224495986|ref|NP_001139095.1|	58.2	1e-07	uncharacterized protein LOC100001558 [Danio rerio]	sp|Q55FI4|NOP58_DICDI	51.2	5e-07	Nucleolar protein 58 OS=Dictyostelium discoideum GN=nop58 PE=3 SV=1	K04948	8e-07	52.4	dre:572249	cyclic nucleotide gated channel alpha 1	-	-	-	--
CL172.Contig1_All	226	0	20	0	3.3085	11.692	Up	6.16998e-08	2.67396e-07	--	--	--	--	--	--	--	--	--	--	--	--	--	-	-	-	--
CL7041.Contig1_All	452	0	40	0	3.3085	11.692	Up	4.33702e-15	2.86732e-14	--	--	--	--	--	--	--	--	--	--	--	--	--	-	-	-	--
Unigene35529_All	373	0	33	0	3.3076	11.6916	Up	1.38285e-12	8.13412e-12	--	--	--	--	--	--	--	--	--	--	--	--	--	-	-	-	--
CL9736.Contig2_All	815	0	72	0	3.3028	11.6895	Up	1.55684e-26	1.52182e-25	--	--	--	--	--	--	--	--	--	--	--	--	--	-	-	-	--
Unigene37963_All	317	0	28	0	3.3022	11.6892	Up	8.49272e-11	4.50402e-10	--	--	--	--	--	--	--	--	--	--	--	--	--	-	-	-	--
Unigene30478_All	589	0	52	0	3.3006	11.6885	Up	2.21482e-19	1.74179e-18	--	--	--	--	--	--	--	--	--	--	--	--	--	-	-	-	--
Unigene36129_All	545	0	48	0	3.2927	11.6851	Up	5.96974e-18	4.43991e-17	--	--	--	--	--	--	--	--	--	--	--	--	--	-	-	-	--
CL6816.Contig1_All	216	0	19	0	3.2886	11.6833	Up	1.40585e-07	5.91307e-07	--	--	--	--	--	--	--	--	--	--	--	--	--	-	-	-	--
Unigene32699_All	216	0	19	0	3.2886	11.6833	Up	1.40585e-07	5.91096e-07	--	--	--	--	--	--	--	--	--	--	--	--	--	-	-	-	--
CL519.Contig2_All	489	0	43	0	3.2875	11.6828	Up	3.6663e-16	2.53823e-15	--	--	--	--	--	--	--	--	--	--	--	--	--	-	-	-	--
Unigene30840_All	273	0	24	0	3.2867	11.6824	Up	2.2891e-09	1.10657e-08	--	--	--	--	--	--	--	--	--	--	--	--	--	-	-	-	--
Unigene30702_All	910	0	80	0	3.2867	11.6824	Up	2.14292e-29	2.23722e-28	--	--	--	--	--	--	--	--	--	--	--	--	--	-	-	-	--
Unigene30559_All	273	0	24	0	3.2867	11.6824	Up	2.2891e-09	1.10552e-08	--	--	--	--	--	--	--	--	--	--	--	--	--	-	-	-	--
CL7463.Contig2_All	491	0	43	0	3.2741	11.6769	Up	3.6663e-16	2.53853e-15	--	--	--	--	--	--	--	--	--	--	--	--	--	-	-	-	--
Unigene34614_All	343	0	30	0	3.2699	11.675	Up	1.63583e-11	9.05068e-11	--	--	--	--	--	--	--	--	--	--	--	--	--	-	-	-	--
CL5125.Contig2_All	778	0	68	0	3.2677	11.6741	Up	4.19626e-25	3.94286e-24	--	--	--	--	--	--	--	--	--	--	--	--	--	-	-	-	--
Unigene32534_All	332	0	29	0	3.2657	11.6732	Up	3.72728e-11	2.01843e-10	--	--	--	--	--	--	--	--	--	--	--	--	--	-	-	-	--
Unigene38034_All	321	0	28	0	3.2611	11.6711	Up	8.49272e-11	4.50972e-10	--	--	--	--	--	--	--	--	--	--	--	--	--	-	-	-	--
Unigene35982_All	1147	0	100	0	3.2595	11.6704	Up	1.50632e-36	1.8182e-35	--	--	--	--	--	--	--	--	--	--	--	--	--	-	-	-	--
Unigene34443_All	264	0	23	0	3.2571	11.6694	Up	5.21578e-09	2.46459e-08	--	--	--	--	--	--	--	--	--	--	--	--	--	-	-	-	--
Unigene31039_All	287	0	25	0	3.2566	11.6692	Up	1.00464e-09	4.98525e-09	--	--	--	--	--	--	--	--	--	--	--	--	--	-	-	-	--
Unigene15937_All	1644	9	22909	0.1601	520.972	11.668	Up	0	0	gi|321459565|gb|EFX70617.1|	256.1	3e-66	hypothetical protein DAPPUDRAFT_328011 [Daphnia pulex]	--	--	--	--	--	--	--	--	--	-	-	-	--
Unigene29469_All	1000	0	87	0	3.2526	11.6674	Up	6.72088e-32	7.40879e-31	--	--	--	--	--	--	--	--	--	--	--	--	--	-	-	-	--
CL4663.Contig1_All	725	0	63	0	3.2487	11.6656	Up	2.57712e-23	2.30068e-22	gi|358339569|dbj|GAA47606.1|	54.3	6e-06	hypothetical protein CLF_100574 [Clonorchis sinensis]	sp|Q55FI4|NOP58_DICDI	53.1	6e-07	Nucleolar protein 58 OS=Dictyostelium discoideum GN=nop58 PE=3 SV=1	K04948	1e-06	53.9	dre:572249	cyclic nucleotide gated channel alpha 1	-	-	-	--
CL6472.Contig1_All	484	0	42	0	3.2443	11.6637	Up	8.35376e-16	5.69753e-15	--	--	--	--	--	--	--	--	--	--	--	--	--	-	-	-	--
Unigene36422_All	3123	0	271	0	3.2442	11.6636	Up	1.04467e-97	2.66392e-96	--	--	--	--	--	--	--	--	--	--	--	--	--	-	-	-	--
Unigene37840_All	681	0	59	0	3.239	11.6613	Up	6.94632e-22	5.94132e-21	--	--	--	--	--	--	--	--	--	--	--	--	--	-	-	-	--
Unigene34365_All	231	0	20	0	3.2369	11.6604	Up	6.16998e-08	2.66434e-07	--	--	--	--	--	--	--	--	--	--	--	--	--	-	-	-	--
Unigene32666_All	208	0	18	0	3.2353	11.6597	Up	3.20326e-07	1.30645e-06	--	--	--	--	--	--	--	--	--	--	--	--	--	-	-	-	--
Unigene35301_All	405	0	35	0	3.2309	11.6577	Up	2.66358e-13	1.62405e-12	--	--	--	--	--	--	--	--	--	--	--	--	--	-	-	-	--
CL1509.Contig2_All	903	0	78	0	3.2294	11.6571	Up	1.11254e-28	1.14173e-27	gi|313212912|emb|CBY36817.1|	58.2	6e-07	unnamed protein product [Oikopleura dioica]	sp|Q8MP30|Y7791_DICDI	73.6	6e-13	Uncharacterized histidine-rich protein DDB_G0274557 OS=Dictyostelium discoideum GN=DDB_G0274557 PE=4 SV=1	K10955	8e-14	78.2	acs:100563509	intestinal mucin-2	-	-	-	--
CL4551.Contig2_All	313	0	27	0	3.225	11.6551	Up	1.93509e-10	1.00189e-09	--	--	--	--	--	--	--	--	--	--	--	--	--	-	-	-	--
Unigene32607_All	511	0	44	0	3.2192	11.6525	Up	1.60906e-16	1.13198e-15	--	--	--	--	--	--	--	--	--	--	--	--	--	-	-	-	--
Unigene36919_All	244	0	21	0	3.2177	11.6518	Up	2.70788e-08	1.2105e-07	--	--	--	--	--	--	--	--	--	--	--	--	--	-	-	-	--
CL9217.Contig3_All	337	0	29	0	3.2172	11.6516	Up	3.72728e-11	2.02178e-10	--	--	--	--	--	--	--	--	--	--	--	--	--	-	-	-	--
Unigene37566_All	291	0	25	0	3.2119	11.6492	Up	1.00464e-09	4.98398e-09	gi|294950775|ref|XP_002786767.1|	64.3	2e-09	hypothetical protein Pmar_PMAR008893 [Perkinsus marinus ATCC 50983] >gi|239901121|gb|EER18563.1| hypothetical protein Pmar_PMAR008893 [Perkinsus marinus ATCC 50983]	sp|P21260|YPRO_OWEFU	62	3e-10	Uncharacterized proline-rich protein (Fragment) OS=Owenia fusiformis PE=4 SV=1	K11728	2e-09	60.8	acs:100552143	nucleosome-remodeling factor subunit BPTF	-	-	-	--
Unigene37933_All	233	0	20	0	3.2091	11.648	Up	6.16998e-08	2.66727e-07	--	--	--	--	--	--	--	--	--	--	--	--	--	-	-	-	--
Unigene37093_All	944	0	81	0	3.2079	11.6474	Up	9.40488e-30	9.89963e-29	--	--	--	--	--	--	--	--	--	--	--	--	--	-	-	-	--
CL5169.Contig4_All	676	3	7511	0.1298	415.395	11.644	Up	0	0	gi|326433960|gb|EGD79530.1|	55.8	1e-06	hypothetical protein PTSG_12992 [Salpingoeca sp. ATCC 50818]	--	--	--	--	--	--	--	--	--	-	-	-	--
Unigene33173_All	339	0	29	0	3.1982	11.643	Up	3.72728e-11	2.01806e-10	--	--	--	--	--	--	--	--	--	--	--	--	--	-	-	-	--
Unigene33542_All	234	0	20	0	3.1954	11.6418	Up	6.16998e-08	2.67229e-07	--	--	--	--	--	--	--	--	--	--	--	--	--	-	-	-	--
Unigene35455_All	363	0	31	0	3.1928	11.6406	Up	7.17932e-12	4.0546e-11	--	--	--	--	--	--	--	--	--	--	--	--	--	-	-	-	--
Unigene32554_All	445	0	38	0	3.1925	11.6405	Up	2.25164e-14	1.44482e-13	--	--	--	--	--	--	--	--	--	--	--	--	--	-	-	-	--
Unigene37848_All	305	0	26	0	3.187	11.638	Up	4.40916e-10	2.23144e-09	--	--	--	--	--	--	--	--	--	--	--	--	--	-	-	-	--
CL9703.Contig1_All	388	0	33	0	3.1797	11.6347	Up	1.38285e-12	8.12884e-12	--	--	--	--	--	--	--	--	--	--	--	--	--	-	-	-	--
Unigene36377_All	341	0	29	0	3.1795	11.6346	Up	3.72728e-11	2.01899e-10	--	--	--	--	--	--	--	--	--	--	--	--	--	-	-	-	--
CL8077.Contig1_All	671	0	57	0	3.1759	11.6329	Up	3.60632e-21	3.0148e-20	gi|195112028|ref|XP_002000578.1|	115.5	2e-24	GI10305 [Drosophila mojavensis] >gi|193917172|gb|EDW16039.1| GI10305 [Drosophila mojavensis]	sp|Q01406|SRC8_CHICK	242	6e-64	Src substrate protein p85 OS=Gallus gallus GN=CTTN1 PE=1 SV=1	K06106	4e-76	284	dmo:Dmoj_GI10305	cortactin	GO:0008360//regulation of cell shape;GO:0048260//positive regulation of receptor-mediated endocytosis;GO:0007010//cytoskeleton organization;GO:0007298//border follicle cell migration;GO:0007301//female germline ring canal formation	GO:0070064//proline-rich region binding	GO:0070864//sperm individualization complex;GO:0043234//protein complex;GO:0030478//actin cap;GO:0005886//plasma membrane	--
Unigene35459_All	518	0	44	0	3.1757	11.6329	Up	1.60906e-16	1.13123e-15	--	--	--	--	--	--	--	--	--	--	--	--	--	-	-	-	--
CL2315.Contig2_All	7995	263	652361	0.9619	3050.56	11.6309	Up	0	0	gi|321468892|gb|EFX79875.1|	176.4	2e-41	hypothetical protein DAPPUDRAFT_304358 [Daphnia pulex]	sp|P35074|RPB1_CAEBR	112	1e-23	DNA-directed RNA polymerase II subunit RPB1 OS=Caenorhabditis briggsae GN=rpb-1 PE=3 SV=2	K03006	5e-23	112	cbr:CBG05355	DNA-directed RNA polymerase II subunit RPB1 [EC:2.7.7.6]	-	-	-	--
Unigene37441_All	354	0	30	0	3.1683	11.6295	Up	1.63583e-11	9.06433e-11	--	--	--	--	--	--	--	--	--	--	--	--	--	-	-	-	--
Unigene33401_All	413	0	35	0	3.1683	11.6295	Up	2.66358e-13	1.62296e-12	gi|358339569|dbj|GAA47606.1|	55.8	7e-07	hypothetical protein CLF_100574 [Clonorchis sinensis]	sp|Q55FI4|NOP58_DICDI	64.3	7e-11	Nucleolar protein 58 OS=Dictyostelium discoideum GN=nop58 PE=3 SV=1	K14822	9e-14	75.5	tgu:100219403	rRNA-processing protein CGR1	-	-	-	--
Unigene36253_All	248	0	21	0	3.1658	11.6284	Up	2.70788e-08	1.20917e-07	--	--	--	--	--	--	--	--	--	--	--	--	--	-	-	-	--
Unigene30565_All	272	0	23	0	3.1613	11.6263	Up	5.21578e-09	2.46044e-08	--	--	--	--	--	--	--	--	--	--	--	--	--	-	-	-	--
Unigene33380_All	213	0	18	0	3.1594	11.6254	Up	3.20326e-07	1.30836e-06	--	--	--	--	sp|O97239|DOP1_PLAF7	50.1	1e-06	Protein dopey homolog PFC0245c OS=Plasmodium falciparum (isolate 3D7) GN=PFC0245c PE=2 SV=1	--	--	--	--	--	-	-	-	--
Unigene33616_All	296	0	25	0	3.1576	11.6246	Up	1.00464e-09	4.98104e-09	--	--	--	--	--	--	--	--	--	--	--	--	--	-	-	-	--
CL3879.Contig3_All	557	0	47	0	3.1547	11.6233	Up	1.36022e-17	9.99381e-17	--	--	--	--	--	--	--	--	--	--	--	--	--	-	-	-	--
CL3245.Contig2_All	273	0	23	0	3.1497	11.621	Up	5.21578e-09	2.46172e-08	--	--	--	--	--	--	--	--	--	--	--	--	--	-	-	-	--
CL6000.Contig2_All	1021	0	86	0	3.1491	11.6207	Up	1.53137e-31	1.67461e-30	--	--	--	--	--	--	--	--	--	--	--	--	--	-	-	-	--
Unigene30582_All	380	0	32	0	3.1483	11.6204	Up	3.15086e-12	1.81898e-11	--	--	--	--	--	--	--	--	--	--	--	--	--	-	-	-	--
Unigene32736_All	475	0	40	0	3.1483	11.6204	Up	4.33702e-15	2.86845e-14	gi|449278435|gb|EMC86277.1|	53.5	3e-06	Translation initiation factor IF-2 [Columba livia]	sp|Q55FI4|NOP58_DICDI	48.5	6e-06	Nucleolar protein 58 OS=Dictyostelium discoideum GN=nop58 PE=3 SV=1	K14822	8e-09	59.7	tgu:100219403	rRNA-processing protein CGR1	-	-	-	--
Unigene32474_All	202	0	17	0	3.1464	11.6195	Up	7.29874e-07	2.87092e-06	--	--	--	--	--	--	--	--	--	--	--	--	--	-	-	-	--
Unigene32711_All	226	0	19	0	3.1431	11.618	Up	1.40585e-07	5.9154e-07	gi|444725450|gb|ELW66014.1|	54.7	1e-06	Zinc finger protein 318 [Tupaia chinensis]	--	--	--	--	--	--	--	--	--	-	-	-	--
CL9917.Contig2_All	250	0	21	0	3.1404	11.6167	Up	2.70788e-08	1.21054e-07	--	--	--	--	--	--	--	--	--	--	--	--	--	-	-	-	--
Unigene34394_All	381	0	32	0	3.14	11.6165	Up	3.15086e-12	1.81988e-11	gi|119627579|gb|EAX07174.1|	55.8	7e-07	hCG1793893 [Homo sapiens]	sp|Q9UPS6|SET1B_HUMAN	69.3	2e-12	Histone-lysine N-methyltransferase SETD1B OS=Homo sapiens GN=SETD1B PE=1 SV=2	K12831	2e-13	74.7	isc:IscW_ISCW010601	splicing factor 3B subunit 4	-	-	-	--
Unigene33585_All	514	0	43	0	3.1276	11.6108	Up	3.6663e-16	2.53943e-15	--	--	--	--	--	--	--	--	--	--	--	--	--	-	-	-	--
CL4930.Contig2_All	790	0	66	0	3.1234	11.6089	Up	2.17858e-24	2.00598e-23	--	--	--	--	--	--	--	--	--	--	--	--	--	-	-	-	--
CL6014.Contig2_All	408	0	34	0	3.1155	11.6052	Up	6.06902e-13	3.63372e-12	--	--	--	--	--	--	--	--	--	--	--	--	--	-	-	-	--
Unigene33231_All	276	0	23	0	3.1155	11.6052	Up	5.21578e-09	2.4633e-08	gi|270003248|gb|EEZ99695.1|	52.8	6e-06	hypothetical protein TcasGA2_TC002455 [Tribolium castaneum]	sp|Q55AX2|DOT1L_DICDI	47.4	7e-06	Histone-lysine N-methyltransferase, H3 lysine-79 specific OS=Dictyostelium discoideum GN=dotA PE=2 SV=2	--	--	--	--	--	-	-	-	--
CL7564.Contig1_All	420	0	35	0	3.1155	11.6052	Up	2.66358e-13	1.62355e-12	gi|237831337|ref|XP_002364966.1|	54.3	2e-06	hypothetical protein TGME49_057300 [Toxoplasma gondii ME49] >gi|211962630|gb|EEA97825.1| hypothetical protein TGME49_057300 [Toxoplasma gondii ME49] >gi|221506869|gb|EEE32486.1| conserved hypothetical protein [Toxoplasma gondii VEG]	--	--	--	--	K07371	1e-05	48.9	tgu:100230399	B-cell linker protein	-	-	-	--
Unigene33132_All	914	0	76	0	3.1087	11.6021	Up	5.77598e-28	5.82279e-27	--	--	--	--	--	--	--	--	--	--	--	--	--	-	-	-	--
Unigene37486_All	265	0	22	0	3.1038	11.5998	Up	1.18843e-08	5.45557e-08	--	--	--	--	--	--	--	--	--	--	--	--	--	-	-	-	--
CL9959.Contig1_All	735	0	61	0	3.1028	11.5994	Up	1.33797e-22	1.17001e-21	--	--	--	--	--	--	--	--	--	--	--	--	--	-	-	-	--
Unigene36659_All	229	0	19	0	3.1019	11.5989	Up	1.40585e-07	5.90251e-07	--	--	--	--	--	--	--	--	--	--	--	--	--	-	-	-	--
CL5091.Contig1_All	1534	0	127	0	3.0952	11.5958	Up	3.3208e-46	4.74737e-45	--	--	--	--	--	--	--	--	--	--	--	--	--	-	-	-	--
Unigene31063_All	544	0	45	0	3.0926	11.5946	Up	7.06186e-17	5.0444e-16	--	--	--	--	--	--	--	--	--	--	--	--	--	-	-	-	--
Unigene33884_All	266	0	22	0	3.0921	11.5944	Up	1.18843e-08	5.45046e-08	--	--	--	--	--	--	--	--	--	--	--	--	--	-	-	-	--
CL5273.Contig1_All	484	0	40	0	3.0898	11.5933	Up	4.33702e-15	2.8691e-14	gi|351708936|gb|EHB11855.1|	76.3	5e-13	Integrator complex subunit 4 [Heterocephalus glaber]	sp|A0JMT0|CA1AB_XENLA	56.6	2e-08	Chromatin assembly factor 1 subunit A-B OS=Xenopus laevis GN=chaf1a-b PE=2 SV=2	K14822	1e-09	62.8	tgu:100219403	rRNA-processing protein CGR1	-	-	-	--
Unigene37884_All	400	0	33	0	3.0844	11.5908	Up	1.38285e-12	8.1325e-12	--	--	--	--	--	--	--	--	--	--	--	--	--	-	-	-	--
Unigene36023_All	231	0	19	0	3.075	11.5864	Up	1.40585e-07	5.91286e-07	--	--	--	--	--	--	--	--	--	--	--	--	--	-	-	-	--
CL4725.Contig2_All	280	0	23	0	3.071	11.5845	Up	5.21578e-09	2.4636e-08	--	--	--	--	--	--	--	--	--	--	--	--	--	-	-	-	--
Unigene34051_All	207	0	17	0	3.0704	11.5842	Up	7.29874e-07	2.87073e-06	--	--	--	--	--	--	--	--	--	--	--	--	--	-	-	-	--
Unigene30408_All	670	0	55	0	3.069	11.5836	Up	1.87229e-20	1.52983e-19	--	--	--	--	--	--	--	--	--	--	--	--	--	-	-	-	--
CL3803.Contig4_All	244	0	20	0	3.0644	11.5814	Up	6.16998e-08	2.67002e-07	--	--	--	--	--	--	--	--	--	--	--	--	--	-	-	-	--
Unigene36288_All	1440	0	118	0	3.0636	11.581	Up	5.4971e-43	7.46806e-42	gi|449279823|gb|EMC87288.1|	55.8	6e-06	Translation initiation factor IF-2 [Columba livia]	sp|Q55AX2|DOT1L_DICDI	62.4	2e-09	Histone-lysine N-methyltransferase, H3 lysine-79 specific OS=Dictyostelium discoideum GN=dotA PE=2 SV=2	K14822	5e-14	79.7	tgu:100219403	rRNA-processing protein CGR1	-	-	-	--
CL9794.Contig1_All	403	0	33	0	3.0614	11.58	Up	1.38285e-12	8.13046e-12	--	--	--	--	--	--	--	--	--	--	--	--	--	-	-	-	--
Unigene36143_All	208	0	17	0	3.0556	11.5772	Up	7.29874e-07	2.86814e-06	--	--	--	--	--	--	--	--	--	--	--	--	--	-	-	-	--
Unigene37780_All	306	0	25	0	3.0544	11.5767	Up	1.00464e-09	4.98146e-09	--	--	--	--	--	--	--	--	--	--	--	--	--	-	-	-	--
Unigene36904_All	233	0	19	0	3.0487	11.574	Up	1.40585e-07	5.919e-07	--	--	--	--	--	--	--	--	--	--	--	--	--	-	-	-	--
Unigene34848_All	233	0	19	0	3.0487	11.574	Up	1.40585e-07	5.90694e-07	--	--	--	--	--	--	--	--	--	--	--	--	--	-	-	-	--
Unigene32582_All	356	0	29	0	3.0455	11.5725	Up	3.72728e-11	2.02131e-10	gi|449273454|gb|EMC82948.1|	55.8	7e-07	Reticulocyte-binding protein 2 like protein a [Columba livia]	sp|Q54QQ2|Y5634_DICDI	47	1e-05	Uncharacterized protein DDB_G0283697 OS=Dictyostelium discoideum GN=DDB_G0283697 PE=4 SV=1	K04572	2e-06	50.8	dre:793912	neurofilament light polypeptide	-	-	-	--
Unigene33980_All	356	0	29	0	3.0455	11.5725	Up	3.72728e-11	2.01731e-10	--	--	--	--	--	--	--	--	--	--	--	--	--	-	-	-	--
Unigene37738_All	393	0	32	0	3.0442	11.5718	Up	3.15086e-12	1.82023e-11	gi|312067526|ref|XP_003136784.1|	58.5	1e-07	hypothetical protein LOAG_01196 [Loa loa] >gi|307768044|gb|EFO27278.1| hypothetical protein LOAG_01196 [Loa loa]	--	--	--	--	--	--	--	--	--	-	-	-	--
Unigene30013_All	467	0	38	0	3.0421	11.5709	Up	2.25164e-14	1.44514e-13	--	--	--	--	--	--	--	--	--	--	--	--	--	-	-	-	--
CL5223.Contig1_All	824	0	67	0	3.0399	11.5698	Up	9.56132e-25	8.89296e-24	--	--	--	--	--	--	--	--	--	--	--	--	--	-	-	-	--
Unigene36660_All	283	0	23	0	3.0384	11.5691	Up	5.21578e-09	2.46281e-08	--	--	--	--	--	--	--	--	--	--	--	--	--	-	-	-	--
CL3844.Contig2_All	1281	0	104	0	3.0353	11.5676	Up	5.58854e-38	6.94535e-37	gi|237831337|ref|XP_002364966.1|	34.7	1e-06	hypothetical protein TGME49_057300 [Toxoplasma gondii ME49] >gi|211962630|gb|EEA97825.1| hypothetical protein TGME49_057300 [Toxoplasma gondii ME49] >gi|221506869|gb|EEE32486.1| conserved hypothetical protein [Toxoplasma gondii VEG]	sp|Q8MP30|Y7791_DICDI	52.4	2e-06	Uncharacterized histidine-rich protein DDB_G0274557 OS=Dictyostelium discoideum GN=DDB_G0274557 PE=4 SV=1	K02524	9e-07	38.1	dwi:Dwil_GK18994	DNA binding protein (fs(1)K10, female sterile(1)K10)	-	-	-	--
Unigene36099_All	271	0	22	0	3.035	11.5675	Up	1.18843e-08	5.45855e-08	--	--	--	--	--	--	--	--	--	--	--	--	--	-	-	-	--
Unigene33720_All	259	0	21	0	3.0313	11.5657	Up	2.70788e-08	1.21359e-07	gi|170595123|ref|XP_001902255.1|	58.9	8e-08	U88 [Brugia malayi]	sp|Q54TE3|GTAJ_DICDI	58.2	4e-09	GATA zinc finger domain-containing protein 10 OS=Dictyostelium discoideum GN=gtaJ PE=4 SV=1	K04446	4e-07	53.5	dmo:Dmoj_GI15077	nuclear factor of activated T-cells, cytoplasmic, calcineurin-dependent	-	GO:0097159//organic cyclic compound binding;GO:1901363;GO:0016787//hydrolase activity	GO:0043229//intracellular organelle	--
CL2353.Contig3_All	259	0	21	0	3.0313	11.5657	Up	2.70788e-08	1.21142e-07	--	--	--	--	--	--	--	--	--	--	--	--	--	-	-	-	--
CL10353.Contig5_All	222	0	18	0	3.0313	11.5657	Up	3.20326e-07	1.30636e-06	--	--	--	--	--	--	--	--	--	--	--	--	--	-	-	-	--
Unigene37939_All	259	0	21	0	3.0313	11.5657	Up	2.70788e-08	1.21059e-07	--	--	--	--	--	--	--	--	--	--	--	--	--	-	-	-	--
Unigene36130_All	222	0	18	0	3.0313	11.5657	Up	3.20326e-07	1.30519e-06	--	--	--	--	--	--	--	--	--	--	--	--	--	-	-	-	--
CL245.Contig12_All	284	0	23	0	3.0277	11.564	Up	5.21578e-09	2.46133e-08	--	--	--	--	--	--	--	--	--	--	--	--	--	-	-	-	--
Unigene32597_All	544	0	44	0	3.0239	11.5622	Up	1.60906e-16	1.1313e-15	--	--	--	--	--	--	--	--	--	--	--	--	--	-	-	-	--
Unigene35242_All	470	0	38	0	3.0227	11.5616	Up	2.25164e-14	1.44498e-13	--	--	--	--	--	--	--	--	--	--	--	--	--	-	-	-	--
Unigene34108_All	260	0	21	0	3.0196	11.5601	Up	2.70788e-08	1.21225e-07	--	--	--	--	--	--	--	--	--	--	--	--	--	-	-	-	--
Unigene37168_All	223	0	18	0	3.0177	11.5592	Up	3.20326e-07	1.30945e-06	--	--	--	--	--	--	--	--	--	--	--	--	--	-	-	-	--
Unigene32463_All	496	0	40	0	3.015	11.5579	Up	4.33702e-15	2.87136e-14	--	--	--	--	--	--	--	--	--	--	--	--	--	-	-	-	--
Unigene35972_All	248	0	20	0	3.015	11.5579	Up	6.16998e-08	2.66669e-07	gi|326578464|gb|ADZ95815.1|	56.2	5e-07	reverse transcriptase, partial [Anteros formosus]	--	--	--	--	--	--	--	--	--	-	-	-	--
Unigene34897_All	273	0	22	0	3.0128	11.5569	Up	1.18843e-08	5.45003e-08	--	--	--	--	--	--	--	--	--	--	--	--	--	-	-	-	--
Unigene36054_All	584	0	47	0	3.0088	11.555	Up	1.36022e-17	9.99818e-17	--	--	--	--	--	--	--	--	--	--	--	--	--	-	-	-	--
CL10108.Contig1_All	460	0	37	0	3.0071	11.5542	Up	5.13044e-14	3.24252e-13	--	--	--	--	--	--	--	--	--	--	--	--	--	-	-	-	--
Unigene33143_All	398	0	32	0	3.0059	11.5536	Up	3.15086e-12	1.8188e-11	--	--	--	--	--	--	--	--	--	--	--	--	--	-	-	-	--
Unigene32922_All	224	0	18	0	3.0042	11.5528	Up	3.20326e-07	1.3055e-06	--	--	--	--	--	--	--	--	--	--	--	--	--	-	-	-	--
Unigene36874_All	872	0	70	0	3.0012	11.5513	Up	8.08266e-26	7.73807e-25	--	--	--	--	--	--	--	--	--	--	--	--	--	-	-	-	--
CL6961.Contig1_All	1010	0	81	0	2.9983	11.5499	Up	9.40488e-30	9.89874e-29	gi|57869788|gb|AAW57775.1|	114.4	9e-24	Parcxpwnx05 [Periplaneta americana]	--	--	--	--	K06892	1e-15	84.7	spu:760899		-	-	-	--
Unigene35465_All	237	0	19	0	2.9972	11.5494	Up	1.40585e-07	5.90969e-07	--	--	--	--	--	--	--	--	--	--	--	--	--	-	-	-	--
Unigene34017_All	287	0	23	0	2.9961	11.5489	Up	5.21578e-09	2.46558e-08	--	--	--	--	--	--	--	--	--	--	--	--	--	-	-	-	--
Unigene33709_All	312	0	25	0	2.9957	11.5487	Up	1.00464e-09	4.9802e-09	--	--	--	--	--	--	--	--	--	--	--	--	--	-	-	-	--
Unigene34945_All	601	0	48	0	2.9859	11.544	Up	5.96974e-18	4.44019e-17	--	--	--	--	--	--	--	--	--	--	--	--	--	-	-	-	--
CL2304.Contig2_All	351	0	28	0	2.9824	11.5423	Up	8.49272e-11	4.50199e-10	--	--	--	--	--	--	--	--	--	--	--	--	--	-	-	-	--
Unigene35556_All	514	0	41	0	2.9822	11.5422	Up	1.90343e-15	1.27847e-14	gi|328708040|ref|XP_003243583.1|	57.4	3e-07	PREDICTED: RNA-directed DNA polymerase from mobile element jockey-like [Acyrthosiphon pisum]	--	--	--	--	--	--	--	--	--	-	-	-	--
Unigene34915_All	301	0	24	0	2.981	11.5416	Up	2.2891e-09	1.10602e-08	--	--	--	--	--	--	--	--	--	--	--	--	--	-	-	-	--
CL2689.Contig1_All	364	0	29	0	2.9786	11.5404	Up	3.72728e-11	2.02057e-10	--	--	--	--	--	--	--	--	--	--	--	--	--	-	-	-	--
Unigene33737_All	226	0	18	0	2.9777	11.54	Up	3.20326e-07	1.30442e-06	--	--	--	--	--	--	--	--	--	--	--	--	--	-	-	-	--
Unigene32671_All	314	0	25	0	2.9766	11.5394	Up	1.00464e-09	4.98125e-09	--	--	--	--	--	--	--	--	--	--	--	--	--	-	-	-	--
Unigene32726_All	378	0	30	0	2.9672	11.5349	Up	1.63583e-11	9.06732e-11	--	--	--	--	--	--	--	--	--	--	--	--	--	-	-	-	--
CL6797.Contig1_All	315	0	25	0	2.9672	11.5349	Up	1.00464e-09	4.97705e-09	--	--	--	--	--	--	--	--	--	--	--	--	--	-	-	-	--
Unigene35871_All	441	0	35	0	2.9672	11.5349	Up	2.66358e-13	1.62363e-12	--	--	--	--	--	--	--	--	--	--	--	--	--	-	-	-	--
Unigene32873_All	227	0	18	0	2.9645	11.5336	Up	3.20326e-07	1.30909e-06	gi|170579958|ref|XP_001895056.1|	52.8	6e-06	Histidine-rich glycoprotein precursor [Brugia malayi]	--	--	--	--	--	--	--	--	--	-	-	-	--
CL10331.Contig2_All	265	0	21	0	2.9627	11.5327	Up	2.70788e-08	1.21248e-07	--	--	--	--	--	--	--	--	--	--	--	--	--	-	-	-	--
CL2104.Contig2_All	1111	0	88	0	2.9613	11.532	Up	2.94966e-32	3.27367e-31	gi|241252449|ref|XP_002403671.1|	76.3	3e-12	hypothetical protein IscW_ISCW018415 [Ixodes scapularis] >gi|215496540|gb|EEC06180.1| hypothetical protein IscW_ISCW018415 [Ixodes scapularis]	--	--	--	--	--	--	--	--	--	-	-	-	--
Unigene37406_All	303	0	24	0	2.9613	11.532	Up	2.2891e-09	1.10561e-08	--	--	--	--	--	--	--	--	--	--	--	--	--	-	-	-	--
Unigene36668_All	644	0	51	0	2.9607	11.5317	Up	5.0465e-19	3.91294e-18	--	--	--	--	--	--	--	--	--	--	--	--	--	-	-	-	--
Unigene37184_All	240	0	19	0	2.9597	11.5312	Up	1.40585e-07	5.92282e-07	--	--	--	--	--	--	--	--	--	--	--	--	--	-	-	-	--
CL1895.Contig1_All	1264	0	100	0	2.9578	11.5303	Up	1.50632e-36	1.81839e-35	--	--	--	--	--	--	--	--	--	--	--	--	--	-	-	-	--
Unigene37010_All	215	0	17	0	2.9561	11.5295	Up	7.29874e-07	2.86651e-06	--	--	--	--	--	--	--	--	--	--	--	--	--	-	-	-	--
Unigene30655_All	215	0	17	0	2.9561	11.5295	Up	7.29874e-07	2.86364e-06	--	--	--	--	--	--	--	--	--	--	--	--	--	-	-	-	--
Unigene35340_All	380	0	30	0	2.9515	11.5272	Up	1.63583e-11	9.06775e-11	--	--	--	--	--	--	--	--	--	--	--	--	--	-	-	-	--
Unigene31076_All	228	0	18	0	2.9515	11.5272	Up	3.20326e-07	1.30582e-06	--	--	--	--	--	--	--	--	--	--	--	--	--	-	-	-	--
Unigene36661_All	266	0	21	0	2.9515	11.5272	Up	2.70788e-08	1.20912e-07	gi|156364866|ref|XP_001626565.1|	52.4	7e-06	predicted protein [Nematostella vectensis] >gi|156213446|gb|EDO34465.1| predicted protein [Nematostella vectensis]	--	--	--	--	--	--	--	--	--	-	-	-	--
[truncated: 39,562 more rows]

## Sheet: Table S4
Table S4	The expressions and annotations of "new unigenes" of Portunus sanguinolentus and Charybdis feriatus.
[truncated: 9,437 more rows]
